# Supplementary material for: GmMYB21a Improves Male Fertility of CMS-Based Restorer Line Under High-Temperature Stress in Soybean
Source: Plants (Basel). 2026 Mar 27;15(7):1040. doi: 10.3390/plants15071040 (PMC13074783; doi:10.3390/plants15071040)
Supplement: Supplementary file 1 [file plants-15-01040-s001.zip › Supplementary Table S1.xlsx]

## Sheet: Primers used in this study
Prime	Sequence	Usage
PTF101.1-GmMYB21a-F	gagaacacgggggactctagaATGGACAAAAAACCATGCGACT	Overexpression of GmMYB21a
PTF101.1-GmMYB21a-R	aatgtttgaacgatcgagctcTTAATCTCCATTGAGTAATTGCATAGAC
GmMYB21a-sg1-F	ggattGGATCATGAGATGAGTCGCA	Knockout of GmMYB21a
GmMYB21a-sg1-R	AAACTGCGACTCATCTCATGATCCA
GmMYB21a-sg2-F	ggattgAAGTCTTCTTCCATGATCCA
GmMYB21a-sg2-R	AAACTGGATCATGGAAGAAGACTTCA
GmMYB21a-qpcr-F	AACCATGCGACTCATCTCA	qRT-PCR
GmMYB21a-qpcr-R	GACAACTCTTTCCCGTTCGT
GmPAL1.3-qpcr-F	CTACCATCACCAATGGGAGC
GmPAL1.3-qpcr-R	TCCCCAGTTTAACGGATCAC
GmCHI2-A-qpcr-F	GAGAACGTGACATTCCCTCC
GmCHI2-A-qpcr-R	GAAGGAAAGGGCGTCGTATT
GmCHS13-qpcr-F	CGTGAGACAAGACGTAGTGG
GmCHS13-qpcr-R	TTCGTGAGCTGGTAATCTGC
GmF3H-qpcr-F	ACAGCGACAAAGTAATGGGT
GmF3H-qpcr-R	TGAGGGCATTTGGGGTAGTA
GmFNSII-qpcr-F	CACCATCATTGGAGCACTCA
GmFNSII-qpcr-R	CTGGCCGTTCATCCATACTG
GmANS-qpcr-F	AGGGAAATGTCGTGAGAAGC
GmANS-qpcr-R	GACCAAAGAACGTTTCCCCT
GmUFGT-qpcr-F	CGTTAAGGTCGAAGCTGGAA
GmUFGT-qpcr-R	AGCATTCACTTCCAAAGGCA
GmFLS1-qpcr-F	GATGGCCATTGGTACGATGT
GmFLS1-qpcr-R	CAACTTTGGGTGAGGACCAA
pBinGFP4-GmMYB21a-F	atttacgaacgatagggtaccATGGACAAAAAACCATGCGACT	Subcellular localization of GmMYB21a
pBinGFP4-GmMYB21a-R	tccgtcgaccccgggggtaccATCTCCATTGAGTAATTGCATAGACG
pGREEN-proGmCHI2-A-F	gtcgacggtatcgataagcttATTTTCACTGGAATGTGTCTAATTTTTA	Dual-luc
pGREEN-proGmCHI2-A-R	cgctctagaactagtggatccTGTTATTGAATGTGATGTGAATTTGAG
p32aHis-GmMYB21a-F	gccatggctgatatcggatccATGGACAAAAAACCATGCGACT	EMSA
p32aHis-GmMYB21a-R	acggagctcgaattcggatccTTAATCTCCATTGAGTAATTGCATAGAC
GmMYB21a-insitu-F	ATTCATCAGAGAATAGTAAT	RNA in situ hybridization
GmMYB21a-insitu-R	AACTTGATTGATCATTGATT
