# Supplementary material for: GmMYB21a Improves Male Fertility of CMS-Based Restorer Line Under High-Temperature Stress in Soybean
Source: Plants (Basel). 2026 Mar 27;15(7):1040. doi: 10.3390/plants15071040 (PMC13074783; doi:10.3390/plants15071040)
Supplement: Supplementary file 1 [file plants-15-01040-s001.zip › Supplementary Table S2.xlsx]

## Sheet: Figure 1B
	N4608			YY6
0 d	1	1.50753	1.23432	1.70133	1	0.761368
1 d	1.39152	1.34437	1.29623	0.095171	0.0717937	0.0789231
2 d	1.11729	0.945326	0.919577	0.461158	0.423373	0.435739
3 d	1.99538	2.23154	2.84176	0.90125	0.948246	0.543367
4 d	0.646176	0.625468	0.567503	0.297302	0.154249	0.214688
5 d	0.89296	0.959264	0.924644	0.167628	0.0122768	0.144797

## Sheet: Figure 1C
Stem	Leaf	Flower	Seed at 15 DAF	Seed at 45 DAF	Pod shell at 15 DAF	Pod shell at 45 DAF
0.00126401	0.00427454	1	0.000988149	0.000905838	0.00317722	0.00281464
0.000979889	0.00570895	1.2158	0.00160973	0.00087192	0.00530571	0.00294763
0.000945273	0.00446436	0.918619	0.00149225	0.000902287	0.0036192	0.00254684

## Sheet: Figure 2 B
	WT			GmMYB21a-OE1			GmMYB21a-OE2			Gmmyb21a-1			Gmmyb21a-2
NT	97.8261	97.0874	97	95.4545	95.5224	97.5904	95.4955	96.3964	96.5116	97.619	98.8095	96.2963	98.0952	98.0198	95.4955
HT 3 d	65.6716	56.25	40.9639	86.7647	85.1064	86.5854	81.5789	83.3333	88.7097	37.037	40.9836	35.7143	45.283	34.5455	28.169
HT 4 d	34.0909	28.5714	36.9231	38.3562	43.5294	45.7627	57.1429	53.7313	56.4103	10.2564	15	8.82353	7.89474	8.19672	12.6761

## Sheet: Figure 2 D
	WT			GmMYB21a-OE1			GmMYB21a-OE2			Gmmyb21a-1			Gmmyb21a-2
NT	96.9697	95.2381	94.1176	96.2963	97.4359	97.561	95.082	95.122	96.2963	96.4286	97.4359	97.5	97.619	96.7742	94.2308
HT	23.913	17.3913	26.3158	71.0526	53.1915	62.1622	66.6667	75	71.4286	4.34783	6.38298	2.63158	3.44828	2.5641	4.25532

## Sheet: Figure 2 F
	NT									HT
WT	0.96421	0.993806	0.94111	1.00661	1.04596	0.989547	1.04642	1.05127	0.934237	1.11922	1.06467	1.04386	1.05319	1.08451	1.0075	1.01337	1.04386	1.05319
GmMYB21a-OE1	0.901245	0.928172	0.887768	0.929951	0.933752	0.95917	0.892997	0.959978	0.952674	0.940868	0.912431	0.932916	0.912026	0.961218	0.950571	0.920274	0.951353	0.947256
GmMYB21a-OE2	0.907741	0.923347	0.876824	0.928657	0.96014	0.899762	0.904291	0.913913	0.884883	0.919385	0.935072	0.934318	0.924237	0.962135	0.958011	0.90669	0.950113	0.926151
Gmmyb21a-1	1.01801	1.04451	0.971703	1.09146	1.103	0.98421	1.09397	1.1248	1.06111	1.08497	1.10984	1.04672	1.18629	1.15348	1.04208	1.13871	1.15755	1.05246
Gmmyb21a-2	1.14817	1.05515	1.05882	1.02292	1.11809	1.0448	1.01297	1.05612	1.08583	1.08267	1.15017	1.05882	1.08726	1.0572	1.15017	1.08262	1.0686	1.18006

## Sheet: Figure 3 B
	(1A×WT)F1			(1A×GmMYB21a-OE2)F1			(1A×Gmmyb21a-1)F1
NT	81.1463	84.6154	79	77.0492	83.5616	75	79.63	81.25	78.333
HT 3 d	52.564	45.378	45.638	71.7949	69.2308	73.913	25.8824	30.435	29.524
HT 4 d	24.4898	36.3636	30.5882	42.8571	53.211	45.8716	9.375	6.38298	9.80392

## Sheet: Figure 3 D
	NT									HT
(1A×WT)F1	0.996813	1.00965	0.923945	0.935619	1.04884	1.02571	1.02863	1.01266	1.01814	1.06746	1.0965	1.07369	1.06901	1.07873	1.0124	1.05545	1.00516	1.09096
(1A×GmMYB21a-OE2)F1	0.746706	0.747791	0.743715	0.749769	0.7503	0.750324	0.745114	0.749359	0.747791	0.761781	0.76605	0.76207	0.767835	0.758115	0.769162	0.77401	0.758911	0.771912
(1A×Gmmyb21a-1)F1	1.12217	1.12294	1.15632	1.07007	1.17449	1.15669	1.17991	1.1742	1.09173	1.23358	1.11995	1.17012	1.15314	1.14248	1.17007	1.18879	1.255	1.19969

## Sheet: Figure 4 B
#GO_classify1	GO_classify2	DIFF gene
cellular component	extracellular region	85
cellular component	cell	433
cellular component	nucleoid	1
cellular component	membrane	231
cellular component	cell junction	25
cellular component	membrane-enclosed lumen	3
cellular component	protein-containing complex	16
cellular component	organelle	283
cellular component	extracellular region part	13
cellular component	organelle part	69
cellular component	membrane part	188
cellular component	cell part	432
cellular component	supramolecular complex	2
molecular function	catalytic activity	295
molecular function	structural molecule activity	12
molecular function	transporter activity	31
molecular function	binding	339
molecular function	antioxidant activity	9
molecular function	nutrient reservoir activity	2
molecular function	molecular transducer activity	17
molecular function	molecular function regulator	12
molecular function	transcription regulator activity	92
biological process	reproduction	46
biological process	immune system process	38
biological process	metabolic process	368
biological process	cellular process	380
biological process	reproductive process	46
biological process	signaling	88
biological process	multicellular organismal process	77
biological process	developmental process	104
biological process	growth	27
biological process	locomotion	1
biological process	rhythmic process	4
biological process	response to stimulus	256
biological process	localization	63
biological process	multi-organism process	84
biological process	biological regulation	236
biological process	cellular component organization or biogenesis	76
biological process	detoxification	9

## Sheet: Figure 4 F
	NT_WT			NT_GmMYB21a-OE1			NT_GmMYB21a-OE2			HT_ WT			HT_GmMYB21a-OE1			HT_GmMYB21a-OE2
GmPAL1.3	1.18715	0.747084	1	0.854345	1.29389	1.02746	1.29557	0.849936	1.03062	0.121171	0.217437	0.147437	0.57955	0.298551	0.225754	0.429417	0.293692	0.28454
GmCHS13	1.34589	0.733467	1	0.722239	1.16322	1.00631	0.788999	0.759529	1.14847	0.0971922	0.178002	0.11111	0.429724	0.281138	0.25722	0.326467	0.349097	0.494317
GmCHI2-A	1	0.87378	1.07729	0.937957	1.06198	0.729192	0.399295	0.549223	0.806405	0.0754719	0.150355	0.0881136	0.269499	0.250666	0.188399	0.219246	0.29957	0.30969
GmF3H	0.887636	1	0.992625	0.353945	0.535677	0.781573	0.42354	0.650205	0.623055	0.147767	0.179668	0.133657	0.387549	0.291683	0.238483	0.306359	0.284043	0.378832
GmFNSII	1.1959	1	1.0026	2.05936	2.07173	2.08574	2.75885	2.38653	2.26319	0.877168	0.662033	1.03125	0.394982	0.489433	0.444528	0.77792	0.399245	0.732494
GmANS	1.34653	1.26011	1	0.409222	0.642565	0.590766	0.558394	0.582131	0.570353	0.00508081	0.0708051	0.0572706	0.119994	0.143926	0.158635	0.134573	0.109922	0.131132
GmFLS1	1.0843	0.962872	1	1.39623	1.46452	1.12401	1.71717	1.06189	1.35927	0.098771	0.133154	0.120088	0.318402	0.162296	0.234565	0.182572	0.204364	0.269831
GmUFGT	1	1.25901	1.66965	1.66986	1.28107	1.54667	1.43711	1.75847	2.38788	1.40766	1.78663	1.40164	2.26206	1.88307	1.81972	1.82831	1.94178	1.57811

## Sheet: Figure 5 D
35S:empyt	0.53627	0.572899	0.358807	0.479436	0.357509	0.629135	0.537923	0.443346	0.49049
35S:GmMYB21a	5.20518	4.88891	5.18883	3.83739	4.24103	6.65925	6.75101	4.87306	5.80505

[truncated: 1 more sheets: Figure 6 B]
