# Supplementary material for: GmMYB21a Improves Male Fertility of CMS-Based Restorer Line Under High-Temperature Stress in Soybean
Source: Plants (Basel). 2026 Mar 27;15(7):1040. doi: 10.3390/plants15071040 (PMC13074783; doi:10.3390/plants15071040)
Supplement: Supplementary file 1 [file plants-15-01040-s001.zip › Supplementary Table S3.xlsx]

## Sheet: Sheet1
#id	HT_WT_1-Count	HT_WT_2-Count	HT_WT_3-Count	HT_GmMYB21aOE_1-Count	HT_GmMYB21aOE_2-Count	HT_GmMYB21aOE_3-Count	HT_WT_1-FPKM	HT_WT_2-FPKM	HT_WT_3-FPKM	HT_GmMYB21aOE_1-FPKM	HT_GmMYB21aOE_2-FPKM	HT_GmMYB21aOE_3-FPKM	log2FoldChange	pvalue	qvalue	significant
Glyma.13G098600	3899	4370	3681	55	63	67	28.1803	28.3859	25.8372	0.385715	0.395764	0.433479	-6.09927	0	0	down
Glyma.14G195200	234	261	244	1667	1978	1813	3.40913	3.42773	3.45487	23.7679	25.4241	23.9306	2.79495	2.6807e-160	4.90863e-156	up
Glyma.18G042100	102	86	92	1061	1050	1056	1.49608	1.13132	1.30485	15.22	13.5735	14.0291	3.41162	4.84195e-133	5.91073e-129	up
Glyma.05G215900	147	164	103	1358	1440	1716	1.93837	1.93748	1.31901	17.4924	16.7105	20.4668	3.3687	1.52767e-132	1.39865e-128	up
Glyma.02G274400	570	646	538	2754	3066	3347	10.5677	10.7588	9.68794	49.7961	49.9731	56.0358	2.30088	2.16444e-130	1.58533e-126	up
Glyma.11G137300	799	879	692	3486	3889	4203	10.822	10.6977	9.09817	46.0471	46.3175	51.4263	2.20498	2.39995e-129	1.46485e-125	up
Glyma.08G021900	107	103	121	1274	1343	1703	0.755167	0.650939	0.823514	8.7661	8.32643	10.8533	3.61495	1.06569e-128	5.57539e-125	up
Glyma.11G180500	1156	1210	894	5162	5588	6366	9.44416	8.884	7.09276	41.1233	40.1302	46.965	2.3117	4.19574e-120	1.9207e-116	up
Glyma.04G092100	141	118	84	1181	1291	1526	2.69142	2.01651	1.55205	22.0192	21.7002	26.3573	3.46029	7.61191e-119	3.09737e-115	up
Glyma.14G016300	2410	2416	2022	10497	11771	14061	17.7044	15.9594	14.9454	75.424	76.3125	93.4706	2.32201	1.13631e-118	4.16141e-115	up
Glyma.06G102000	149	120	114	1371	1334	1800	2.11982	1.52372	1.56601	19.0311	16.6978	23.1434	3.47042	1.70107e-116	5.66332e-113	up
Glyma.11G214500	107	119	128	991	1170	960	1.54099	1.54224	1.79498	13.9639	14.8515	12.5201	3.04748	2.50108e-113	7.63288e-110	up
Glyma.09G072000	203	230	275	1751	1917	1686	4.37883	4.4572	5.76738	36.9284	36.4466	32.9454	2.82324	8.85838e-113	2.49547e-109	up
Glyma.13G112400	29	38	26	591	656	697	0.686239	0.808965	0.597556	13.69	13.6965	14.9515	4.30245	3.15731e-107	8.25908e-104	up
Glyma.09G042400	415	512	440	2329	2381	2868	7.56425	8.39557	7.79395	41.4496	38.2056	47.2837	2.3875	2.53697e-104	6.19392e-101	up
Glyma.15G180000	190	205	204	1260	1418	1119	4.27291	4.13264	4.45842	27.6659	28.0581	22.7486	2.5731	2.36351e-99	5.40978e-96	up
DD_newGene_317	1276	1260	1167	211	279	202	4.18102	4.25818	3.81949	0.806528	0.891388	0.704521	-2.51318	5.69993e-99	1.2279e-95	down
Glyma.12G093100	1106	1216	998	4569	4708	5740	6.59718	6.51895	5.77594	26.5744	24.6834	30.9177	2.0949	6.76614e-98	1.37661e-94	up
Glyma.02G296600	1611	1674	1393	7609	8461	11465	12.2722	11.5082	10.307	57.0215	57.0965	79.0794	2.4732	7.51917e-94	1.4493e-90	up
Glyma.01G010500	216	212	205	1074	1128	1146	1.56679	1.37614	1.44216	7.5947	7.19088	7.50069	2.31491	1.85253e-90	3.39217e-87	up
Glyma.20G124200	47	39	40	596	579	531	1.29696	0.967401	1.08687	16.2698	14.2569	13.4268	3.67263	1.80581e-88	3.14915e-85	up
Glyma.15G152900	749	799	648	2873	3088	3684	11.5086	11.0354	9.66803	43.0717	41.7266	51.1491	2.05166	5.50759e-87	9.16814e-84	up
Glyma.17G236200	410	406	360	2133	2111	2899	7.25647	6.45833	6.18323	36.8485	32.8687	46.3868	2.51855	1.11855e-85	1.78102e-82	up
Glyma.06G045400	712	803	542	3624	3614	4942	12.2836	12.4474	9.07834	60.9988	54.8339	77.047	2.49108	2.03521e-85	3.10555e-82	up
Glyma.06G243500	710	749	699	126	105	124	20.7781	19.7089	19.8756	3.57308	2.69506	3.26234	-2.68964	1.4379e-81	2.10635e-78	down
Glyma.04G100300	419	439	312	2058	2235	2985	9.07437	8.54607	6.55062	43.4937	42.5853	58.4335	2.55789	2.49914e-81	3.52014e-78	up
Glyma.17G065300	20	54	39	550	557	583	0.407658	1.02435	0.796291	11.333	10.3504	11.1226	3.8235	9.1748e-80	1.24444e-76	up
Glyma.14G041700	731	761	633	2355	2764	3012	14.1592	13.2313	11.8967	44.4688	47.0534	52.6783	1.84963	9.64483e-78	1.26147e-74	up
Glyma.12G060700	345	298	270	1325	1498	1670	4.63402	3.59824	3.52474	17.3856	17.72	20.2955	2.21037	8.0179e-75	1.01252e-71	up
Glyma.04G044900	884	958	717	3458	3262	4165	10.3215	10.053	8.12347	39.37	33.4808	43.9234	2.01106	7.94605e-74	9.70001e-71	up
Glyma.02G228200	527	609	572	1912	1993	2032	7.60791	7.89516	8.01645	26.9281	25.2961	26.5023	1.70999	1.40481e-71	1.65958e-68	up
Glyma.19G006500	40	32	30	432	483	401	0.979011	0.699848	0.697198	10.4013	10.4879	8.94182	3.60087	1.83606e-71	2.10125e-68	up
Glyma.13G236500	1368	1485	1203	3502	3901	3658	17.0861	16.6757	14.5902	42.664	42.845	41.2798	1.36235	3.21889e-71	3.57219e-68	up
Glyma.14G136351	372	407	419	13	9	9	8.80496	8.66199	9.63329	0.286406	0.177312	0.190307	-5.36351	5.71821e-71	6.15918e-68	down
Glyma.13G298600	290	312	277	1131	1320	1473	3.35815	3.24746	3.12051	12.8058	13.4755	15.4525	2.07071	4.37047e-70	4.57301e-67	up
Glyma.19G016100	74	98	87	542	646	537	1.23793	1.46907	1.41448	8.87782	9.5377	8.14258	2.64718	4.42454e-66	4.50099e-63	up
Glyma.12G117000	595	594	446	2559	2549	3727	13.8791	12.4527	10.0941	58.2614	52.3224	78.5936	2.35517	6.68302e-65	6.61475e-62	up
Glyma.15G132800	359	349	265	1208	1273	1376	4.6718	4.07158	3.34892	15.3282	14.5609	16.1653	1.90456	5.57055e-62	5.36855e-59	up
Glyma.07G253400	2656	2653	2244	6103	6700	6233	45.1879	40.559	37.064	101.244	100.205	95.774	1.24705	1.32902e-61	1.24798e-58	up
Glyma.06G290000	469	529	360	1933	1799	2405	9.06786	9.18132	6.75442	36.4489	30.5768	41.9993	2.10167	1.88026e-60	1.72147e-57	up
Glyma.20G066100	1178	1340	1073	2936	3476	3445	16.3131	16.3004	14.0459	36.2086	39.6049	39.3884	1.37146	1.93773e-60	1.73081e-57	up
Glyma.02G040700	531	516	388	1624	1725	1898	6.33255	5.53029	4.4872	18.897	18.0937	20.4568	1.78847	3.05748e-59	2.66597e-56	up
Glyma.11G150452	427	483	392	1398	1537	1295	2.4468	2.4851	2.17909	7.81553	7.74687	6.70356	1.61472	1.73673e-58	1.47913e-55	up
Glyma.17G021000	1839	1886	1569	4637	4618	4872	35.0465	32.2998	29.0267	86.1669	77.3567	83.8362	1.33278	2.07006e-58	1.72295e-55	up
Glyma.07G061600	96	111	79	502	565	620	2.33646	2.42883	1.86566	11.9737	12.1382	13.6868	2.47815	6.92818e-58	5.63831e-55	up
Glyma.07G104200	531	523	479	1609	1648	1525	10.5064	9.291	9.18612	31.0474	28.666	27.2405	1.55393	3.0966e-57	2.4653e-54	up
Glyma.20G204500	3102	3305	2334	8459	8656	9852	31.2279	29.8997	22.8141	83.0379	76.5978	89.5733	1.5478	9.43469e-57	7.35143e-54	up
Glyma.05G063500	1175	1327	1093	3395	3199	3450	23.5339	23.8835	21.2407	66.2924	56.3129	62.3906	1.40109	1.0573e-56	8.06675e-54	up
Glyma.17G047300	10	3	12	294	348	404	0.165065	0.03239	0.197239	5.11858	5.46526	6.52081	5.29262	2.44672e-55	1.82865e-52	up
Glyma.17G061000	340	347	306	1091	1144	1289	3.68059	3.3752	3.21469	11.5342	10.9026	12.615	1.74163	3.22385e-54	2.36128e-51	up
Glyma.16G178000	298	280	325	1516	1581	1115	9.71735	8.2196	10.3192	48.3151	45.4351	32.9106	2.12547	2.00583e-51	1.44034e-48	up
Glyma.12G226600	1418	1458	1114	3680	3986	4685	23.2333	21.463	17.7217	58.7759	57.3941	69.3085	1.54853	2.07519e-51	1.46149e-48	up
Glyma.20G175800	960	856	673	2493	2655	2697	29.2969	23.4577	19.9465	74.2035	71.2248	74.3356	1.57223	1.07413e-50	7.42203e-48	up
Glyma.09G027000	137	152	104	601	593	654	1.78159	1.77353	1.31336	7.63076	6.78746	7.68556	2.15455	1.42219e-50	9.64506e-48	up
Glyma.13G067900	59	43	52	457	517	337	0.992072	0.638885	0.841886	7.49851	7.64766	5.11555	2.99395	2.15841e-48	1.43719e-45	up
Glyma.14G171500	4153	4608	3895	9946	11125	8904	54.2853	54.1247	49.4395	126.761	127.819	105.094	1.15686	4.55099e-47	2.97619e-44	up
Glyma.13G285400	145	133	116	543	580	629	1.33573	1.11117	1.04939	4.8169	4.67222	5.33686	2.06656	4.92035e-47	3.16128e-44	up
Glyma.07G266500	558	594	479	1375	1533	1490	5.28504	5.05728	4.45077	11.8934	11.6105	12.2334	1.34612	1.0878e-46	6.8685e-44	up
Glyma.19G254800	166	172	150	586	649	672	2.38151	2.22361	2.08941	8.23023	8.22851	8.74457	1.87976	1.37853e-46	8.55667e-44	up
Glyma.02G195400	319	270	296	1023	1051	1035	3.857	2.92884	3.47035	12.068	11.1718	11.3064	1.72039	5.04375e-46	3.07854e-43	up
Glyma.12G002400	62	54	65	340	412	454	0.355162	0.276763	0.364389	1.91813	2.09509	2.37207	2.64203	4.91559e-45	2.95113e-42	up
Glyma.05G211700	190	234	205	710	749	728	2.1503	2.37923	2.24541	7.83458	7.44314	7.43552	1.71236	1.39566e-44	8.24387e-42	up
Glyma.13G238600	167	194	116	613	685	678	1.09041	1.13759	0.737782	4.3979	5.04683	4.02713	1.97248	2.33215e-44	1.35568e-41	up
Glyma.14G212200	6	13	10	285	222	231	0.076319	0.148406	0.118513	3.66702	2.57584	2.75448	4.59256	3.16246e-43	1.80962e-40	up
Glyma.03G201000	294	271	302	918	1004	1071	5.49883	4.54809	5.47455	16.7529	16.5208	18.1083	1.69398	4.94001e-43	2.78328e-40	up
Glyma.03G120700	1469	1584	1184	3630	4373	5271	30.104	29.157	23.5479	72.5234	78.769	97.5493	1.56509	5.6762e-43	3.1496e-40	up
Glyma.08G018000	404	512	450	1247	1304	1331	4.63108	5.2759	5.00998	13.9672	13.162	13.8	1.42171	3.16623e-42	1.73065e-39	up
Glyma.08G319300	358	380	319	992	1056	965	2.6239	2.44758	2.26217	7.06627	6.74383	6.26696	1.42577	3.87604e-42	2.08748e-39	up
Glyma.03G173300	8	24	21	264	290	217	0.205124	0.563257	0.54124	6.88582	6.82756	5.24106	3.77714	7.18227e-42	3.81202e-39	up
Glyma.08G070300	3094	3435	2781	6509	6590	6873	103.491	103.274	90.3355	212.325	193.766	207.624	1.01893	2.64426e-41	1.3834e-38	up
Glyma.01G073600	115	156	111	632	538	799	1.84485	2.25786	1.72686	9.92808	7.62216	11.6242	2.29204	5.74763e-41	2.96465e-38	up
Glyma.08G053500	366	433	323	1171	1057	1180	5.61989	5.9726	4.80833	17.5479	14.2734	16.3818	1.52536	4.73933e-40	2.41061e-37	up
Glyma.02G255400	904	969	686	2412	2402	3055	7.82275	7.53428	5.76606	20.3569	18.2731	23.8791	1.54358	8.67285e-40	4.35092e-37	up
Glyma.04G063200	1010	1032	890	2250	2358	2168	22.5782	20.7216	19.3181	49.052	46.3334	43.7691	1.12247	1.64056e-39	8.11899e-37	up
Glyma.13G065300	152	153	100	570	586	516	4.20601	3.79179	2.66563	15.3893	14.2615	12.901	1.96573	3.22587e-39	1.57517e-36	up
Glyma.20G133200	594	731	473	1897	1821	2464	9.39592	10.388	7.25606	29.2715	25.3289	35.2084	1.70941	3.94975e-39	1.90326e-36	up
Glyma.13G225900	760	945	724	1764	2135	1955	5.95981	6.65924	5.51782	13.4953	14.7285	13.8513	1.18474	2.10998e-38	1.00353e-35	up
Glyma.02G208200	180	185	112	622	654	812	3.7896	3.49561	2.28205	12.7898	12.1212	15.4683	2.05386	3.49971e-38	1.64316e-35	up
Glyma.02G034200	86	79	87	355	467	399	0.826681	0.685613	0.816661	3.34659	3.97018	3.48521	2.18096	3.98183e-38	1.84585e-35	up
Glyma.17G069600	2462	2772	2201	6067	6505	8498	30.9119	31.2728	26.821	74.2658	71.7815	96.3411	1.42135	5.1573e-38	2.36088e-35	up
Glyma.13G157400	25	30	25	284	262	207	0.786485	0.869021	0.781033	8.95613	7.44273	6.0303	3.15201	1.08494e-37	4.90527e-35	up
Glyma.10G113000	44	63	50	286	398	288	0.397603	0.514286	0.443682	2.54891	3.19894	2.38035	2.54055	7.57354e-37	3.38241e-34	up
Glyma.02G269600	728	883	678	1763	2027	2310	6.97672	7.61082	6.3113	16.4878	17.087	20.0058	1.33184	2.64612e-36	1.16755e-33	up
Glyma.12G204200	255	274	185	686	839	760	7.49992	7.25511	5.28045	19.7271	21.7464	20.2422	1.59537	3.56501e-36	1.55426e-33	up
Glyma.17G145300	1402	1657	1199	3058	3240	3413	32.8615	34.9056	27.2874	69.8868	66.7591	72.2457	1.11033	4.88907e-36	2.10644e-33	up
Glyma.19G125300	1735	1447	1204	3872	4377	5370	38.5423	28.8927	25.9727	83.8833	85.4894	107.765	1.54832	2.9979e-35	1.27662e-32	up
Glyma.15G086200	412	375	380	992	1100	1163	3.49927	2.8667	3.13468	8.22746	8.22329	8.9319	1.38837	3.84476e-34	1.61842e-31	up
Glyma.05G119200	28	39	26	263	211	248	0.605969	0.769249	0.540631	5.62243	4.07028	4.9154	2.88198	1.60438e-33	6.60176e-31	up
Glyma.08G325900	585	627	529	1282	1374	1403	5.24953	5.29999	4.87287	11.4799	11.1126	11.7451	1.13601	2.90161e-33	1.1807e-30	up
Glyma.20G125500	26	19	22	243	229	178	0.755803	0.485465	0.613555	6.88118	5.85567	4.6559	3.18962	3.11591e-33	1.25396e-30	up
Glyma.18G076900	644	737	636	1650	1688	2125	8.3706	8.61165	8.02593	20.9201	19.2961	24.9612	1.35379	4.37039e-33	1.7397e-30	up
Glyma.04G136200	22	22	29	290	268	175	0.717911	0.631719	0.920122	9.27261	7.71662	5.1943	3.23665	1.04329e-32	4.1083e-30	up
Glyma.08G137600	922	1068	817	1988	2231	2499	13.9529	14.5188	12.0052	29.3316	29.6708	34.1463	1.17699	1.38586e-32	5.39927e-30	up
Glyma.12G109800	4314	5177	3915	8789	9716	10918	69.259	74.6866	61.0299	137.585	137.108	158.285	1.05348	1.78133e-32	6.86693e-30	up
Glyma.06G099700	117	157	119	432	483	553	1.93362	2.33612	1.91078	6.99145	7.03571	8.29139	1.81934	3.16204e-32	1.19382e-29	up
Glyma.15G115600	521	616	488	1302	1343	1644	6.94518	7.38084	6.31395	16.9419	15.7488	19.8073	1.31906	3.90139e-31	1.45793e-28	up
Glyma.08G177200	852	1141	758	2241	2184	2232	21.185	25.5022	18.3107	54.3655	47.7522	50.1434	1.20099	5.08941e-31	1.88267e-28	up
Glyma.01G038500	349	386	303	807	919	887	3.66203	3.63914	3.08078	8.25728	8.48453	8.40466	1.24732	7.44619e-31	2.72694e-28	up
Glyma.08G177100	141	139	117	424	484	433	4.85281	4.31702	3.91455	14.2648	14.6996	13.4974	1.66888	9.19195e-31	3.33295e-28	up
Glyma.17G048900	275	277	257	655	809	814	3.48097	3.14874	3.15517	8.08705	8.99424	9.30759	1.40296	1.61029e-30	5.78158e-28	up
Glyma.06G135900	34	36	37	356	392	182	0.756724	0.718093	0.800326	7.87244	7.82184	3.72824	3.02655	2.63692e-30	9.19707e-28	up
Glyma.09G031700	732	809	631	1592	1631	1528	9.86937	9.79814	8.26121	20.9258	19.3282	18.6019	1.04703	6.92716e-30	2.39327e-27	up
Glyma.14G077267	243	290	176	688	721	829	6.30378	6.75743	4.41149	17.3852	16.4257	19.4206	1.58338	8.70235e-30	2.97848e-27	up
Glyma.06G175600	42	72	51	290	265	336	0.465135	0.719047	0.552801	3.15766	2.60535	3.38627	2.35705	1.04256e-29	3.53524e-27	up
Glyma.11G144900	1318	1454	1401	678	740	671	24.2903	24.0773	25.0621	12.1806	11.985	11.1578	-1.08881	2.80838e-29	9.34986e-27	down
Glyma.11G036400	568	571	381	1243	1355	1363	8.43038	7.61216	5.48583	17.9762	17.6769	18.2632	1.30252	5.60156e-29	1.84811e-26	up
Glyma.17G065200	99	93	85	357	372	328	1.97751	1.66197	1.63216	6.95756	6.53116	5.91514	1.84467	7.3667e-29	2.40878e-26	up
Glyma.05G162100	355	429	334	860	940	887	2.39085	2.60274	2.18379	5.65507	5.57501	5.40279	1.18188	8.59152e-29	2.78441e-26	up
Glyma.15G250100	728	794	640	1572	1590	1843	12.8987	12.6447	11.0099	27.1547	24.7584	29.4813	1.12901	1.1863e-28	3.81094e-26	up
Glyma.12G075200	37	45	36	205	223	261	0.398312	0.434704	0.372245	2.17547	2.13224	2.56841	2.46216	1.29813e-28	4.13393e-26	up
Glyma.15G077100	414	421	305	968	1058	902	3.4319	3.13639	2.44956	7.82431	7.70847	6.7579	1.27833	1.83472e-28	5.7758e-26	up
Glyma.05G175000	265	265	277	724	749	714	3.03918	2.70438	2.96491	7.76581	7.44085	7.1746	1.34759	1.84525e-28	5.7758e-26	up
Glyma.02G284800	121	95	95	345	419	436	1.23675	0.870341	0.949093	3.45946	3.792	4.04989	1.85588	3.49788e-28	1.08559e-25	up
Glyma.01G037900	589	687	543	1356	1450	1777	7.6478	8.01028	6.84852	17.1716	16.551	20.8332	1.2514	4.03718e-28	1.24243e-25	up
Glyma.17G065000	90	91	83	326	345	322	1.72439	1.5651	1.54046	6.11222	5.82476	5.59572	1.82415	5.21565e-28	1.59173e-25	up
Glyma.14G200200	1458	1512	1249	2870	3236	3921	16.4245	15.3075	13.6667	31.5306	32.0494	39.8989	1.16415	8.28319e-28	2.507e-25	up
Glyma.01G024000	2154	2187	1577	4101	4851	5639	28.8412	26.3119	20.4949	53.5318	57.0807	68.1741	1.22045	1.09674e-27	3.2922e-25	up
Glyma.10G224500	709	797	664	1402	1817	1531	9.33451	9.43369	8.48856	18.0206	21.0443	18.215	1.04099	1.73954e-27	5.17929e-25	up
Glyma.16G178400	47	38	39	344	363	184	1.08348	0.787061	0.866002	7.73922	7.36121	3.83001	2.75258	2.28097e-27	6.73658e-25	up
Glyma.05G181200	397	346	297	888	942	1144	8.42071	6.63968	9.91906	19.327	18.5023	23.9503	1.43008	2.73783e-27	8.02118e-25	up
Glyma.09G049100	121	114	118	348	480	517	1.63043	1.38344	1.54549	4.58136	5.70608	6.3133	1.83502	2.87811e-27	8.36526e-25	up
Glyma.13G173200	21	27	20	190	159	302	0.347626	0.41064	0.333507	3.18437	2.40656	4.70696	3.18348	3.41096e-27	9.83591e-25	up
Glyma.13G042500	1401	1778	1251	3465	3108	3284	46.2439	52.7318	40.0866	111.512	90.1638	97.8834	1.07995	4.38079e-27	1.25339e-24	up
Glyma.19G199300	15	14	19	136	162	184	0.227182	0.190305	0.277717	2.03093	2.18185	2.54707	3.23504	5.86842e-27	1.66599e-24	up
Glyma.17G206400	33	46	18	205	258	189	0.437025	0.541597	0.231455	2.66798	3.02368	2.27682	2.6724	1.40355e-26	3.92372e-24	up
Glyma.11G119500	623	641	534	1209	1346	1415	7.14279	6.57138	5.93982	13.1998	12.9802	14.5067	1.05712	1.80441e-26	5.00615e-24	up
Glyma.14G002800	142	150	138	440	480	406	4.12934	3.91757	3.87686	12.4685	12.2679	10.6616	1.53634	1.94687e-26	5.36077e-24	up
Glyma.12G221200	390	361	349	887	934	847	5.72545	4.75579	4.97525	12.6945	12.0579	11.2378	1.1886	4.30759e-26	1.17726e-23	up
Glyma.15G040700	98	100	77	341	352	307	2.90451	2.64956	2.20364	9.87244	9.20081	8.23865	1.77899	4.85659e-26	1.31747e-23	up
Glyma.10G169300	297	312	258	696	876	675	6.90808	6.71785	5.77826	15.498	17.6147	13.8142	1.28472	6.10766e-26	1.63139e-23	up
Glyma.11G096700	330	423	336	930	891	847	3.43262	4.54892	3.71486	12.6557	11.3681	9.8301	1.21207	6.14743e-26	1.63139e-23	up
Glyma.03G201550	69	145	101	410	433	423	1.68684	3.18052	2.39718	9.78743	9.30843	9.35337	1.93007	6.71424e-26	1.76898e-23	up
Glyma.16G216500	134	135	162	462	475	467	1.50339	1.35895	1.76225	5.04843	4.682	4.7302	1.61016	8.22118e-26	2.15054e-23	up
DD_newGene_738	15	15	16	128	202	140	0.215495	0.202897	0.220898	1.9392	2.82647	1.99365	3.25548	8.5759e-26	2.22742e-23	up
Glyma.14G061200	406	397	342	816	949	947	5.83498	5.10554	4.74841	11.3857	11.9302	12.2822	1.15619	8.76125e-26	2.25954e-23	up
Glyma.02G042700	75	54	57	273	293	258	1.65124	1.06029	1.21113	5.87891	5.68301	5.15367	2.05607	1.23226e-25	3.1558e-23	up
Glyma.08G176300	1093	1139	903	2352	2522	3501	10.9524	10.2553	8.78019	22.9766	22.2161	31.6849	1.33593	1.3594e-25	3.45722e-23	up
Glyma.04G098000	292	317	218	689	734	703	5.40077	5.27666	3.92322	12.4558	11.957	11.7694	1.28203	1.69254e-25	4.27477e-23	up
Glyma.01G153300	278	287	276	630	792	831	3.5392	3.18315	3.35675	7.44044	8.5308	9.18867	1.32992	1.7346e-25	4.351e-23	up
Glyma.18G121900	298	420	337	878	899	846	6.79854	8.61116	7.46538	19.5151	18.0118	17.4191	1.23213	2.33463e-25	5.81625e-23	up
Glyma.13G234500	148	180	174	467	493	526	4.30726	4.70291	4.90679	13.2819	12.6381	13.8521	1.47795	3.25714e-25	8.05965e-23	up
Glyma.12G216100	404	493	378	946	998	1174	4.27747	4.57798	3.87396	8.39901	7.93552	10.4423	1.20938	3.78538e-25	9.3039e-23	up
Glyma.08G329700	76	73	57	272	272	382	1.00398	0.859361	0.724603	3.50339	3.16199	4.55444	2.08688	8.61981e-25	2.07681e-22	up
Glyma.13G338400	538	553	396	1043	1211	1195	9.00463	8.31092	6.43871	17.0247	17.8161	18.0747	1.13126	8.86064e-25	2.12088e-22	up
Glyma.10G040700	287	283	264	667	687	743	2.47973	2.19925	2.21882	5.63222	5.22812	5.81495	1.24299	1.07989e-24	2.56805e-22	up
Glyma.11G198300	21	36	30	149	212	214	0.244274	0.397296	0.345747	1.792	2.29966	2.38679	2.63596	1.31737e-24	3.11256e-22	up
Glyma.11G029700	51	86	39	314	314	242	0.896167	1.35299	0.650895	5.38079	4.85846	3.85031	2.23638	1.52115e-24	3.57099e-22	up
Glyma.14G194100	484	583	450	1082	1107	1254	4.49566	4.86578	4.05852	9.79578	9.03718	10.5202	1.10183	1.86633e-24	4.35341e-22	up
Glyma.11G097900	44	55	75	287	259	310	0.692705	0.765601	1.14158	4.40705	3.58336	4.39615	2.20602	2.22119e-24	5.116e-22	up
Glyma.12G110100	50	80	61	305	361	227	1.24862	1.80646	1.48505	7.51517	8.01196	5.1775	2.13985	2.91169e-24	6.6645e-22	up
Glyma.10G006850	1570	1974	1503	828	873	604	55.2936	62.4567	51.3825	28.3986	27.0012	19.2081	-1.21239	6.30173e-24	1.43343e-21	down
Glyma.05G019200	21	36	22	155	195	164	0.19477	0.30662	0.202086	1.4645	1.65965	1.43531	2.61968	6.55124e-24	1.48098e-21	up
Glyma.04G138700	1038	837	792	2518	2560	1870	35.3843	25.626	26.2003	83.7092	76.7046	57.5688	1.29081	1.7778e-23	3.99428e-21	up
Glyma.01G046300	130	152	98	375	402	396	1.8175	1.92083	1.32788	5.13907	4.96867	5.02121	1.54708	2.15532e-23	4.81294e-21	up
Glyma.08G074200	114	148	105	375	428	346	3.11002	3.62003	2.77585	9.9601	10.246	8.52037	1.56399	2.55397e-23	5.66857e-21	up
Glyma.07G248600	391	320	271	823	897	1157	7.66897	5.6262	5.14772	15.7314	15.4588	20.4923	1.46483	4.61092e-23	1.01724e-20	up
Glyma.06G144000	19	37	21	158	196	151	0.550281	0.959088	0.58741	4.45592	4.9702	3.93982	2.63304	9.05398e-23	1.97366e-20	up
Glyma.01G216600	10	14	9	106	127	133	0.112817	0.144865	0.098991	1.19435	1.28541	1.38756	3.38791	1.19353e-22	2.58636e-20	up
DD_newGene_1342	116	127	165	428	543	421	1.24614	1.15147	1.70737	4.64617	4.99635	4.20808	1.66876	1.43268e-22	3.06828e-20	up
Glyma.02G069400	424	436	415	179	176	170	2.98452	2.76091	2.83599	1.22595	1.08564	1.07617	-1.36844	1.6549e-22	3.52359e-20	down
Glyma.17G258200	1316	1713	1313	782	784	637	42.1433	49.2813	40.808	24.4158	22.0436	18.4229	-1.05915	2.64192e-22	5.59262e-20	down
Glyma.14G176300	93	103	71	291	325	286	1.93712	1.93594	1.43304	5.9718	6.01178	5.42579	1.67392	2.98125e-22	6.27467e-20	up
Glyma.13G110700	270	304	242	627	638	667	3.68325	3.72747	3.19601	8.33931	7.64633	8.21147	1.16096	3.3061e-22	6.91864e-20	up
Glyma.17G030700	541	593	361	1196	1252	1633	4.52464	4.42966	2.95146	9.57242	9.08611	12.2988	1.37541	3.46333e-22	7.20649e-20	up
Glyma.08G332300	335	390	320	698	839	797	3.82358	3.99272	3.53594	7.76338	8.41211	8.21274	1.0728	4.37182e-22	9.04546e-20	up
Glyma.13G158200	249	306	272	718	790	1247	4.35313	4.81018	4.61088	12.2598	12.162	19.7284	1.65158	4.77304e-22	9.82013e-20	up
DD_newGene_820	75	94	67	319	295	253	1.26681	1.42402	1.09083	5.16107	4.2209	3.73291	1.79856	5.7409e-22	1.16802e-19	up
Glyma.09G166400	105	107	63	301	349	308	1.24632	1.15067	0.727288	3.50762	3.68372	3.33861	1.72037	1.09541e-21	2.20419e-19	up
Glyma.11G144600	127	86	79	318	362	439	1.24113	0.754103	0.748546	3.04019	3.11994	3.89007	1.84874	1.28395e-21	2.56945e-19	up
Glyma.02G242900	9	4	3	107	112	104	0.087802	0.032395	0.021242	1.12807	1.07198	1.02207	4.24939	1.31471e-21	2.6167e-19	up
Glyma.05G175400	97	123	68	283	362	392	1.6173	1.84115	1.08812	4.58797	5.29424	5.89546	1.77074	1.40983e-21	2.79086e-19	up
Glyma.11G121900	81	93	71	325	347	239	2.11661	2.18747	1.80581	8.29771	8.00195	5.65496	1.81055	1.60026e-21	3.15079e-19	up
Glyma.11G011500	173	252	187	484	569	564	2.65324	3.47205	2.77916	7.2454	7.68717	7.83167	1.31958	1.91478e-21	3.72995e-19	up
Glyma.02G009500	118	162	163	529	501	395	3.67961	4.56294	4.96373	16.1872	13.8134	11.1986	1.59788	3.67718e-21	7.12518e-19	up
Glyma.11G095100	217	246	195	589	520	687	4.06405	4.1364	3.54152	10.765	8.57208	11.6333	1.36998	3.79023e-21	7.30557e-19	up
Glyma.05G069150	89	137	97	6	9	15	1.45266	2.0176	1.54943	0.086457	0.124045	0.220797	-3.5073	5.23111e-21	9.9778e-19	down
Glyma.05G150100	11	25	11	169	141	112	0.493646	1.02326	0.465778	7.63135	5.74087	4.68815	3.09848	5.64285e-21	1.07074e-18	up
Glyma.15G150500	143	161	162	597	485	409	4.93879	4.9813	5.42635	20.1255	14.7366	12.7827	1.59314	5.95043e-21	1.12328e-18	up
Glyma.17G105000	23	19	16	152	144	120	0.724169	0.539301	0.474443	4.70081	4.00179	3.43058	2.75814	6.18276e-21	1.16115e-18	up
Glyma.09G011200	595	502	369	1124	1222	1406	7.77382	5.894	4.68285	14.3167	14.0373	16.5881	1.27345	8.24815e-21	1.54114e-18	up
Glyma.16G157400	533	576	455	1012	1132	1313	3.7206	3.61649	3.08686	6.89438	6.94701	8.28332	1.0609	1.05958e-20	1.9402e-18	up
Glyma.01G224800	28	31	24	161	144	163	0.213556	0.211926	0.178464	1.20012	0.964483	1.12524	2.41514	1.21143e-20	2.20721e-18	up
Glyma.13G005100	146	188	163	465	427	565	2.67236	3.09221	2.90377	8.31075	6.88081	9.34857	1.47038	1.36352e-20	2.47203e-18	up
Glyma.09G061900	1216	1110	900	2123	2310	2792	19.4212	15.9377	13.9655	33.0714	32.4406	40.2835	1.07896	1.46912e-20	2.63735e-18	up
Glyma.17G093900	147	172	151	505	497	372	3.74809	3.95248	3.75662	12.6235	11.2058	8.63022	1.46236	1.95947e-20	3.48347e-18	up
DD_newGene_1438	213	308	200	73	71	69	3.58282	4.6682	3.27359	1.18772	1.04686	1.04059	-1.83351	1.98307e-20	3.50841e-18	down
Glyma.07G087200	37	36	39	244	270	137	1.32655	1.14216	1.35692	8.59447	8.58392	4.47579	2.44487	2.93877e-20	5.14946e-18	up
Glyma.07G035200	295	326	210	649	703	890	1.58121	1.56689	1.09035	3.38804	3.3107	4.30693	1.35525	3.13566e-20	5.46829e-18	up
Glyma.14G103100	113	133	150	407	427	363	2.06888	2.17795	2.66556	7.27299	6.88662	6.00881	1.50303	3.35419e-20	5.7942e-18	up
Glyma.16G170100	829	932	757	1806	1702	2416	20.788	20.9869	18.4276	44.169	37.5246	54.7054	1.15466	3.94301e-20	6.77939e-18	up
Glyma.13G370100	200	173	163	473	480	454	3.36973	2.62875	2.67513	7.79143	7.12147	6.92879	1.30428	4.28715e-20	7.33016e-18	up
Glyma.01G225000	210	200	156	444	507	573	3.28658	2.80798	2.36757	6.7725	6.97012	8.09562	1.34444	4.30338e-20	7.33016e-18	up
Glyma.10G266300	23	37	8	440	439	368	0.530948	0.780839	0.17327	10.1159	9.11289	7.83041	4.14621	5.30054e-20	8.98688e-18	up
Glyma.13G245600	322	286	229	663	688	879	6.33322	5.05432	4.36528	12.7146	11.8924	15.6174	1.33059	5.37113e-20	9.06458e-18	up
Glyma.08G132300	339	409	339	847	888	712	3.94631	4.29533	3.90378	9.78313	9.36189	7.56965	1.08601	6.09153e-20	1.01865e-17	up
Glyma.15G149400	85	90	48	235	309	292	0.856211	0.807605	0.462061	2.30846	2.74007	2.65564	1.8264	6.65524e-20	1.10786e-17	up
Glyma.15G029300	216	176	159	453	512	617	3.48168	2.54851	2.49761	7.14183	7.27471	9.0057	1.43319	9.57947e-20	1.58027e-17	up
Glyma.06G294800	55	85	73	246	252	267	1.15238	1.59392	1.47861	5.02685	4.62791	5.05298	1.76125	1.06962e-19	1.75657e-17	up
Glyma.19G200200	10	13	15	99	121	118	0.134993	0.162259	0.195473	1.3448	1.48721	1.4857	3.06145	1.24971e-19	2.03408e-17	up
Glyma.08G168700	323	348	271	656	717	669	4.79441	4.63382	3.90458	9.49531	9.35827	8.96973	1.03228	1.78895e-19	2.89889e-17	up
Glyma.16G178500	433	491	463	1480	1508	895	14.9699	15.2334	15.5405	49.8876	45.8308	27.9311	1.39556	1.93985e-19	3.11583e-17	up
Glyma.09G131100	354	461	431	1248	1265	834	13.1344	15.3736	15.5449	45.216	41.3052	27.967	1.33733	2.00812e-19	3.21142e-17	up
Glyma.03G151700	15	40	19	175	131	214	0.425204	1.08537	0.542879	5.15943	3.47571	5.84282	2.7519	2.1596e-19	3.43865e-17	up
DD_newGene_2388	147	142	134	4	0	0	3.18464	2.76677	2.82705	0.080536	0	0	-6.81163	2.25319e-19	3.57213e-17	down
Glyma.15G074700	105	132	52	312	382	407	1.09558	1.23835	0.519527	3.17653	3.50455	3.8337	1.86089	2.59505e-19	4.09638e-17	up
Glyma.13G283600	92	174	121	1110	1049	679	1.33687	2.27222	1.70987	15.7851	13.4595	8.94128	2.80105	3.10751e-19	4.88425e-17	up
Glyma.01G228700	214	269	188	559	531	532	3.57481	4.03447	3.04374	9.0957	7.79232	8.0213	1.19603	4.86369e-19	7.57949e-17	up
Glyma.09G130500	313	370	297	1024	1066	640	10.7627	11.4577	9.9185	34.4178	32.2834	19.9104	1.39356	5.62718e-19	8.73215e-17	up
DD_newGene_1587	19	10	5	99	112	139	0.296177	0.131194	0.075073	1.51227	1.54674	1.97964	3.28071	5.78334e-19	8.9366e-17	up
Glyma.01G203500	59	59	74	230	245	229	0.895891	0.810008	1.09548	3.43866	3.29767	3.17184	1.78022	7.69943e-19	1.18474e-16	up
Glyma.09G045700	742	645	548	1348	1326	1484	5.37861	4.20096	3.85726	9.53392	8.45356	9.7157	1.01912	8.52246e-19	1.30046e-16	up
Glyma.08G119700	181	227	206	563	538	457	1.52394	1.72147	1.68706	4.64228	3.99447	3.49177	1.25841	1.80686e-18	2.71191e-16	up
Glyma.02G309000	10	13	6	100	123	83	0.122488	0.153444	0.07838	1.31353	1.46098	1.00464	3.31686	2.0331e-18	3.03902e-16	up
Glyma.17G151000	328	438	382	837	809	885	6.84538	8.22644	7.75127	17.0609	14.8704	16.7233	1.05765	2.4406e-18	3.63331e-16	up
Glyma.01G048700	365	406	362	165	174	174	8.13883	8.15062	7.83922	3.58426	3.41152	3.50155	-1.22994	3.02005e-18	4.47775e-16	down
Glyma.08G158100	295	329	316	867	849	618	6.68702	6.70427	6.96406	19.2105	16.9512	12.6836	1.22373	3.94968e-18	5.80904e-16	up
Glyma.05G212300	68	82	67	228	256	224	1.77027	1.90494	1.69316	5.78347	5.86582	5.27767	1.62047	4.32092e-18	6.30441e-16	up
Glyma.15G171000	302	285	242	619	634	591	2.95494	2.50721	2.29888	5.88448	5.4642	5.16785	1.06789	6.29718e-18	9.07934e-16	up
Glyma.15G063700	204	261	232	781	707	488	3.15075	3.6125	3.46517	11.7595	9.59121	6.80515	1.41974	7.48134e-18	1.06608e-15	up
Glyma.07G038300	173	193	152	426	407	504	2.90921	2.56384	2.47164	6.1458	5.30134	6.73954	1.28748	8.20966e-18	1.16533e-15	up
Glyma.12G214100	239	285	168	555	573	560	5.26015	5.63642	3.57839	11.9371	11.0967	11.1424	1.21171	9.76856e-18	1.38125e-15	up
Glyma.13G054200	51	56	31	193	173	296	0.412209	0.407698	0.238987	1.53623	1.23575	2.17949	2.1911	1.16994e-17	1.6479e-15	up
Glyma.02G245700	389	474	450	1037	1095	820	11.1508	12.2106	12.5127	28.9889	27.5901	21.2289	1.07948	1.49424e-17	2.08863e-15	up
Glyma.20G131500	343	312	304	700	681	825	4.32125	3.5261	3.71446	8.59785	7.5331	9.37673	1.11433	1.59716e-17	2.22401e-15	up
Glyma.07G043300	25	30	19	122	126	158	0.298903	0.320516	0.218284	1.45356	1.35947	1.74713	2.37719	2.35432e-17	3.24135e-15	up
Glyma.02G236800	351	365	312	692	732	918	4.05919	3.79743	3.50219	7.81313	7.44544	9.59367	1.10333	2.47586e-17	3.39591e-15	up
Glyma.11G157100	8	7	5	84	118	70	0.142156	0.103917	0.077209	1.49304	1.89447	1.15047	3.67371	2.62402e-17	3.5857e-15	up
Glyma.18G076200	90	91	81	234	269	322	1.00183	0.914616	0.879531	2.5536	2.64272	3.2561	1.56767	3.47352e-17	4.694e-15	up
Glyma.12G217500	39	34	25	180	198	120	1.3458	1.04839	0.844549	6.13863	6.09657	3.79554	2.25915	3.58735e-17	4.82999e-15	up
Glyma.14G222400	47	72	46	216	202	191	0.989815	1.38352	0.941854	4.51975	3.80682	3.7034	1.80838	4.52399e-17	6.02465e-15	up
Glyma.06G090900	6	6	6	86	89	75	0.078183	0.070788	0.084838	1.22982	1.15242	1.00192	3.70899	5.01497e-17	6.65428e-15	up
Glyma.09G082900	369	357	282	637	817	930	4.4603	3.88187	3.30279	7.50622	8.68376	10.1543	1.15529	5.60111e-17	7.40519e-15	up
Glyma.15G222900	69	91	72	8	5	7	4.55037	5.3932	4.60736	0.509612	0.248028	0.380633	-3.61547	6.09033e-17	8.02302e-15	down
Glyma.08G021800	29	34	21	127	153	132	0.530432	0.561082	0.365433	2.31868	2.50457	2.22646	2.21152	6.78233e-17	8.9026e-15	up
Glyma.13G032100	73	93	43	208	297	255	0.80775	0.919947	0.461877	2.25013	2.89599	2.55932	1.78504	7.22695e-17	9.45233e-15	up
Glyma.16G123400	113	183	138	40	28	18	3.19901	4.66248	3.80003	1.10095	0.687136	0.448344	-2.40988	7.97294e-17	1.03909e-14	down
Glyma.13G032700	138	148	140	331	419	343	1.60202	1.54072	1.57342	3.74444	4.2735	3.58855	1.26741	9.01493e-17	1.17073e-14	up
DD_newGene_2012	178	161	171	0	0	0	2.13289	1.7872	1.94979	0	0	0	-9.94502	1.00982e-16	1.30677e-14	down
Glyma.10G010100	237	227	196	669	512	513	7.29327	6.27979	5.84441	20.0994	13.853	14.2622	1.28032	1.05551e-16	1.36109e-14	up
Glyma.09G036000	51	53	33	158	191	184	0.423032	0.399231	0.258891	1.30248	1.4634	1.37719	1.87768	1.34053e-16	1.72256e-14	up
Glyma.05G215700	75	63	59	260	225	201	2.27341	1.70887	1.72677	7.74809	6.03952	5.52065	1.71533	1.49576e-16	1.902e-14	up
Glyma.09G210600	137	133	137	305	383	413	1.03996	0.90597	1.01482	2.26553	2.57601	2.84781	1.34264	1.68077e-16	2.12987e-14	up
Glyma.19G236800	183	213	133	412	465	647	2.71484	2.84611	1.91256	5.97124	6.07912	8.68973	1.45071	1.77966e-16	2.2474e-14	up
Glyma.11G049100	259	310	253	113	125	101	11.333	12.1917	10.7771	4.83618	4.78973	3.98703	-1.36294	2.26172e-16	2.82692e-14	down
Glyma.11G229700	254	271	229	627	549	530	5.83845	5.59418	5.13825	14.1111	11.1304	11.0525	1.09641	2.97274e-16	3.69043e-14	up
Glyma.09G048700	12	16	2	82	123	94	0.155077	0.177614	0.023734	1.04109	1.41015	1.11422	3.24218	3.00541e-16	3.71838e-14	up
DD_newGene_638	208	228	235	0	2	0	1.94742	1.88684	2.07922	0	0.012537	0	-8.48419	3.11203e-16	3.83733e-14	down
Glyma.14G077333	616	836	460	1302	1427	1366	15.8145	19.2902	11.4572	32.586	32.2106	31.6652	1.02813	3.92629e-16	4.82513e-14	up
Glyma.14G030000	83	103	94	251	283	260	0.735528	0.8234	0.81163	2.18663	2.22549	2.09995	1.4159	4.42642e-16	5.42155e-14	up
Glyma.03G218900	6	11	3	80	99	71	0.089722	0.173956	0.045001	1.38349	1.55048	1.13411	3.56641	4.76414e-16	5.81575e-14	up
Glyma.16G178100	10	4	7	93	90	69	0.269111	0.078997	0.176118	2.50273	2.19207	1.71338	3.49275	6.41153e-16	7.74927e-14	up
Glyma.19G240800	230	282	246	519	590	517	2.84749	3.13629	2.96148	6.27628	6.4284	5.787	1.0138	6.54878e-16	7.88912e-14	up
Glyma.09G147200	4	6	5	66	103	67	0.085216	0.13476	0.105707	1.61159	2.25807	1.50275	3.88211	8.4887e-16	1.01592e-13	up
DD_newGene_2426	228	259	251	0	1	0	4.13102	4.229	4.41775	0	0.015282	0	-9.51263	1.45775e-15	1.72212e-13	down
Glyma.03G088900	362	443	252	804	746	864	7.38597	8.12053	4.99392	16.0007	13.3922	15.9357	1.12199	2.15412e-15	2.52847e-13	up
Glyma.10G232000	390	427	319	722	886	1247	4.46692	4.3975	3.54802	8.07112	8.9333	12.9166	1.24758	2.74474e-15	3.20121e-13	up
Glyma.12G007000	48	55	45	162	195	159	0.3808	0.387695	0.345547	1.25426	1.35761	1.13623	1.71439	5.79116e-15	6.64839e-13	up
Glyma.14G217800	89	86	69	245	216	293	1.85306	1.60671	1.40414	4.99797	3.97919	5.54117	1.54757	5.92315e-15	6.77868e-13	up
Glyma.02G016100	140	122	123	324	329	322	2.15633	1.68584	1.83038	4.85799	4.45117	4.48425	1.2512	6.02009e-15	6.86815e-13	up
Glyma.08G044300	93	61	78	231	272	234	1.05174	0.622304	0.860996	2.56259	2.72196	2.40567	1.56918	7.26405e-15	8.26162e-13	up
Glyma.01G203200	194	204	178	422	460	396	3.42031	3.2355	3.04595	7.27496	7.15155	6.33165	1.06261	7.36734e-15	8.35314e-13	up
Glyma.02G119600	264	419	252	621	779	709	3.1948	4.61526	2.99413	7.46969	8.28306	8.04312	1.09743	7.97751e-15	9.01705e-13	up
Glyma.09G130400	410	532	418	1078	1152	771	11.7226	13.6774	11.5932	30.0762	28.9576	19.9158	1.05837	9.5399e-15	1.06515e-12	up
Glyma.10G061800	31	48	42	145	150	252	0.57115	0.78633	0.75129	2.62628	2.44708	4.22518	2.09463	1.03277e-14	1.1496e-12	up
Glyma.14G088300	293	310	247	649	547	746	7.19459	6.84589	5.89514	15.5538	11.8253	16.5776	1.11397	1.07658e-14	1.19474e-12	up
Glyma.10G079700	24	29	11	131	121	102	0.338552	0.372601	0.144291	1.85376	1.53335	1.33653	2.39723	1.17858e-14	1.30399e-12	up
Glyma.18G208800	134	186	145	389	409	330	1.51521	1.88845	1.57544	4.29396	4.05204	3.36783	1.19594	1.79123e-14	1.94654e-12	up
Glyma.13G345100	172	165	116	339	382	501	2.70759	2.33147	1.76564	5.20266	5.28168	7.13132	1.35078	1.80767e-14	1.95859e-12	up
Glyma.12G186800	440	593	392	891	1016	1394	5.97565	7.23173	5.16331	11.792	12.1211	17.0884	1.13664	2.32733e-14	2.49214e-12	up
Glyma.01G165900	77	37	49	166	232	291	0.778581	0.332054	0.480219	1.65003	2.08006	2.67346	1.97836	4.16988e-14	4.33833e-12	up
Glyma.17G173000	65	72	56	215	221	169	1.12223	1.11536	0.93926	3.62499	3.36832	2.64095	1.56468	4.44235e-14	4.5957e-12	up
Glyma.11G111700	263	269	191	485	551	498	4.34308	3.99165	3.04226	7.68884	7.93915	7.38602	1.00247	4.69996e-14	4.83489e-12	up
Glyma.12G176500	492	488	361	854	876	1149	5.98196	5.33182	4.26126	10.1311	9.37267	12.6301	1.02253	5.79564e-14	5.87945e-12	up
Glyma.05G124900	183	223	153	63	64	75	2.43393	2.67629	1.98406	0.815246	0.749323	0.901204	-1.54612	6.30053e-14	6.37398e-12	down
Glyma.12G095200	89	83	72	237	246	205	1.07616	0.901097	0.841069	2.80688	2.61822	2.23974	1.40894	8.76384e-14	8.79313e-12	up
Glyma.07G215500	16	25	26	82	142	135	0.207769	0.290075	0.327227	1.04426	1.62744	1.58664	2.3248	9.94194e-14	9.94792e-12	up
Glyma.07G025900	177	206	151	353	410	457	1.43428	1.52472	1.18589	2.67395	2.73202	3.19164	1.1097	1.02047e-13	1.01553e-11	up
Glyma.09G042500	247	294	171	518	510	591	5.3308	5.69847	3.58951	10.9163	9.68823	11.5321	1.11278	1.23734e-13	1.2247e-11	up
Glyma.17G125400	379	349	354	162	177	193	5.3508	4.42804	4.85536	2.2215	2.19565	2.45218	-1.11598	1.3501e-13	1.3327e-11	down
Glyma.08G012700	285	314	240	131	130	129	5.88768	5.83857	4.80847	2.63368	2.36217	2.40607	-1.18668	1.46528e-13	1.44252e-11	down
Glyma.11G077500	164	175	112	341	374	571	1.49082	1.43144	0.98437	3.03383	2.99504	4.69915	1.43556	1.50653e-13	1.47915e-11	up
Glyma.10G230600	208	328	292	813	913	509	5.62141	7.97062	7.67285	21.463	21.7185	12.4455	1.34375	1.53809e-13	1.50609e-11	up
Glyma.18G026700	165	198	166	329	443	460	1.41298	1.52726	1.37862	2.74887	3.34071	3.56427	1.13123	1.55272e-13	1.51636e-11	up
Glyma.17G222500	44	44	34	146	162	132	0.589427	0.525274	0.437654	1.92068	1.92327	1.61252	1.76522	1.6969e-13	1.65277e-11	up
Glyma.02G197800	255	365	281	568	643	812	6.27773	8.09158	6.72787	13.6585	13.9305	18.092	1.08613	1.80605e-13	1.74977e-11	up
Glyma.U027000	42	49	24	155	125	242	0.432443	0.455802	0.239723	1.57368	1.14877	2.28367	2.11654	2.29714e-13	2.20803e-11	up
Glyma.10G009000	123	116	100	18	21	39	1.11064	0.938356	0.871975	0.152052	0.163784	0.316774	-2.20565	2.49412e-13	2.37864e-11	down
Glyma.09G279000	104	90	102	265	284	237	2.58064	2.01049	2.47063	6.43785	6.20802	5.3244	1.31532	3.35939e-13	3.18724e-11	up
Glyma.03G244200	22	19	13	72	108	134	0.249743	0.187371	0.135419	0.797179	1.08684	1.38288	2.45262	4.31296e-13	4.06039e-11	up
Glyma.10G052500	35	53	41	140	164	144	0.527483	0.70792	0.597427	2.0461	2.1662	1.94897	1.71178	4.85976e-13	4.54015e-11	up
Glyma.12G187400	227	189	151	421	413	494	3.87549	2.89227	2.49095	7.00791	6.19977	7.6247	1.14495	6.10766e-13	5.64835e-11	up
Glyma.13G000200	271	298	258	136	128	131	3.09281	3.05518	2.8587	1.50541	1.27911	1.34962	-1.15034	6.89357e-13	6.34312e-11	down
Glyma.09G218600	106	97	62	215	284	244	1.35433	1.12239	0.74564	2.73537	3.15612	2.85413	1.40268	6.99356e-13	6.419e-11	up
Glyma.02G302200	40	51	29	117	154	216	0.406873	0.472952	0.28379	1.17781	1.4057	2.02651	1.94332	7.1735e-13	6.55132e-11	up
Glyma.13G127300	135	145	123	290	343	294	0.823653	0.795508	0.725177	1.83295	1.94766	1.6949	1.11396	7.46936e-13	6.80455e-11	up
Glyma.12G148300	70	99	86	333	352	176	2.47881	3.15679	2.96329	11.5325	10.9725	5.64243	1.66836	7.91769e-13	7.19508e-11	up
Glyma.03G068600	191	224	174	447	416	394	1.60193	1.69081	1.42075	3.6632	3.07268	2.99033	1.01329	9.17203e-13	8.31431e-11	up
Glyma.04G156100	4	19	12	76	95	82	0.062592	0.269703	0.185488	1.19612	1.35704	1.20072	2.77429	9.94781e-13	8.99528e-11	up
Glyma.03G029600	34	50	35	133	168	126	0.57329	0.760083	0.567054	2.18863	2.49481	1.9208	1.75884	1.2226e-12	1.09472e-10	up
Glyma.19G174200	4	2	2	52	75	51	0.109353	0.054343	0.046452	1.56973	2.02575	1.42446	4.38126	1.27795e-12	1.14149e-10	up
Glyma.01G127200	104	94	80	253	223	263	2.90439	2.37441	2.17695	6.92877	5.49514	6.67378	1.32827	1.35655e-12	1.20581e-10	up
Glyma.06G322500	207	184	162	413	425	368	2.1771	1.74061	1.6526	4.24176	3.9356	3.50459	1.03786	1.80036e-12	1.58112e-10	up
Glyma.08G158200	49	58	44	162	217	131	0.750759	0.804334	0.660903	2.66892	3.00878	1.84735	1.66687	2.23274e-12	1.93845e-10	up
Glyma.10G281800	89	120	87	221	254	286	0.931591	1.11322	0.878979	2.27391	2.38376	2.7538	1.28099	2.26758e-12	1.96319e-10	up
Glyma.20G047400	161	169	205	64	67	68	1.9858	1.86851	2.44821	0.764699	0.719833	0.757647	-1.52374	2.69863e-12	2.32539e-10	down
Glyma.10G061000	55	78	59	179	175	299	1.86113	2.36447	1.92219	5.92168	5.1996	9.16628	1.6887	2.77358e-12	2.37878e-10	up
Glyma.15G250050	280	278	268	484	581	707	7.55284	6.73488	7.00194	12.7189	13.7699	17.2279	1.01053	2.996e-12	2.55162e-10	up
Glyma.10G015000	11	6	4	72	60	66	0.278878	0.137846	0.08923	1.85604	1.39606	1.55638	3.15682	3.06579e-12	2.605e-10	up
Glyma.05G094400	97	88	102	277	279	214	1.71432	1.39735	1.73619	4.761	4.3236	3.40808	1.33034	3.22079e-12	2.73036e-10	up
Glyma.10G216000	42	52	48	171	174	128	1.1972	1.34808	1.32214	5.60667	5.23655	3.3227	1.64905	3.31894e-12	2.80708e-10	up
Glyma.08G317800	71	67	64	177	182	237	0.592371	0.503523	0.521708	1.44759	1.34032	1.79709	1.47414	3.5155e-12	2.96646e-10	up
Glyma.11G016100	150	177	143	343	337	340	1.54609	1.64162	1.4268	3.44309	3.0515	3.16897	1.03553	3.77648e-12	3.16481e-10	up
Glyma.08G015700	203	243	198	438	418	563	2.66256	2.85924	2.51219	5.59034	4.80933	6.66473	1.05924	3.79305e-12	3.17144e-10	up
Glyma.11G034000	403	623	366	208	266	176	8.36313	11.597	7.36528	4.25325	4.8603	3.30892	-1.17418	3.87795e-12	3.23504e-10	down
Glyma.13G303700	100	130	100	282	263	255	2.02936	2.37898	1.97505	5.61027	4.71255	4.69814	1.19767	3.89815e-12	3.24451e-10	up
Glyma.06G287000	113	162	138	314	377	287	3.32129	4.25973	3.92816	8.97482	9.7373	7.61489	1.15605	4.00116e-12	3.31517e-10	up
Glyma.06G063900	317	316	216	520	601	753	6.21792	5.56966	4.10317	9.92781	10.3596	13.3363	1.06222	4.2685e-12	3.52869e-10	up
Glyma.16G185200	64	66	56	0	0	0	0.765612	0.704151	0.645483	0	0	0	-8.48218	4.2885e-12	3.53724e-10	down
Glyma.05G080300	64	62	59	9	8	10	1.94894	1.77997	1.7501	0.224445	0.180563	0.265955	-2.86459	4.52998e-12	3.71966e-10	down
Glyma.08G307600	171	148	119	306	396	318	1.5985	1.24296	1.07805	2.78574	3.25386	2.68692	1.12987	5.11453e-12	4.16231e-10	up
DD_newGene_1424	147	199	199	77	67	56	4.94476	6.01965	6.4985	2.50723	1.97832	1.69002	-1.53389	5.1754e-12	4.20252e-10	down
Glyma.13G042300	139	195	112	343	332	369	2.15787	2.71889	1.67962	5.18969	4.52488	5.16855	1.15545	5.66148e-12	4.57692e-10	up
Glyma.03G213300	81	97	95	221	239	230	2.11385	2.29678	2.41209	5.66598	5.53302	5.4681	1.24893	6.69788e-12	5.37916e-10	up
Glyma.12G203100	116	104	104	251	251	337	1.19568	0.96015	1.04498	2.52771	2.28454	3.14929	1.28482	6.74815e-12	5.40768e-10	up
Glyma.19G014500	171	174	152	59	66	72	3.73757	3.41704	3.22189	1.25337	1.25914	1.40823	-1.42217	6.87884e-12	5.50037e-10	down
Glyma.18G245700	299	275	181	467	581	639	5.14975	4.25503	3.01158	7.8316	8.78617	9.94046	1.07809	7.62282e-12	6.05559e-10	up
Glyma.14G176400	174	195	145	326	376	456	3.51464	3.53088	2.8456	6.41157	6.67882	8.31733	1.0896	8.08178e-12	6.39246e-10	up
DD_newGene_1733	8	6	6	62	68	54	0.151189	0.099747	0.106381	1.17909	1.16266	0.951967	3.11245	8.2417e-12	6.50491e-10	up
Glyma.04G036700	68	66	49	173	160	213	1.54	1.34655	1.07895	3.82424	3.20283	4.37509	1.49758	1.4586e-11	1.14383e-09	up
Glyma.13G133100	43	52	31	160	193	107	1.11728	1.23045	0.785397	4.11406	4.49308	2.55248	1.78616	1.50521e-11	1.17534e-09	up
Glyma.15G199700	246	311	283	629	699	466	6.6824	7.60021	7.47233	16.6804	16.7083	11.4251	1.0054	1.67571e-11	1.30017e-09	up
Glyma.04G075800	24	39	41	158	164	97	0.855794	1.23016	1.40214	5.51326	5.16528	3.14365	1.91964	2.18622e-11	1.68201e-09	up
Glyma.09G145600	19	30	30	100	111	109	0.148053	0.207992	0.226031	0.775056	0.777835	0.778648	1.92976	2.44985e-11	1.86138e-09	up
Glyma.15G055800	274	305	198	618	554	467	9.89353	9.88615	6.92207	21.7491	17.5719	15.2346	1.00218	3.01931e-11	2.2705e-09	up
Glyma.18G110200	51	51	42	133	153	151	0.535529	0.476806	0.422614	1.35766	1.41275	1.43439	1.51517	3.67421e-11	2.73489e-09	up
Glyma.17G090900	280	344	225	530	546	768	2.837	3.13289	2.2132	5.24714	4.87567	7.04563	1.04447	3.94677e-11	2.91408e-09	up
Glyma.01G046900	64	113	76	15	12	25	0.396703	0.629104	0.45775	0.08778	0.061498	0.134974	-2.35343	4.20171e-11	3.07136e-09	down
DD_newGene_2202	0	0	0	53	55	53	0	0	0	0.837811	0.774838	0.773105	8.10036	5.18933e-11	3.76324e-09	up
Glyma.19G031300	50	61	60	150	190	153	1.28619	1.41487	1.49749	3.78575	4.33208	3.58936	1.43539	5.89502e-11	4.24975e-09	up
Glyma.10G025200	11	6	4	84	42	70	0.273315	0.125066	0.090581	2.0603	0.909145	1.57016	3.15246	6.33748e-11	4.55975e-09	up
Glyma.07G106000	0	4	2	43	60	49	0	0.040001	0.022506	0.609587	0.759716	0.638751	4.5787	6.50111e-11	4.6683e-09	up
Glyma.03G201302	15	28	23	83	100	104	0.321111	0.535354	0.469801	1.72609	1.87452	2.01717	2.03567	6.84791e-11	4.90771e-09	up
Glyma.13G313901	93	147	83	246	302	245	1.1216	1.60246	0.975183	2.9183	3.23654	2.68961	1.21936	7.98215e-11	5.6542e-09	up
DD_newGene_1967	77	95	77	189	206	229	1.76371	1.96437	1.70564	4.21933	4.14915	4.75415	1.2417	8.18777e-11	5.78866e-09	up
Glyma.01G117200	161	135	151	275	410	349	0.549662	0.402401	0.501111	0.898242	1.20448	1.06594	1.10944	8.3671e-11	5.90404e-09	up
Glyma.17G128900	6	6	6	60	55	50	0.148577	0.147994	0.149119	1.60732	1.32145	1.23337	3.11157	8.42627e-11	5.93436e-09	up
Glyma.04G136600	8	13	14	75	99	51	0.239044	0.377106	0.429259	2.42478	2.88213	1.52358	2.58873	1.02329e-10	7.15173e-09	up
Glyma.08G109500	41	35	25	122	109	127	0.656292	0.500529	0.385041	1.92106	1.54382	1.85213	1.74599	1.08728e-10	7.57004e-09	up
Glyma.18G260400	86	139	98	223	325	251	0.653504	0.948653	0.721022	1.65025	2.17605	1.72368	1.22124	1.18666e-10	8.2151e-09	up
Glyma.17G222300	13	11	18	86	74	70	0.072281	0.058929	0.099501	0.499241	0.384279	0.374889	2.36006	1.26292e-10	8.72654e-09	up
Glyma.02G035200	139	152	109	290	306	272	3.06843	3.01895	2.33651	6.26444	5.95672	5.44285	1.03605	1.33606e-10	9.16274e-09	up
Glyma.19G215700	16	5	15	83	55	115	0.417689	0.106605	0.38994	2.19296	1.31915	2.84032	2.7167	1.38527e-10	9.46479e-09	up
Glyma.08G324100	13	13	5	87	47	85	0.328537	0.307464	0.103068	2.24129	1.08025	2.01368	2.75918	1.4064e-10	9.5557e-09	up
Glyma.05G195000	93	130	86	205	259	349	1.20923	1.52384	1.0856	2.60743	2.97071	4.1092	1.31708	1.86287e-10	1.25408e-08	up
Glyma.14G136300	311	394	413	8	12	0	10.853	12.2613	13.7383	0.24448	0.310816	0	-5.91368	1.98329e-10	1.33026e-08	down
Glyma.02G142600	96	121	88	265	252	208	2.05237	2.34478	1.83117	5.57138	4.7778	4.03858	1.16979	2.26946e-10	1.51389e-08	up
Glyma.11G174400	131	137	115	281	255	330	1.36374	1.28218	1.16671	2.86495	2.3386	3.11203	1.09554	2.42692e-10	1.61012e-08	up
Glyma.17G053600	53	63	75	197	159	192	0.550703	0.582869	0.754854	1.99637	1.4544	1.80594	1.43262	2.44052e-10	1.61621e-08	up
Glyma.02G042400	141	101	103	292	320	234	2.13976	1.37155	1.50934	4.32674	4.27347	3.20576	1.20077	2.50495e-10	1.65291e-08	up
Glyma.01G024500	42	42	29	153	144	96	0.566272	0.500054	0.376506	2.01163	1.7106	1.16225	1.71789	2.76887e-10	1.82377e-08	up
Glyma.15G180200	135	176	130	50	45	70	3.09979	3.62809	2.89343	1.11815	0.905967	1.43134	-1.4953	2.7954e-10	1.83465e-08	down
Glyma.04G157700	184	227	213	88	109	101	3.17811	3.52213	3.55832	1.47362	1.65038	1.5697	-1.15668	3.82467e-10	2.46163e-08	down
Glyma.10G060800	51	72	50	149	146	243	0.768681	0.981539	0.735904	2.20563	1.94119	3.33471	1.56144	4.11909e-10	2.64184e-08	up
Glyma.04G157500	239	243	245	111	141	119	4.01032	3.67403	4.00498	1.80975	2.08062	1.80567	-1.06467	4.26978e-10	2.7337e-08	down
Glyma.15G161500	8	18	14	66	68	81	0.080964	0.172019	0.141996	0.712316	0.666943	0.810793	2.34599	4.9796e-10	3.17153e-08	up
Glyma.10G262600	4	2	3	52	37	48	0.055709	0.017799	0.04127	0.773169	0.502407	0.6682	3.84566	5.11116e-10	3.24967e-08	up
Glyma.19G154300	7	16	12	70	54	86	0.240893	0.470533	0.373741	2.34115	1.62588	2.69121	2.51126	5.12845e-10	3.25501e-08	up
Glyma.12G011700	85	56	78	186	208	197	0.654096	0.381386	0.582691	1.39229	1.40541	1.36582	1.33301	5.16645e-10	3.27346e-08	up
Glyma.13G038200	51	48	36	130	129	146	0.786141	0.658553	0.526348	1.94199	1.73925	2.03225	1.50311	5.20595e-10	3.28711e-08	up
Glyma.08G045200	41	56	51	159	178	115	0.885096	1.07919	1.07586	3.37783	3.40072	2.26185	1.52196	5.23476e-10	3.2979e-08	up
Glyma.19G014400	434	534	324	178	237	263	8.00712	8.8529	5.80265	3.19266	3.84108	4.37388	-1.00723	5.24105e-10	3.2979e-08	down
Glyma.04G020700	8	17	7	74	73	52	0.118016	0.223645	0.095107	1.06638	0.941151	0.689011	2.56585	5.31777e-10	3.34044e-08	up
Glyma.09G099900	104	121	112	218	271	263	0.812121	0.827595	0.834132	1.61729	1.81154	1.82913	1.06806	5.59172e-10	3.50651e-08	up
Glyma.09G280200	97	86	72	206	188	255	1.09945	0.867587	0.783058	2.27206	1.87125	2.61185	1.26561	5.89046e-10	3.67497e-08	up
DD_newGene_2427	37	32	43	0	0	0	1.27712	0.977468	1.42031	0	0	0	-7.76552	6.47742e-10	3.99354e-08	down
Glyma.19G196400	114	111	58	281	236	223	2.19166	1.9166	1.07915	5.25826	3.98726	3.86898	1.31656	6.81057e-10	4.19188e-08	up
Glyma.02G254600	229	238	149	435	383	621	3.00662	2.80344	1.89965	5.57891	4.42878	7.37386	1.15266	7.08652e-10	4.34711e-08	up
Glyma.12G066500	58	35	38	156	119	158	0.768709	0.496832	0.608792	2.24024	1.41991	1.85999	1.63927	7.12101e-10	4.36096e-08	up
Glyma.09G101100	13	8	18	67	86	64	0.136556	0.075015	0.188983	0.734868	0.858644	0.647129	2.36908	7.53718e-10	4.60812e-08	up
Glyma.11G050400	80	75	69	181	229	162	1.57736	1.32765	1.33176	3.51848	4.00383	2.90427	1.2602	7.70194e-10	4.70101e-08	up
Glyma.07G237400	116	121	80	231	230	280	1.82445	1.70538	1.22605	3.57133	3.2133	3.97838	1.14725	8.36287e-10	5.07062e-08	up
Glyma.10G246700	246	244	242	140	117	104	10.7094	9.57271	10.2339	5.94562	4.47629	4.06503	-1.10707	8.57062e-10	5.18513e-08	down
Glyma.02G135100	138	250	185	81	37	73	2.46364	4.0244	3.22169	1.40309	0.579241	1.17552	-1.64856	8.71535e-10	5.25821e-08	down
Glyma.19G163600	33	39	37	106	113	132	0.613153	0.665349	0.676783	1.96389	1.89291	2.26615	1.6004	9.19703e-10	5.5397e-08	up
Glyma.09G039800	208	155	136	341	343	479	5.38191	3.60975	3.41844	8.61955	7.80673	11.2123	1.13513	1.00573e-09	6.02814e-08	up
Glyma.12G160400	16	25	15	78	66	120	0.1971	0.274685	0.172058	0.958595	0.726922	1.36655	2.16618	1.03916e-09	6.21832e-08	up
Glyma.02G008400	270	244	192	111	133	106	3.05374	2.47446	2.10373	1.21488	1.31984	1.07513	-1.09927	1.07189e-09	6.40371e-08	down
Glyma.02G213200	185	200	136	64	87	80	2.64427	2.56933	1.88135	0.885513	1.08666	1.02691	-1.25623	1.1915e-09	7.03794e-08	down
Glyma.13G046400	13	14	8	63	61	68	0.174039	0.168935	0.103503	0.82913	0.721223	0.832736	2.378	1.21907e-09	7.18915e-08	up
Glyma.10G016500	60	79	42	161	167	160	0.96903	1.07817	0.619521	2.44076	2.28698	2.15155	1.35692	1.26749e-09	7.41499e-08	up
Glyma.11G243400	88	94	78	218	240	171	2.64812	2.56282	2.2819	6.44864	6.37646	4.67016	1.18779	1.29272e-09	7.55057e-08	up
Glyma.13G226600	23	9	14	118	68	69	0.785599	0.252135	0.43537	3.91307	2.03584	2.10976	2.38562	1.38777e-09	8.06712e-08	up
Glyma.08G335700	135	133	128	237	297	325	2.45146	2.16634	2.25817	4.20028	4.75168	5.32999	1.02593	1.61664e-09	9.27973e-08	up
Glyma.17G147500	111	180	134	65	42	47	2.4883	3.58874	2.8509	1.36436	0.785551	0.943648	-1.53608	1.67861e-09	9.60535e-08	down
Glyma.16G013000	51	88	99	223	239	189	1.61552	2.48277	3.02501	6.87584	6.66258	5.4005	1.3584	1.77066e-09	1.00691e-07	up
Glyma.15G272600	224	247	196	632	583	332	7.48205	7.39433	6.34185	20.5617	17.1184	10.0009	1.13202	2.16869e-09	1.22375e-07	up
Glyma.02G257300	69	70	105	212	196	249	0.599061	0.551446	0.891196	1.80938	1.50719	1.96464	1.33108	2.51668e-09	1.40069e-07	up
Glyma.14G098500	277	207	209	70	109	127	2.94249	1.97827	2.15258	0.722734	1.01794	1.21697	-1.27655	2.63936e-09	1.46675e-07	down
Glyma.10G145000	43	32	24	94	122	116	0.707452	0.465338	0.386411	1.51642	1.78012	1.73276	1.65737	2.95332e-09	1.62886e-07	up
Glyma.11G230600	98	90	92	182	276	210	0.833957	0.688767	0.760052	1.51744	2.07454	1.62522	1.15633	3.03795e-09	1.67051e-07	up
Glyma.02G051300	113	83	63	187	216	280	1.89391	1.25303	1.03328	3.07448	3.20171	4.26368	1.31397	3.09834e-09	1.69608e-07	up
Glyma.19G141367	1	92	129	1	1	1	0.00215	0.54217	0.824007	0.001626	0.000733	0.001704	-6.31587	3.79579e-09	2.04347e-07	down
Glyma.03G189900	52	80	63	183	161	160	0.700526	0.97262	0.82086	2.43035	1.92166	1.96823	1.29135	3.79991e-09	2.04347e-07	up
Glyma.15G207900	263	316	190	92	126	148	2.14508	2.31814	1.50638	0.731757	0.899703	1.09111	-1.14832	3.86818e-09	2.07409e-07	down
Glyma.03G165300	15	14	5	51	69	71	0.306509	0.258573	0.094841	1.02816	1.25083	1.31747	2.4111	4.1917e-09	2.22799e-07	up
Glyma.01G175800	9	20	19	97	75	60	0.265574	0.528337	0.531923	2.79778	1.94496	1.61029	2.19302	4.83571e-09	2.54445e-07	up
Glyma.09G021800	355	265	242	140	159	149	9.49471	6.36683	6.28418	3.6365	3.71842	3.57843	-1.03499	5.01497e-09	2.63121e-07	down
Glyma.20G186200	210	176	182	302	434	510	3.52513	2.6612	2.97718	4.94764	6.42598	7.75901	1.03686	5.51366e-09	2.87228e-07	up
Glyma.15G082300	152	225	185	83	98	87	4.12281	5.48402	4.8709	2.19141	2.32692	2.12045	-1.15324	6.15827e-09	3.18093e-07	down
Glyma.04G157600	204	210	154	75	87	107	3.41797	3.16422	2.49448	1.22251	1.2735	1.61141	-1.16032	7.09881e-09	3.6513e-07	down
Glyma.17G253800	160	173	79	312	298	357	2.87007	2.78291	1.36102	5.4506	4.69045	5.78485	1.164	7.2429e-09	3.71601e-07	up
Glyma.06G283900	75	93	44	145	219	201	0.531644	0.66086	0.295964	0.940912	1.31869	1.19339	1.33657	7.24491e-09	3.71601e-07	up
Glyma.15G024600	254	230	165	121	93	82	2.95711	2.40044	1.85993	1.37343	0.949595	0.854325	-1.20919	7.5987e-09	3.87576e-07	down
Glyma.02G217500	71	119	46	165	233	260	0.886438	1.3375	0.551629	2.01396	2.56682	2.94379	1.413	7.61307e-09	3.87769e-07	up
Glyma.02G125600	167	139	116	270	286	423	1.81749	1.35829	1.2243	2.86468	2.73189	4.15439	1.1297	8.06726e-09	4.10332e-07	up
Glyma.03G151300	172	201	212	86	99	103	1.33407	1.40426	1.60364	0.639833	0.670098	0.713538	-1.11543	8.84768e-09	4.46308e-07	down
Glyma.04G151700	11	10	14	53	52	89	0.143806	0.123195	0.181188	0.72939	0.636263	1.13112	2.37945	9.33933e-09	4.67886e-07	up
Glyma.02G128800	112	107	97	238	247	202	1.53492	1.31723	1.28849	3.18168	2.97892	2.50889	1.03272	9.48595e-09	4.73935e-07	up
Glyma.11G181200	58	41	39	146	117	140	0.877687	0.564819	0.574751	2.18043	1.56857	1.92691	1.46245	1.02499e-08	5.06576e-07	up
Glyma.04G227000	59	59	41	152	143	128	0.950501	0.84897	0.643183	2.40573	2.09272	1.86978	1.33192	1.18131e-08	5.80695e-07	up
Glyma.09G094900	73	124	65	205	205	216	1.14934	1.74916	0.997015	3.1539	2.84221	3.07103	1.18741	1.19058e-08	5.84471e-07	up
Glyma.01G127900	161	131	113	331	379	225	1.92677	1.40612	1.30889	3.86872	3.98821	2.43548	1.11627	1.19904e-08	5.87834e-07	up
Glyma.04G022800	167	189	149	60	96	82	2.93539	2.9736	2.5419	1.01614	1.4763	1.3016	-1.17451	1.27271e-08	6.21455e-07	down
Glyma.17G105200	34	31	33	99	93	122	0.708693	0.580301	0.663247	2.00403	1.70382	2.28272	1.5925	1.2854e-08	6.25984e-07	up
Glyma.19G235600	30	13	16	69	89	92	0.371694	0.136533	0.177554	0.84808	0.989986	1.05164	1.9859	1.32373e-08	6.41238e-07	up
Glyma.03G202600	28	19	8	83	72	87	0.397175	0.245655	0.10212	1.1806	0.928503	1.14397	2.06415	1.42151e-08	6.85885e-07	up
Glyma.14G083700	104	89	106	203	222	252	1.86953	1.44059	1.85545	3.57192	3.52027	4.0955	1.08456	1.43803e-08	6.9294e-07	up
Glyma.04G040300	55	61	79	179	143	211	0.323832	0.32357	0.455095	1.04312	0.747683	1.13848	1.36037	1.46932e-08	7.07089e-07	up
Glyma.11G030900	6	35	19	85	100	86	0.090445	0.530257	0.31762	1.41424	1.511	1.33571	2.10548	1.75801e-08	8.37216e-07	up
Glyma.18G193400	6	8	9	46	58	44	0.062928	0.071676	0.09641	0.495849	0.569705	0.436806	2.59254	1.91829e-08	9.10725e-07	up
Glyma.06G093900	19	20	23	85	79	71	0.382419	0.367261	0.45927	1.77224	1.46638	1.35024	1.83319	2.01636e-08	9.52156e-07	up
Glyma.05G159200	116	123	100	187	270	304	1.1827	1.13309	0.987884	1.86328	2.43393	2.81157	1.07781	2.01757e-08	9.52156e-07	up
Glyma.12G087200	4	14	15	52	64	67	0.04076	0.143303	0.172781	0.616148	0.67537	0.728409	2.38112	2.0332e-08	9.583e-07	up
Glyma.11G067000	6	13	12	52	70	49	0.053982	0.10317	0.103879	0.491015	0.558639	0.401435	2.37271	2.11101e-08	9.9242e-07	up
Glyma.17G156100	27	37	43	124	123	91	0.326772	0.407586	0.511754	1.48152	1.31804	1.00213	1.56753	2.31493e-08	1.07585e-06	up
Glyma.13G035800	78	110	68	165	232	196	0.50011	0.63376	0.422282	1.03671	1.31851	1.14161	1.12995	2.33026e-08	1.08161e-06	up
Glyma.14G107350	168	159	168	0	6	0	5.98766	5.2499	6.12744	0	0.169929	0	-6.50779	2.38549e-08	1.10305e-06	down
Glyma.04G239400	40	61	46	110	158	132	0.626438	0.871516	0.709137	1.72096	2.22546	1.89863	1.35705	2.51279e-08	1.15538e-06	up
Glyma.13G133000	18	17	17	73	62	76	0.531808	0.4408	0.482385	2.13035	1.63901	2.06237	1.93657	2.92143e-08	1.33402e-06	up
Glyma.09G083050	19	12	5	72	47	76	0.618545	0.345626	0.131745	2.3571	1.37603	2.30822	2.3687	3.23654e-08	1.47424e-06	up
Glyma.08G138901	42	34	27	93	99	130	0.483724	0.356098	0.304828	1.06324	1.01952	1.378	1.56028	3.33784e-08	1.51285e-06	up
Glyma.08G183500	107	134	90	253	199	291	2.03379	2.27528	1.64937	4.71173	3.30746	5.02419	1.09481	3.40771e-08	1.54261e-06	up
Glyma.01G224600	16	19	29	84	83	77	0.394705	0.431793	0.713005	2.10085	1.88003	1.78842	1.83403	3.44974e-08	1.55778e-06	up
Glyma.01G212100	34	37	42	120	129	90	0.612568	0.605853	0.739934	2.16605	2.08999	1.49907	1.49162	3.50955e-08	1.58284e-06	up
Glyma.01G179600	49	56	31	117	130	125	0.66135	0.682549	0.399397	1.54342	1.54945	1.534	1.37429	3.53147e-08	1.59077e-06	up
Glyma.18G059200	72	75	43	137	176	162	2.49501	2.30112	1.44357	4.61808	5.41446	5.12656	1.24107	3.70198e-08	1.66349e-06	up
Glyma.01G066000	103	96	104	26	49	38	1.69076	1.40413	1.6597	0.415017	0.702353	0.55981	-1.52454	4.10564e-08	1.82693e-06	down
Glyma.13G095700	55	47	31	135	117	121	1.79845	1.40056	0.972154	4.35266	3.39425	3.59753	1.41007	4.54804e-08	2.01889e-06	up
Glyma.07G228700	24	28	31	63	111	119	0.17406	0.187665	0.222235	0.458381	0.72888	0.799614	1.72089	4.93249e-08	2.17636e-06	up
Glyma.04G046800	132	134	178	366	322	276	3.45723	3.16836	4.5413	9.39644	7.44334	6.54748	1.02283	5.59075e-08	2.45203e-06	up
Glyma.08G214800	59	83	90	192	196	165	1.30875	1.69821	1.98402	4.14652	3.89125	3.36563	1.16225	5.63752e-08	2.46663e-06	up
Glyma.06G282600	96	109	83	47	27	22	3.15621	3.23579	2.66187	1.48899	0.769434	0.650929	-1.65821	5.97568e-08	2.60836e-06	down
Glyma.08G109200	24	21	15	71	70	82	0.395524	0.304444	0.233739	1.15986	1.0289	1.23255	1.81264	6.13175e-08	2.6733e-06	up
Glyma.08G098000	94	114	79	231	198	194	0.484993	0.53026	0.395813	1.1689	0.904809	0.908261	1.04218	6.43437e-08	2.79525e-06	up
Glyma.15G041400	53	63	54	139	126	162	0.344138	0.369491	0.343427	0.88799	0.72714	0.963939	1.24708	6.64772e-08	2.8743e-06	up
Glyma.06G240700	140	98	119	227	288	255	1.92887	1.216	1.58786	3.04474	3.49204	3.17375	1.00942	6.70622e-08	2.89617e-06	up
Glyma.02G140500	23	16	25	97	74	71	0.319144	0.204464	0.340483	1.34798	0.930215	0.91585	1.82668	7.03328e-08	3.01961e-06	up
Glyma.10G228500	77	82	63	184	163	161	0.859101	0.819096	0.680025	2.00907	1.60101	1.62911	1.1143	7.20892e-08	3.08417e-06	up
Glyma.11G096600	94	124	98	250	192	236	1.59982	1.90037	1.62361	4.17425	2.88999	3.65239	1.02535	1.12739e-07	4.69174e-06	up
Glyma.11G091300	90	96	61	199	235	147	1.08939	1.04882	0.719364	2.35756	2.51887	1.61359	1.15163	1.15671e-07	4.80285e-06	up
Glyma.10G276600	102	109	99	174	234	254	1.14925	1.10457	1.08025	1.92179	2.33061	2.59467	1.00399	1.20941e-07	4.999e-06	up
Glyma.19G228000	72	91	76	161	180	182	1.86939	2.12262	1.91748	4.09144	4.13781	4.30296	1.04468	1.26723e-07	5.19691e-06	up
Glyma.10G239900	61	78	58	133	162	162	0.660405	0.75573	0.602867	1.40327	1.55068	1.5929	1.13015	1.38685e-07	5.6621e-06	up
Glyma.16G084700	52	55	35	114	120	135	0.890725	0.847419	0.588822	1.91412	1.82644	2.10141	1.29882	1.43041e-07	5.81404e-06	up
DD_newGene_1216	69	85	106	183	220	191	0.773454	0.857496	1.16374	2.0138	2.17932	1.94891	1.09363	1.5371e-07	6.20636e-06	up
Glyma.02G038400	110	97	79	210	215	183	1.06721	0.844448	0.740324	1.9882	1.83516	1.60704	1.00284	1.67129e-07	6.72592e-06	up
Glyma.08G089100	68	88	34	116	201	218	0.73565	0.851614	0.345988	1.2208	1.89893	2.15275	1.42071	1.76061e-07	7.02058e-06	up
Glyma.11G197300	3	0	0	42	40	22	0.0251	0	0	0.51026	0.437046	0.245636	5.02762	1.76744e-07	7.03556e-06	up
Glyma.19G070900	230	208	153	103	114	93	3.74448	3.043	2.42414	1.63285	1.63286	1.36211	-1.01475	1.81654e-07	7.20751e-06	down
Glyma.18G112400	86	84	85	168	195	182	0.671449	0.588068	0.64996	1.28898	1.34892	1.29096	1.00424	2.06375e-07	8.10062e-06	up
Glyma.20G134200	34	30	8	71	107	94	0.430408	0.34045	0.097696	0.877003	1.19193	1.07055	1.8424	2.25002e-07	8.79405e-06	up
Glyma.08G033200	56	74	48	134	126	186	0.709914	0.837042	0.588675	1.65961	1.4027	2.12707	1.25088	2.32386e-07	9.03443e-06	up
Glyma.04G006800	3	8	9	76	54	22	0.067345	0.17219	0.216054	1.90459	1.221	0.504349	2.84399	2.32658e-07	9.03541e-06	up
Glyma.08G110701	24	22	18	63	74	84	0.499047	0.414009	0.362129	1.29542	1.36129	1.59719	1.70157	2.38759e-07	9.24295e-06	up
Glyma.02G250500	35	85	43	203	176	105	1.86964	4.15676	2.25264	10.7646	8.43506	5.17785	1.50771	2.57819e-07	9.94928e-06	up
Glyma.18G255900	182	146	131	45	53	94	2.35966	1.70673	1.65206	0.561691	0.597064	1.09409	-1.34518	2.60582e-07	1.00348e-05	down
Glyma.14G188700	72	83	76	135	207	179	1.2729	1.32947	1.30975	2.34029	3.2514	2.8817	1.07959	2.80043e-07	1.0739e-05	up
Glyma.17G080500	105	143	57	235	233	225	1.47227	1.80645	0.77478	3.20956	2.87634	2.84655	1.12045	2.83726e-07	1.08688e-05	up
Glyma.12G142900	33	38	47	176	140	72	1.27984	1.29676	1.77003	6.64563	4.76646	2.51205	1.62643	2.8687e-07	1.09663e-05	up
Glyma.15G045200	14	18	9	47	60	68	0.264508	0.309004	0.174009	0.922097	1.05496	1.23691	2.01552	2.88576e-07	1.102e-05	up
Glyma.01G145900	106	84	111	20	41	48	1.14908	0.811309	1.16717	0.206951	0.38998	0.468977	-1.57289	3.0912e-07	1.17312e-05	down
Glyma.05G153200	63	69	64	134	147	169	0.995197	0.988654	0.992643	2.0923	2.06689	2.43734	1.11179	3.13437e-07	1.18655e-05	up
Glyma.13G294200	2	16	14	59	69	45	0.064871	0.69677	0.683955	2.90866	3.06206	2.02932	2.34923	3.29164e-07	1.23891e-05	up
Glyma.06G249600	54	64	68	224	215	95	1.76646	1.88615	2.15707	7.14858	6.19216	2.79554	1.42967	3.51712e-07	1.3108e-05	up
Glyma.18G013800	19	33	13	111	95	49	0.556218	0.878275	0.353956	3.24396	2.47996	1.30747	1.90915	3.69054e-07	1.36797e-05	up
Glyma.04G114100	71	63	101	167	175	254	0.48217	0.384287	0.665622	1.11025	1.04893	1.56801	1.2404	3.70622e-07	1.37239e-05	up
Glyma.05G065700	30	56	38	8	11	4	0.677602	1.15308	0.843152	0.172404	0.212574	0.075782	-2.51112	4.33726e-07	1.58206e-05	down
Glyma.17G058100	71	100	63	191	186	145	1.71534	2.18317	1.4888	4.53416	3.97841	3.18223	1.08171	4.46833e-07	1.62341e-05	up
Glyma.03G015800	2	9	11	30	51	62	0.054651	0.207924	0.277551	0.809708	1.22523	1.55438	2.60318	4.47601e-07	1.62458e-05	up
Glyma.09G189700	63	81	75	255	260	102	4.22719	4.88223	4.87425	16.7534	15.442	6.1981	1.40499	4.5625e-07	1.65434e-05	up
Glyma.05G220500	98	70	74	172	174	191	1.29981	0.828219	0.954549	2.22425	2.03267	2.29808	1.05923	4.64507e-07	1.68261e-05	up
Glyma.02G272900	150	134	153	80	75	57	3.81159	3.06395	3.75888	1.97731	1.65962	1.29226	-1.13763	4.94475e-07	1.7806e-05	down
Glyma.09G172100	38	31	17	89	84	93	0.53299	0.383543	0.228568	1.21328	1.0367	1.17646	1.55247	5.16027e-07	1.85274e-05	up
Glyma.13G302500	17	9	12	77	47	50	0.231975	0.114118	0.166712	1.07271	0.594572	0.64923	2.1111	5.29431e-07	1.899e-05	up
Glyma.09G040400	38	41	20	87	120	85	1.25038	1.21231	0.632192	2.82401	3.53221	2.54591	1.47961	5.34005e-07	1.91354e-05	up
Glyma.08G018800	34	29	50	150	103	94	0.940623	0.737197	1.35686	4.15066	2.55472	2.41598	1.5232	5.59168e-07	1.98814e-05	up
Glyma.10G136800	236	190	150	65	118	102	1.59246	1.14987	0.979162	0.422195	0.698568	0.620226	-1.10881	5.8369e-07	2.06408e-05	down
Glyma.13G095100	13	19	11	56	44	82	0.915446	1.15848	0.724904	3.8762	2.71429	5.25864	2.0119	6.21624e-07	2.18056e-05	up
Glyma.02G056000	190	146	176	77	82	101	6.28375	4.34443	5.65697	2.47802	2.37251	3.00133	-1.07424	6.54804e-07	2.28819e-05	down
Glyma.10G107900	18	9	28	68	75	75	0.211226	0.095619	0.31521	0.783855	0.777967	0.807114	1.87349	7.05098e-07	2.44991e-05	up
Glyma.05G134400	28	35	14	75	77	95	0.324697	0.368448	0.152358	0.87608	0.808857	1.01794	1.61258	7.55651e-07	2.60785e-05	up
Glyma.02G279850	69	82	48	19	25	22	1.64952	1.75438	1.10116	0.426747	0.526525	0.475416	-1.66986	7.56249e-07	2.60785e-05	down
Glyma.03G174700	21	15	26	76	62	81	0.358427	0.223886	0.42765	1.27028	0.932512	1.25055	1.72529	7.57816e-07	2.60975e-05	up
Glyma.13G201100	172	196	188	120	81	86	5.57913	5.70747	5.93361	3.8048	2.30287	2.51971	-1.03576	7.58225e-07	2.60975e-05	down
Glyma.02G047400	109	118	87	38	61	36	2.23283	2.17472	1.72488	0.745255	1.10186	0.66421	-1.30698	7.69061e-07	2.64456e-05	down
Glyma.20G064500	17	22	13	44	60	112	0.333953	0.393453	0.24551	0.865219	1.06459	2.05634	1.9773	8.02633e-07	2.73687e-05	up
Glyma.02G057700	144	104	80	39	54	44	1.35523	0.877959	0.728469	0.357547	0.44502	0.367158	-1.34926	8.73391e-07	2.95886e-05	down
Glyma.13G245800	72	61	46	16	24	15	0.869874	0.664722	0.537221	0.190682	0.251207	0.161131	-1.79192	9.07623e-07	3.06415e-05	down
Glyma.10G184700	135	137	135	68	74	28	7.06219	6.40565	6.83371	3.42955	3.39895	1.30645	-1.35339	9.3492e-07	3.14983e-05	down
Glyma.11G026300	36	39	36	80	97	131	0.445009	0.437023	0.434951	0.984577	1.07007	1.49619	1.38444	9.59444e-07	3.22356e-05	up
Glyma.15G097400	14	14	10	50	54	52	0.203037	0.17929	0.139894	0.710529	0.68736	0.678251	1.95428	9.81131e-07	3.28437e-05	up
Glyma.15G046300	149	63	75	195	284	249	2.27297	0.855142	1.09968	2.88683	3.80587	3.42378	1.23881	1.06788e-06	3.53277e-05	up
Glyma.08G356400	102	102	102	50	51	33	11.5989	10.4619	11.262	5.52005	5.11517	3.4005	-1.28266	1.10817e-06	3.65287e-05	down
Glyma.19G212733	31	57	39	107	104	118	0.423213	0.699197	0.517621	1.4278	1.25127	1.4527	1.29744	1.12436e-06	3.6945e-05	up
Glyma.10G061300	24	27	25	68	73	92	0.584992	0.577609	0.582033	1.61678	1.55943	2.03116	1.53006	1.14316e-06	3.74664e-05	up
Glyma.18G046100	135	146	136	71	84	59	1.28192	1.25112	1.2517	0.651253	0.696921	0.501055	-1.05341	1.17492e-06	3.83834e-05	down
Glyma.03G016300	30	31	32	82	92	84	0.645703	0.596709	0.667655	1.72581	1.75239	1.64058	1.38131	1.43458e-06	4.56847e-05	up
Glyma.15G166000	139	150	131	75	82	63	3.56895	3.46163	3.27027	1.87377	1.84397	1.44572	-1.02048	1.47207e-06	4.67564e-05	down
Glyma.08G110340	19	21	16	58	66	65	0.383655	0.398032	0.316301	1.19822	1.22027	1.23281	1.67044	1.47439e-06	4.67895e-05	up
DD_newGene_614	26	34	34	69	88	122	0.333502	0.3937	0.418686	0.867792	0.997882	1.42789	1.47961	1.493e-06	4.72982e-05	up
Glyma.17G065100	43	74	27	115	134	125	0.844451	1.30363	0.499512	2.18712	2.30459	2.2104	1.31211	1.62909e-06	5.12106e-05	up
Glyma.16G199000	6	12	2	30	53	40	0.119775	0.219867	0.030284	0.61595	0.98059	0.759771	2.54911	1.64084e-06	5.14036e-05	up
Glyma.18G026900	34	22	10	58	86	91	0.410141	0.236081	0.116453	0.684785	0.916891	0.99348	1.74862	1.76142e-06	5.48059e-05	up
Glyma.12G035300	74	86	58	17	40	15	1.32612	1.39226	1.01413	0.282656	0.62427	0.242696	-1.69137	1.8278e-06	5.66309e-05	down
Glyma.07G180600	18	14	17	66	86	39	0.357244	0.258473	0.339541	1.34086	1.5662	0.724289	1.86207	2.0703e-06	6.34463e-05	up
Glyma.19G223000	103	99	136	31	54	60	1.22251	1.07966	1.57243	0.374225	0.568143	0.715688	-1.32856	2.30927e-06	6.98926e-05	down
Glyma.08G106900	38	45	15	113	113	72	1.84212	1.97186	0.717053	5.44362	4.90115	3.21705	1.5382	2.31911e-06	7.01325e-05	up
Glyma.08G110500	23	22	19	62	66	74	0.378222	0.329577	0.295574	1.00629	0.977504	1.12253	1.57256	2.34672e-06	7.0792e-05	up
Glyma.10G011000	62	68	53	132	124	149	0.723819	0.721886	0.608923	1.52097	1.28655	1.59134	1.06541	2.54181e-06	7.58146e-05	up
Glyma.19G065000	76	66	67	147	144	157	1.71129	1.33836	1.46679	3.26187	2.87862	3.22443	1.01149	2.5422e-06	7.58146e-05	up
Glyma.03G247700	60	51	46	14	17	18	1.28839	0.822173	1.04541	0.268923	0.334742	0.369084	-1.76971	2.60127e-06	7.73854e-05	down
Glyma.02G264100	67	28	39	101	153	123	1.52868	0.568586	0.852256	2.249	3.07098	2.52732	1.38576	2.60854e-06	7.74405e-05	up
DD_newGene_1334	102	116	89	52	47	45	1.5391	1.54525	1.30877	0.879826	0.609292	0.61054	-1.17261	2.66324e-06	7.89103e-05	down
Glyma.15G000100	26	19	21	64	70	73	0.317577	0.211451	0.248564	0.785224	0.865667	0.889855	1.55737	2.68139e-06	7.93839e-05	up
Glyma.03G147900	45	62	21	107	128	106	0.894775	1.115	0.394	2.09104	2.26013	1.92386	1.34634	2.7303e-06	8.05714e-05	up
Glyma.13G141900	16	14	14	47	62	54	0.253663	0.207738	0.216144	0.763197	0.905167	0.805843	1.79626	2.75089e-06	8.11135e-05	up
Glyma.12G205700	55	57	50	151	99	140	0.72969	0.682208	0.638575	1.96809	1.15886	1.67912	1.19069	2.76379e-06	8.14284e-05	up
Glyma.07G086400	61	69	83	163	184	128	1.27263	1.2928	1.68503	3.34987	3.40018	2.42521	1.06009	3.30393e-06	9.61818e-05	up
Glyma.20G034100	74	80	47	111	156	219	0.811083	0.789972	0.497435	1.1919	1.51377	2.18574	1.19488	3.42295e-06	9.9252e-05	up
Glyma.06G257800	189	201	213	120	128	62	10.1151	9.69144	11.0688	6.24276	6.0015	3.00262	-1.05524	3.48567e-06	0.000100831	down
DD_newGene_1700	14	7	16	60	56	41	0.40356	0.152451	0.399343	1.82037	1.44497	1.03067	1.98246	3.5848e-06	0.000103372	up
Glyma.04G084900	113	88	54	160	192	206	2.20995	1.54606	1.02184	3.06355	3.3043	3.64747	1.04801	3.85469e-06	0.000110719	up
Glyma.20G028300	45	68	68	23	22	16	0.97545	1.34152	1.43078	0.485218	0.41295	0.309337	-1.65817	3.89644e-06	0.000111481	down
Glyma.09G128400	12	17	9	50	65	38	0.167981	0.211047	0.113455	0.710348	0.832334	0.493754	1.92785	4.00363e-06	0.000114102	up
Glyma.18G278500	66	122	56	184	159	196	1.13411	1.89437	0.935384	3.11343	2.43026	3.06831	1.08264	4.44076e-06	0.000125003	up
Glyma.14G208000	18	8	13	58	39	65	0.428879	0.161313	0.28749	1.35757	0.810039	1.40102	1.96524	4.47268e-06	0.000125805	up
DD_newGene_2265	9	14	22	49	69	54	0.148094	0.222704	0.371422	0.845464	1.07073	0.854927	1.82949	4.86129e-06	0.000135185	up
Glyma.20G028400	96	118	77	38	38	54	1.26019	1.39382	0.976953	0.478203	0.436456	0.637006	-1.23793	4.9306e-06	0.000136691	down
Glyma.01G066100	104	93	118	37	65	41	1.66631	1.34278	1.83567	0.576489	0.910483	0.589031	-1.2471	4.97899e-06	0.000137824	down
Glyma.10G136900	152	119	102	61	45	70	1.59366	1.12254	1.03611	0.617583	0.412768	0.659308	-1.16488	5.0378e-06	0.000139136	down
Glyma.03G197400	55	64	54	13	20	26	0.651685	0.688568	0.622412	0.151868	0.210074	0.279211	-1.63994	5.1585e-06	0.000142102	down
Glyma.15G071000	60	95	95	30	34	39	0.590072	0.834938	0.910227	0.282896	0.293098	0.341972	-1.36917	5.79294e-06	0.000157966	down
Glyma.10G194000	57	44	43	118	104	117	0.76921	0.531096	0.565283	1.56747	1.24329	1.4389	1.14921	5.90771e-06	0.000160618	up
Glyma.20G236200	52	60	43	115	98	155	0.290329	0.302085	0.234078	0.635812	0.509782	0.828711	1.17169	6.20474e-06	0.000167945	up
Glyma.06G247300	79	58	57	140	170	120	3.54073	2.3246	2.50636	6.17879	6.76875	4.88418	1.05422	6.26396e-06	0.000169423	up
Glyma.06G171150	85	82	63	207	166	127	1.6151	1.41192	1.16411	3.86544	2.78842	2.19312	1.04176	6.74391e-06	0.000179618	up
DD_newGene_1089	18	34	13	68	79	59	0.272119	0.495209	0.14843	0.81459	0.707944	0.639246	1.5954	6.76861e-06	0.000179884	up
DD_newGene_2384	55	68	54	120	120	144	0.698771	0.778544	0.659823	1.4895	1.34273	1.66204	1.0358	7.31195e-06	0.00019237	up
Glyma.01G225500	94	102	106	57	49	32	2.6384	2.58963	2.88543	1.55253	1.20464	0.795091	-1.21942	7.69133e-06	0.000201771	down
Glyma.01G066300	83	81	91	30	48	35	1.35194	1.18455	1.4503	0.474022	0.686455	0.514639	-1.27503	7.73394e-06	0.000202743	down
Glyma.09G014300	33	52	28	104	86	96	0.591123	0.837187	0.478142	1.81443	1.35444	1.5448	1.27132	7.79226e-06	0.00020398	up
Glyma.10G063000	44	37	52	97	111	114	0.651177	0.487918	0.741925	1.38995	1.43754	1.52105	1.17683	7.8383e-06	0.000205039	up
Glyma.01G004900	9	16	11	36	53	53	0.106741	0.180402	0.136724	0.447907	0.5917	0.603285	1.89518	8.28272e-06	0.000214975	up
Glyma.20G009000	11	4	9	40	46	33	0.189022	0.060638	0.157592	0.720884	0.744217	0.551341	2.20601	8.56995e-06	0.000221801	up
Glyma.04G184500	44	107	82	152	226	158	0.545461	1.2075	0.995359	1.86399	2.49324	1.79289	1.11518	9.05808e-06	0.000232789	up
Glyma.10G006900	50	63	80	23	15	29	1.5032	1.71814	2.35798	0.666298	0.395951	0.780381	-1.61779	9.23018e-06	0.000236549	down
Glyma.06G173300	37	47	19	73	95	110	0.423726	0.486577	0.205217	0.833086	0.97531	1.15877	1.36083	9.65003e-06	0.000246274	up
Glyma.07G044900	50	37	42	120	138	74	1.53419	1.02565	1.23979	3.61952	3.75772	2.06015	1.26644	9.83823e-06	0.000250379	up
Glyma.19G179400	10	22	17	56	50	62	0.161599	0.333398	0.282409	0.933935	0.754909	0.956138	1.70054	1.02635e-05	0.000260117	up
Glyma.11G107600	74	78	89	29	30	44	0.568465	0.535651	0.663741	0.215685	0.197893	0.302835	-1.31968	1.0932e-05	0.000275913	down
Glyma.13G157500	33	61	38	120	85	122	0.540927	0.913185	0.607917	1.95669	1.24907	1.85503	1.24228	1.11849e-05	0.000281327	up
Glyma.18G095100	60	38	45	108	127	103	0.946126	0.525002	0.678855	1.65143	1.75797	1.45298	1.14409	1.1344e-05	0.000284454	up
Glyma.01G129100	15	29	17	89	52	58	0.347558	0.611909	0.389196	2.07235	1.09554	1.25555	1.64356	1.14224e-05	0.000286121	up
Glyma.02G283200	60	79	46	113	163	125	0.992165	1.17135	0.73798	1.82759	2.38449	1.86886	1.03404	1.21615e-05	0.000302978	up
Glyma.19G218100	71	71	61	160	176	105	0.86035	0.780316	0.726265	1.90443	1.89717	1.15381	1.03078	1.29431e-05	0.000320055	up
Glyma.10G044500	32	50	41	126	105	77	1.19088	1.66941	1.46898	4.56411	3.4234	2.58868	1.24523	1.31246e-05	0.000323476	up
Glyma.03G073776	49	60	58	15	30	10	0.580855	0.637993	0.672313	0.170705	0.316017	0.105087	-1.7042	1.36423e-05	0.000334886	down
Glyma.15G158200	8	22	13	44	46	70	0.161082	0.431328	0.269696	0.945159	0.878736	1.39404	1.82445	1.44286e-05	0.000352741	up
Glyma.07G106700	30	13	14	64	65	59	0.274554	0.101162	0.115443	0.590371	0.589541	0.601422	1.62963	1.51744e-05	0.000368269	up
Glyma.03G165800	82	56	88	138	150	240	0.502384	0.307075	0.520123	0.830144	0.809282	1.33393	1.1223	1.57611e-05	0.000380742	up
Glyma.19G167400	50	51	47	90	106	149	0.291937	0.268713	0.268094	0.518518	0.553383	0.798061	1.13336	1.68056e-05	0.00040121	up
Glyma.13G314100	41	26	32	68	98	94	0.744186	0.411632	0.558888	1.18965	1.56265	1.52859	1.29305	1.75971e-05	0.000417114	up
Glyma.20G086400	114	105	83	42	46	60	0.768113	0.636821	0.542256	0.275754	0.271156	0.364971	-1.11292	1.82231e-05	0.000428921	down
Glyma.12G229000	18	22	20	63	50	69	0.12771	0.143011	0.137002	0.478081	0.321015	0.48096	1.52042	1.84289e-05	0.000432907	up
Glyma.03G052400	30	36	26	73	84	76	0.168358	0.18325	0.139675	0.406805	0.419538	0.393727	1.25733	1.95729e-05	0.000456757	up
Glyma.18G294400	23	18	23	63	66	59	0.165662	0.111456	0.162494	0.47756	0.443051	0.390822	1.46017	1.96519e-05	0.000458107	up
Glyma.19G142900	127	189	146	100	81	40	6.94189	9.29515	7.79843	5.36255	3.90827	1.97902	-1.14073	1.989e-05	0.000462484	down
Glyma.15G171050	99	98	93	37	39	62	2.68011	2.36154	2.42989	0.976963	0.925577	1.49926	-1.15901	2.16206e-05	0.000497043	down
Glyma.12G049300	22	41	49	125	110	71	0.748231	1.285	1.67412	4.31929	3.41733	2.24817	1.35871	2.21635e-05	0.000508248	up
Glyma.15G008500	11	20	15	73	47	41	0.0753	0.120973	0.096047	0.487432	0.28029	0.250397	1.73634	2.36267e-05	0.00053543	up
Glyma.18G249100	14	27	28	71	80	54	0.307367	0.547387	0.612397	1.54963	1.57726	1.09873	1.47974	2.36627e-05	0.000535914	up
Glyma.11G079701	63	76	37	101	146	142	0.684624	0.745514	0.386043	1.07551	1.40585	1.40518	1.06688	2.39427e-05	0.000541253	up
Glyma.11G108300	47	26	30	99	109	67	0.608485	0.303435	0.380015	1.26425	1.25977	0.795951	1.32014	2.42824e-05	0.000547256	up
Glyma.02G023400	78	105	81	42	52	21	1.974	2.38908	1.9843	1.01845	1.15865	0.478667	-1.28551	2.55124e-05	0.000572146	down
Glyma.13G041100	43	54	51	17	22	13	1.64478	1.84457	1.85984	0.631533	0.720881	0.449216	-1.60125	2.61949e-05	0.000585302	down
Glyma.07G106500	9	6	24	53	56	50	0.076796	0.042368	0.200452	0.452202	0.43059	0.389638	1.90707	2.64008e-05	0.000588826	up
Glyma.07G189300	28	39	36	64	96	98	0.424369	0.543661	0.541576	0.991817	1.33656	1.39887	1.2329	2.99653e-05	0.000658697	up
Glyma.13G069600	58	52	47	109	141	94	0.648581	0.50966	0.506927	1.17903	1.38147	0.949715	1.03893	3.14092e-05	0.000687136	up
Glyma.18G219700	18	36	15	53	61	95	0.141048	0.26585	0.118333	0.419867	0.437928	0.701543	1.53414	3.3846e-05	0.000733871	up
DD_newGene_229	41	38	28	77	103	78	1.74137	1.54183	1.19542	3.17106	3.77189	3.10201	1.18148	3.44888e-05	0.000746042	up
Glyma.10G260000	17	15	13	35	57	59	0.252924	0.20412	0.190513	0.509794	0.753721	0.806892	1.65362	3.74769e-05	0.000801215	up
Glyma.13G095200	17	27	25	69	65	58	0.334281	0.493843	0.486724	1.38484	1.17518	1.08056	1.39217	3.936e-05	0.000839023	up
Glyma.01G166200	21	35	28	89	59	76	0.347481	0.542064	0.457564	1.49912	0.899108	1.18768	1.34191	4.14917e-05	0.000880365	up
Glyma.14G147500	23	38	25	80	64	78	0.434245	0.645529	0.468427	1.4931	1.08663	1.35655	1.29599	4.21186e-05	0.000891084	up
Glyma.05G147600	60	45	51	94	105	154	1.21633	0.822327	1.01594	1.86767	1.88101	2.85468	1.08539	5.44911e-05	0.00111672	up
Glyma.06G236300	35	40	34	93	98	67	0.985272	1.00219	0.933013	2.5577	2.4271	1.71499	1.15674	5.45486e-05	0.00111727	up
Glyma.01G037200	38	43	35	89	76	103	0.630566	0.65063	0.570925	1.45982	1.12397	1.56837	1.12848	5.49055e-05	0.00112332	up
Glyma.18G271500	31	22	18	51	72	73	0.478293	0.328238	0.28501	0.818748	1.04992	1.09074	1.37402	6.04876e-05	0.00122453	up
Glyma.19G097200	10	23	18	38	55	73	0.413681	0.893362	0.737756	1.59937	2.09397	2.86082	1.61869	6.10076e-05	0.00123369	up
Glyma.16G018800	44	54	27	111	109	73	0.866456	0.967015	0.508262	2.17491	1.90891	1.32135	1.15641	6.47149e-05	0.00130076	up
Glyma.01G172700	14	14	2	40	47	36	0.248274	0.21602	0.028086	0.713925	0.756955	0.588966	1.96841	6.57761e-05	0.00131775	up
Glyma.07G008500	34	39	35	92	69	94	0.432063	0.449839	0.438904	1.16064	0.79204	1.11002	1.15984	6.60516e-05	0.00132165	up
Glyma.14G006100	71	47	73	26	30	24	1.18701	0.695999	1.22999	0.30157	0.427111	0.304682	-1.36184	6.77688e-05	0.00134298	down
Glyma.17G149700	32	35	8	83	84	56	0.661247	0.660742	0.163559	1.70104	1.55848	1.06639	1.50988	6.83181e-05	0.00135167	up
Glyma.05G199300	38	61	46	142	92	95	1.0525	1.52724	1.25476	3.90545	2.27072	2.42045	1.11126	6.9074e-05	0.00136442	up
Glyma.16G214641	11	22	16	62	44	48	0.260545	0.467822	0.357409	1.41894	0.920426	1.02339	1.58014	7.00342e-05	0.00138115	up
Glyma.01G056500	53	87	49	19	26	32	1.1419	1.67888	1.02364	0.392979	0.492742	0.617409	-1.36831	7.05687e-05	0.0013887	down
Glyma.02G005600	47	28	34	86	80	96	0.86027	0.45556	0.60595	1.5472	1.30038	1.60405	1.17335	7.37893e-05	0.00144046	up
Glyma.14G102900	40	73	52	117	100	137	0.750042	1.23931	0.943628	2.15651	1.66219	2.32607	1.02788	7.77235e-05	0.00150444	up
Glyma.13G228500	95	106	84	40	55	56	1.3373	1.34045	1.14002	0.538119	0.674247	0.702337	-1.0031	7.77905e-05	0.00150494	down
Glyma.12G206700	14	27	15	79	52	42	0.766033	1.32475	0.780033	4.17883	2.50678	2.0751	1.5637	7.8177e-05	0.00151002	up
Glyma.01G128100	11	13	6	28	45	42	0.115359	0.12134	0.055498	0.318284	0.477233	0.442709	1.85674	8.031e-05	0.00154551	up
Glyma.12G072000	47	24	20	94	74	74	0.854967	0.382202	0.351713	1.68941	1.19529	1.23014	1.32831	8.1576e-05	0.00156658	up
Glyma.05G128100	26	48	34	11	7	13	0.593589	0.996565	0.769427	0.250988	0.140284	0.257175	-1.87132	8.52561e-05	0.00162279	down
Glyma.06G187000	101	63	61	191	199	105	2.5246	1.42763	1.48737	4.69199	4.3987	2.37215	1.04448	8.55502e-05	0.00162754	up
Glyma.03G016400	23	4	8	50	71	30	0.625429	0.099508	0.206036	1.36938	1.7487	0.760622	1.99717	8.9302e-05	0.00168231	up
Glyma.12G035000	67	43	48	22	20	20	1.29717	0.739185	0.902393	0.405305	0.341991	0.338987	-1.4427	9.42593e-05	0.0017621	down
Glyma.13G314400	24	41	22	90	77	56	0.587079	0.904706	0.519368	2.14776	1.65161	1.23357	1.289	9.51895e-05	0.00177365	up
DD_newGene_377	63	56	48	27	26	14	1.60925	1.27346	1.18667	0.652476	0.576835	0.314004	-1.40454	9.52795e-05	0.00177365	down
Glyma.07G239100	2	7	17	41	38	39	0.019129	0.109851	0.301723	0.755001	0.623937	0.659676	2.07335	0.000102947	0.00189453	up
Glyma.20G121900	12	12	13	55	41	32	0.757116	0.706902	0.830937	3.62691	2.42468	1.96267	1.70631	0.000104016	0.00191229	up
Glyma.11G256700	47	37	50	8	12	24	0.566842	0.400015	0.585005	0.092266	0.124583	0.261934	-1.7082	0.000104409	0.00191856	down
Glyma.14G184700	14	15	12	34	60	41	0.241564	0.22802	0.194832	0.59443	0.943718	0.664831	1.62459	0.000104829	0.00192338	up
Glyma.06G104900	71	75	67	19	37	41	1.52854	1.44093	1.38288	0.387129	0.700366	0.794013	-1.22852	0.000105069	0.00192681	down
Glyma.15G148400	34	33	29	87	87	58	1.00848	0.879001	0.857806	2.56775	2.30545	1.56977	1.18631	0.000106148	0.00194173	up
Glyma.13G123600	91	100	48	31	49	25	1.21941	1.20836	0.628158	0.402369	0.571675	0.302238	-1.26518	0.000106224	0.00194215	down
Glyma.20G184500	28	29	27	69	57	85	0.389297	0.36506	0.363263	0.94473	0.702678	1.08119	1.24663	0.000106771	0.00194924	up
Glyma.14G203600	35	40	24	68	77	88	0.560088	0.576479	0.379217	1.06813	1.09733	1.2966	1.15648	0.000108194	0.00197129	up
Glyma.01G027000	37	49	42	12	23	8	0.530676	0.634028	0.588285	0.16046	0.281079	0.100294	-1.67015	0.000109488	0.00198906	down
DD_newGene_1383	53	49	31	87	117	88	0.873329	0.722218	0.496386	1.41286	1.70945	1.31347	1.04921	0.000109651	0.00199089	up
Glyma.15G018400	28	37	44	80	82	91	0.481924	0.56904	0.739982	1.35826	1.24632	1.43046	1.12265	0.000115402	0.00208352	up
Glyma.12G213400	76	64	39	21	22	30	0.716631	0.537649	0.356049	0.190044	0.177102	0.251936	-1.37152	0.000117591	0.00211513	down
Glyma.15G164800	40	50	40	12	19	17	0.882961	1.01598	0.868599	0.263461	0.359103	0.340194	-1.52541	0.000118889	0.00213325	down
Glyma.10G056000	24	55	55	139	113	77	0.611234	1.28613	1.39347	3.56505	2.62031	1.8252	1.21247	0.000122457	0.00218976	up
Glyma.14G161000	58	50	61	24	21	27	1.67955	1.29119	1.71627	0.667737	0.515854	0.690769	-1.32486	0.000124652	0.00222574	down
Glyma.06G016800	18	34	16	60	70	53	0.353162	0.620411	0.31362	1.19615	1.26457	0.981809	1.35589	0.00012797	0.00227501	up
Glyma.05G228400	15	22	22	63	43	62	0.178453	0.234961	0.259271	0.751564	0.452152	0.681256	1.43003	0.00012939	0.00229692	up
Glyma.19G147200	41	26	19	66	69	84	1.15773	0.646221	0.511613	1.81319	1.70582	2.15082	1.26451	0.000132728	0.00234593	up
Glyma.06G258000	30	15	29	67	67	65	0.836264	0.372197	0.807878	1.87409	1.69111	1.67765	1.32415	0.000139073	0.00243509	up
Glyma.15G141100	40	41	26	11	14	9	0.838776	0.76644	0.510337	0.209154	0.256526	0.169671	-1.73556	0.000140125	0.00245065	down
Glyma.18G026800	9	6	17	45	42	34	0.137606	0.074776	0.2545	0.630363	0.573108	0.481495	1.81011	0.000141176	0.00246664	up
Glyma.01G236200	118	118	71	54	36	63	3.74627	3.35573	2.16582	1.67293	0.995032	1.78475	-1.07316	0.000142209	0.00247998	down
Glyma.09G109100	76	72	49	29	39	13	1.2343	1.0378	0.765705	0.44995	0.544453	0.183082	-1.36953	0.00014319	0.00249341	down
Glyma.18G260700	45	37	37	111	98	65	1.03084	0.770325	0.82423	2.50129	1.99506	1.36144	1.11546	0.000150956	0.00260156	up
Glyma.06G281800	33	43	45	12	20	10	0.817023	0.959229	1.08285	0.284271	0.420237	0.209752	-1.62604	0.000152826	0.0026294	down
Glyma.08G215000	25	78	48	17	12	21	0.295216	0.822677	0.545358	0.194329	0.12215	0.217522	-1.65627	0.000158805	0.00270752	down
Glyma.01G049600	24	32	31	82	51	86	0.179787	0.212715	0.22355	0.59576	0.337665	0.579267	1.25437	0.000167114	0.002819	up
Glyma.12G103000	24	60	39	95	99	86	0.890732	2.07634	1.44994	3.54071	3.33736	2.96561	1.11242	0.00016917	0.00284451	up
Glyma.02G108400	76	66	54	31	26	34	0.860319	0.674425	0.59341	0.342896	0.260194	0.341812	-1.18899	0.000169565	0.00284984	down
Glyma.15G116200	17	15	15	45	41	54	0.264862	0.200449	0.219964	0.686827	0.563269	0.767102	1.48898	0.00017055	0.00286246	up
Glyma.09G037650	90	46	84	20	39	36	1.91316	0.87458	1.72878	0.396052	0.717069	0.686941	-1.32982	0.0001707	0.00286367	down
Glyma.11G043200	48	46	35	69	92	131	0.806655	0.494009	0.504382	0.800528	0.959629	1.41312	1.09347	0.000174018	0.00290735	up
Glyma.12G212200	20	58	60	117	122	93	0.390189	1.00492	1.13467	2.21415	2.09125	1.62835	1.17709	0.000181239	0.00300876	up
Glyma.18G194600	19	24	28	52	55	82	0.224811	0.261923	0.329904	0.621385	0.594525	0.906862	1.32164	0.000181513	0.00301195	up
Glyma.15G182000	40	38	17	75	75	78	0.287464	0.247726	0.118225	0.532166	0.480482	0.529461	1.19046	0.000183392	0.00303625	up
Glyma.10G038800	35	41	29	81	81	72	0.469425	0.493398	0.374695	1.063	0.956992	0.870855	1.07566	0.000183751	0.00303944	up
Glyma.03G140000	133	97	114	67	77	34	7.16714	4.6796	5.98158	3.50807	3.65064	1.6454	-1.0515	0.000184221	0.00304309	down
Glyma.07G065700	48	73	71	24	40	21	0.646946	0.882444	0.919267	0.312961	0.473089	0.247655	-1.27309	0.000186918	0.00308347	down
Glyma.20G159400	77	35	33	113	99	127	1.97766	0.808801	0.822691	2.84158	2.24301	2.96877	1.13807	0.000187706	0.00309508	up
Glyma.11G220000	19	22	27	72	73	41	0.481395	0.515613	0.663811	1.82915	1.67072	0.947912	1.35669	0.000189889	0.00312124	up
Glyma.18G063400	69	42	81	24	31	28	0.374499	0.204685	0.422448	0.125681	0.144946	0.132447	-1.32436	0.000190935	0.00313561	down
Glyma.20G080400	21	49	47	90	96	86	1.11499	2.3273	2.39097	4.64725	4.46264	4.09128	1.13032	0.000193514	0.00317228	up
Glyma.07G102000	13	8	16	43	35	47	0.294197	0.15885	0.369293	0.987007	0.727904	1.01856	1.65871	0.000194027	0.00317785	up
Glyma.11G174100	23	30	23	59	59	69	0.420455	0.488321	0.396686	1.04204	0.944917	1.13731	1.21812	0.000203085	0.00329671	up
Glyma.07G076600	55	17	40	112	90	88	1.4414	0.385745	1.00899	2.87779	2.09113	2.08826	1.26797	0.000209876	0.00339792	up
Glyma.05G121700	50	43	45	14	27	12	1.89684	1.46928	1.66092	0.510151	0.88905	0.38218	-1.48413	0.000211849	0.00342229	down
Glyma.12G197300	19	37	32	71	60	85	0.223712	0.398289	0.371932	0.829705	0.633323	0.926511	1.21679	0.000220768	0.00354293	up
Glyma.05G128200	24	16	41	81	94	52	0.130779	0.075951	0.221644	0.419946	0.43734	0.247203	1.36808	0.000223736	0.00357645	up
Glyma.05G161900	83	92	61	35	45	42	1.76635	1.75544	1.25377	0.713406	0.836961	0.795866	-1.03338	0.000223995	0.00357753	down
Glyma.11G153800	60	33	33	83	106	94	0.467815	0.233133	0.246169	0.635791	0.735998	0.671437	1.07212	0.000227996	0.00362241	up
Glyma.16G020300	30	39	31	82	75	67	0.722955	0.863116	0.740747	1.94056	1.62191	1.48105	1.08265	0.000259454	0.00402444	up
Glyma.05G114800	34	16	17	69	65	49	0.893282	0.355511	0.414829	1.76955	1.48376	1.15338	1.35834	0.000266623	0.00412342	up
Glyma.09G219400	57	66	81	40	30	26	1.65007	1.72321	2.28226	1.11439	0.759672	0.659668	-1.17964	0.000272249	0.00418921	down
Glyma.08G097400	41	50	27	74	118	72	0.528138	0.58042	0.335398	0.940157	1.34431	0.846173	1.07763	0.00028358	0.0043308	up
Glyma.03G050800	56	47	27	83	90	109	0.742881	0.562145	0.347167	1.0851	1.06096	1.31594	1.03896	0.000286801	0.00437427	up
Glyma.18G035400	53	40	35	13	22	14	1.84165	1.26269	1.17937	0.41382	0.675005	0.421805	-1.48094	0.000286807	0.00437427	down
Glyma.12G105400	10	22	8	38	45	43	0.194467	0.403813	0.139557	0.745185	0.79616	0.795251	1.5887	0.000292611	0.00444647	up
Glyma.10G045400	63	28	53	135	116	84	1.91258	0.771447	1.56751	4.03423	3.12627	2.32207	1.11463	0.000292772	0.00444688	up
Glyma.04G089000	61	68	29	95	94	159	0.624626	0.631682	0.289309	0.95328	0.851917	1.49185	1.0737	0.000312627	0.00468454	up
Glyma.15G259700	17	26	9	59	52	39	0.379955	0.531093	0.19188	1.30815	1.04775	0.791057	1.46538	0.000315737	0.00471955	up
Glyma.10G220500	7	11	7	37	20	40	0.128198	0.189738	0.135051	0.747876	0.359246	0.738682	1.89056	0.000320037	0.00477798	up
Glyma.15G025500	27	34	23	52	69	78	0.353723	0.398782	0.290326	0.668354	0.800611	0.926163	1.16168	0.000321659	0.00479438	up
Glyma.02G169100	4	28	28	125	104	139	0.035786	0.271835	0.286571	1.31815	0.993184	1.36027	2.53601	0.000322741	0.00480464	up
Glyma.09G145900	14	13	10	26	42	52	1.33528	1.1625	0.899733	2.5389	3.66575	4.6538	1.60823	0.000357626	0.00523638	up
Glyma.10G170400	31	27	37	63	64	99	0.575211	0.447638	0.660507	1.15853	1.04614	1.68326	1.15521	0.000363828	0.00531476	up
Glyma.17G175400	27	41	35	88	82	61	0.595629	0.818116	0.762908	1.94728	1.63447	1.24238	1.08259	0.000366359	0.00533684	up
Glyma.20G148000	6	12	12	39	40	26	0.064576	0.119438	0.137438	0.446022	0.408495	0.272501	1.71931	0.000393375	0.00562736	up
Glyma.06G142800	25	33	19	75	65	48	0.596395	0.727508	0.440745	1.78077	1.39719	1.06256	1.21486	0.000396622	0.00566266	up
Glyma.06G111300	6	18	5	44	17	55	0.063297	0.198631	0.050204	0.519737	0.174406	0.60584	1.96375	0.000411195	0.00584354	up
Glyma.19G167600	61	63	55	12	31	36	1.37376	1.27192	1.21082	0.254522	0.621475	0.732738	-1.27557	0.000414073	0.00587759	down
Glyma.20G192900	12	23	17	37	60	48	0.119146	0.205216	0.161722	0.360139	0.532532	0.434815	1.39145	0.000421117	0.00594991	up
Glyma.18G177800	26	21	20	57	57	52	0.402791	0.279936	0.288628	0.859974	0.764064	0.716026	1.22101	0.000441014	0.00619279	up
Glyma.18G002600	41	46	33	102	66	89	0.305337	0.308695	0.23663	0.746082	0.430235	0.599726	1.0269	0.000452043	0.00630416	up
Glyma.20G210800	37	15	14	45	66	73	0.532157	0.193865	0.197387	0.637272	0.834021	0.957788	1.38299	0.000457238	0.00636132	up
Glyma.08G044800	14	26	10	47	47	45	0.205077	0.360866	0.140897	0.713593	0.636486	0.633736	1.40971	0.000500992	0.00683581	up
Glyma.08G367700	47	115	52	39	28	27	1.2798	3.81385	1.5692	0.954242	0.723606	0.83274	-1.23985	0.000501522	0.0068405	down
Glyma.07G235900	32	52	27	74	70	98	0.514211	0.751399	0.411598	1.17461	0.994692	1.43514	1.05621	0.000527599	0.00715163	up
Glyma.09G221800	35	54	49	30	6	7	1.54522	2.16671	2.11219	1.29889	0.233494	0.279872	-1.74265	0.000527653	0.00715163	down
Glyma.20G002700	42	22	27	74	64	75	0.546179	0.257699	0.343207	0.941625	0.737243	0.88351	1.13572	0.000547712	0.00738359	up
Glyma.11G115100	83	111	66	28	47	60	0.93951	1.1496	0.739968	0.310208	0.472651	0.625754	-1.02377	0.000565227	0.00757678	down
Glyma.02G086700	35	33	23	78	65	61	0.377548	0.312199	0.233694	0.816246	0.615706	0.594434	1.08684	0.000589335	0.00781696	up
Glyma.13G033200	16	35	23	48	81	55	0.16089	0.311807	0.224493	0.467321	0.714922	0.50146	1.22837	0.000597601	0.00791227	up
Glyma.16G073400	33	28	36	92	75	55	0.765286	0.58387	0.809422	2.10218	1.52995	1.14992	1.10276	0.000603916	0.00798145	up
Glyma.17G068200	20	31	19	58	53	57	0.227095	0.324412	0.209732	0.656207	0.54056	0.601903	1.18923	0.000610503	0.00804959	up
Glyma.09G061500	23	28	24	70	44	67	0.352469	0.383364	0.357497	1.05391	0.589837	0.930895	1.19584	0.00061705	0.00810822	up
Glyma.19G181800	21	16	19	58	59	34	0.550947	0.392253	0.479748	1.53231	1.41523	0.817864	1.33659	0.000625364	0.00819102	up
Glyma.09G284200	50	41	47	24	22	13	0.623122	0.457272	0.568514	0.29135	0.23767	0.141477	-1.32022	0.000640058	0.00833973	down
Glyma.10G055900	6	31	7	56	51	36	0.082208	0.44003	0.095135	0.893936	0.715017	0.518838	1.65915	0.000666608	0.00861415	up
Glyma.10G203500	17	13	7	30	41	43	0.204741	0.144213	0.075649	0.362031	0.452506	0.484118	1.53999	0.000681266	0.00876645	up
Glyma.20G061300	16	22	29	49	63	55	0.089121	0.119976	0.157961	0.312859	0.357155	0.312502	1.21827	0.000708384	0.00905179	up
Glyma.11G247800	50	59	65	38	25	16	0.716949	0.758327	0.902845	0.531351	0.307826	0.205625	-1.22578	0.000744038	0.00942014	down
Glyma.13G242500	56	78	58	41	33	16	4.04457	5.05315	4.09115	2.88349	2.10186	0.994236	-1.17	0.000765376	0.00961895	down
Glyma.10G015100	57	59	57	34	32	17	1.35623	1.2787	1.33372	0.780341	0.677291	0.37015	-1.14883	0.000806665	0.0100722	down
Glyma.15G000200	55	55	61	28	31	27	5.23569	4.72232	5.60856	2.5518	2.60063	2.30215	-1.08611	0.000819121	0.0101653	down
Glyma.16G143400	14	17	8	39	51	27	0.474384	0.511069	0.263368	1.33032	1.56671	0.856918	1.50491	0.000851777	0.0105065	up
Glyma.05G226400	40	44	10	48	93	100	0.406069	0.405898	0.096726	0.480367	0.843924	0.934244	1.2899	0.000864111	0.0106443	up
Glyma.17G089500	60	18	22	65	99	90	0.864169	0.224405	0.303706	0.912598	1.25168	1.17935	1.24037	0.000875782	0.0107772	up
DD_newGene_97	49	67	46	21	34	23	1.27621	1.54775	1.14113	0.510911	0.763696	0.518215	-1.13961	0.000901936	0.0110249	down
Glyma.15G055900	27	48	35	75	58	111	0.96582	1.51671	1.18327	2.59209	1.79371	3.57219	1.07777	0.000909905	0.0111038	up
Glyma.15G068000	73	46	29	14	28	19	0.945702	0.536887	0.360147	0.172666	0.318309	0.211842	-1.37093	0.000912019	0.0111148	down
Glyma.17G030400	16	39	19	60	55	62	0.500746	1.10027	0.572041	1.85705	1.538	1.77315	1.19363	0.000920835	0.0111887	up
Glyma.03G201200	19	21	25	42	60	57	0.239878	0.233695	0.300858	0.517027	0.664534	0.644137	1.19258	0.000921445	0.0111924	up
Glyma.19G243100	6	21	11	37	35	43	0.089944	0.311677	0.175963	0.59091	0.510646	0.639667	1.53157	0.000960609	0.0115417	up
Glyma.02G072400	59	37	54	24	29	13	2.97625	1.66845	2.61633	1.16881	1.27587	0.575685	-1.29164	0.000973912	0.011671	down
Glyma.09G028300	27	9	16	54	38	55	0.322525	0.0999	0.191972	0.642915	0.410593	0.61276	1.4056	0.00100693	0.0119805	up
Glyma.06G282500	38	62	60	28	31	12	0.902024	1.35243	1.40793	0.650623	0.657173	0.243874	-1.26373	0.00108583	0.0127371	down
Glyma.15G043300	28	20	29	59	53	66	0.568207	0.362139	0.566734	1.17633	0.950982	1.20661	1.11425	0.00115478	0.0133304	up
Glyma.17G121900	26	22	15	61	66	33	0.615198	0.449243	0.343723	1.40382	1.36527	0.697698	1.25989	0.00115497	0.0133304	up
Glyma.01G174300	21	26	43	75	70	62	0.661957	0.719138	1.30709	2.29708	1.93686	1.76405	1.10048	0.00117295	0.0135124	up
DD_newGene_1458	42	30	35	65	67	97	1.12002	0.719052	0.918618	1.70096	1.58961	2.36174	1.00569	0.00117453	0.0135263	up
Glyma.13G084000	38	28	21	46	79	73	0.311527	0.200744	0.161923	0.361344	0.568814	0.537226	1.09366	0.00121159	0.0138313	up
Glyma.02G143300	27	26	23	45	76	54	0.474414	0.402859	0.39185	0.766087	1.17055	0.860383	1.10725	0.00121854	0.0138933	up
Glyma.06G125000	26	21	13	55	50	43	1.04956	0.752815	0.502827	2.19722	1.80406	1.60732	1.22398	0.0012555	0.0142093	up
Glyma.07G130700	51	47	32	15	21	22	0.484036	0.402454	0.291215	0.135922	0.171845	0.184196	-1.2483	0.00128366	0.0144714	down
Glyma.10G066100	29	32	17	57	49	72	0.347295	0.342782	0.200714	0.676636	0.519875	0.792766	1.11957	0.00131139	0.0146913	up
Glyma.15G093000	20	22	33	54	67	54	0.231975	0.222874	0.368495	0.606908	0.679916	0.559927	1.11955	0.00132267	0.0147815	up
Glyma.02G069500	40	40	52	6	0	0	3.57338	3.51319	4.74416	0.44501	0	0	-4.51418	0.00132551	0.0147952	down
Glyma.12G066900	29	39	27	47	85	74	0.528426	0.623826	0.469348	0.832066	1.36268	1.21206	1.02798	0.00136557	0.0151499	up
Glyma.07G164350	56	58	72	23	32	41	2.50588	2.33454	3.11745	0.993277	1.25021	1.64411	-1.05394	0.0013854	0.0153079	down
Glyma.14G074200	9	13	12	37	45	22	0.17425	0.221414	0.223604	0.707314	0.775674	0.387885	1.52155	0.00140593	0.0154712	up
Glyma.17G018267	3	3	1	109	110	1	0.040716	0.031698	0.012183	1.83328	1.65873	0.015279	4.90452	0.00140687	0.0154722	up
Glyma.12G046800	19	24	16	62	48	36	0.46251	0.517299	0.373647	1.47543	1.0184	0.781425	1.23309	0.00142988	0.0156453	up
Glyma.06G100000	44	20	18	71	56	67	0.714032	0.294476	0.276462	1.13457	0.810008	0.991695	1.15793	0.00154285	0.0166184	up
Glyma.13G296300	21	10	21	37	38	69	0.211755	0.087002	0.208536	0.37005	0.345683	0.651347	1.36591	0.00158606	0.0170087	up
Glyma.09G016400	26	28	33	74	60	55	1.09922	1.06284	1.38008	3.12	2.2978	2.13193	1.03068	0.00165416	0.0176305	up
Glyma.18G290000	43	66	53	22	23	35	1.64475	2.24609	1.97104	0.815896	0.746992	1.18058	-1.09855	0.00165716	0.0176472	down
Glyma.18G001300	17	28	29	50	60	58	0.176981	0.327693	0.303544	0.59894	0.583405	0.590923	1.09172	0.00169674	0.0179382	up
Glyma.02G185100	23	15	26	58	55	42	0.329262	0.190954	0.363606	0.817529	0.697995	0.540559	1.1751	0.00182059	0.0189684	up
Glyma.16G024700	16	19	20	46	55	35	0.282571	0.308616	0.343572	0.801765	0.879603	0.567721	1.2124	0.00184768	0.0191796	up
Glyma.20G080700	32	31	15	51	55	69	0.215553	0.188219	0.098618	0.336849	0.324966	0.41979	1.09158	0.00191472	0.0197301	up
Glyma.02G213000	30	31	31	51	54	99	0.405515	0.375685	0.407617	0.678783	0.642227	1.21244	1.06186	0.00201248	0.0205124	up
Glyma.11G250400	17	19	16	31	57	43	0.27588	0.282188	0.245706	0.490853	0.826685	0.641493	1.23768	0.0020152	0.0205203	up
Glyma.01G027433	3	31	18	47	48	54	0.08764	0.843518	0.508186	1.40396	1.29174	1.49343	1.45472	0.00204479	0.0207723	up
Glyma.19G102700	55	63	64	34	19	40	1.50288	1.55702	1.70027	0.912835	0.454466	0.995812	-1.04965	0.00210091	0.0211843	down
Glyma.02G307300	26	30	11	54	35	77	0.53396	0.561095	0.22044	1.08967	0.639275	1.44236	1.2519	0.00217479	0.0217194	up
Glyma.03G122100	33	42	36	15	14	20	0.432635	0.490429	0.471257	0.187428	0.154708	0.230079	-1.26242	0.00221144	0.0220194	down
Glyma.16G072900	26	27	17	56	51	49	0.931525	0.87784	0.587502	1.99644	1.62814	1.59944	1.07911	0.00221234	0.0220223	up
Glyma.12G120901	22	31	17	53	55	48	0.375273	0.472231	0.277379	0.8789	0.819961	0.73134	1.08131	0.00223048	0.0221298	up
Glyma.19G212667	10	33	19	58	65	34	0.285221	0.878483	0.548255	1.67099	1.70474	0.918076	1.26767	0.00225114	0.0222935	up
Glyma.18G128532	19	36	36	68	58	69	0.293081	0.494361	0.539094	1.02854	0.779029	0.956429	1.01591	0.00225786	0.022354	up
Glyma.06G003100	11	9	15	43	49	17	0.144851	0.10778	0.199314	0.595899	0.617657	0.220279	1.53231	0.00229861	0.0226248	up
Glyma.18G281451	41	42	40	16	17	25	2.46883	2.25981	2.35071	0.915948	0.893254	1.31951	-1.17247	0.00261272	0.0250413	down
Glyma.02G148600	44	44	36	22	17	20	0.712471	0.641406	0.568176	0.34171	0.238967	0.293549	-1.15214	0.00263279	0.0251547	down
Glyma.04G157300	15	25	21	42	65	38	0.308472	0.461529	0.413664	0.849537	1.15872	0.707974	1.15662	0.00263585	0.0251774	up
Glyma.06G317800	25	14	15	43	49	40	0.496414	0.240148	0.27804	0.851556	0.86103	0.717705	1.19547	0.0027129	0.0257722	up
Glyma.13G331800	26	15	29	48	63	51	0.321838	0.163728	0.354074	0.593883	0.693173	0.575814	1.10111	0.00276609	0.0261688	up
Glyma.09G073200	33	59	23	65	63	115	0.23665	0.386313	0.161513	0.46226	0.406854	0.762565	1.02138	0.00287409	0.026936	up
Glyma.10G129500	17	26	43	79	78	44	0.676656	0.952092	1.66725	3.0795	2.30265	1.61411	1.11959	0.0029455	0.0274269	up
Glyma.02G029900	54	29	26	83	56	92	0.750142	0.353528	0.34936	1.1235	0.685374	1.15493	1.00304	0.00309083	0.0285119	up
Glyma.08G279400	16	22	18	47	54	32	0.199433	0.238235	0.217137	0.576979	0.618131	0.351031	1.16106	0.00317494	0.0290755	up
Glyma.06G196100	16	32	29	54	55	58	0.14955	0.270999	0.266089	0.497606	0.460647	0.496807	1.0329	0.00318994	0.0291684	up
Glyma.18G013901	39	32	55	29	14	11	0.893724	0.66684	1.24047	0.65514	0.277931	0.229706	-1.31864	0.00325209	0.0295727	down
Glyma.18G193300	18	17	18	41	42	42	0.212609	0.181191	0.202884	0.477402	0.441005	0.458151	1.14807	0.00328027	0.0297278	up
Glyma.03G044500	29	41	19	53	52	84	0.726389	0.934335	0.464384	1.32313	1.18259	1.95508	1.01984	0.00345343	0.0309221	up
Glyma.16G138602	38	46	48	22	23	22	1.31678	1.41823	1.62878	0.724755	0.699716	0.668501	-1.06948	0.00353202	0.0314108	down
Glyma.16G221500	84	46	50	34	21	37	1.18505	0.588108	0.683178	0.468362	0.260465	0.47464	-1.05443	0.00356762	0.0316276	down
Glyma.04G006900	21	20	20	50	56	34	0.496337	0.423267	0.474789	1.18541	1.20536	0.730349	1.10645	0.00358778	0.0317601	up
Glyma.09G181800	31	18	17	39	58	54	2.05932	1.03869	1.09217	2.47711	3.38855	3.24018	1.09825	0.00361519	0.0319555	up
Glyma.13G118900	20	25	7	45	35	49	0.113608	0.133056	0.03818	0.259418	0.180712	0.261021	1.25342	0.00366595	0.0322649	up
Glyma.15G241100	18	35	17	50	43	62	0.290823	0.506792	0.261365	0.791733	0.624737	0.916619	1.08263	0.00384165	0.0334734	up
Glyma.03G229800	23	50	44	23	18	9	0.418215	0.838138	0.800743	0.420165	0.284379	0.149731	-1.30675	0.0039173	0.0338989	down
DD_newGene_1673	26	26	13	49	76	30	0.523093	0.469436	0.241004	0.976247	1.35332	0.543339	1.16766	0.00409528	0.0350907	up
Glyma.07G155100	68	43	53	34	35	13	1.53448	0.876725	1.15566	0.735956	0.693602	0.251064	-1.10028	0.0042037	0.0357518	down
Glyma.04G182600	18	15	17	49	42	30	0.360843	0.270567	0.339742	0.946742	0.753532	0.534834	1.1857	0.00422138	0.0358274	up
Glyma.16G023000	21	15	22	35	53	47	0.435788	0.291069	0.462007	0.735248	1.00611	0.906359	1.11429	0.00424278	0.0359757	up
Glyma.10G022300	17	21	10	43	44	30	0.418278	0.460425	0.225867	1.05252	0.982759	0.6764	1.21164	0.00425485	0.036028	up
Glyma.14G159700	36	48	40	24	25	8	0.470394	0.613276	0.524355	0.306933	0.28245	0.082043	-1.20767	0.00437515	0.0368026	down
Glyma.04G062900	25	17	33	45	58	63	0.58422	0.351486	0.743779	1.01211	1.19483	1.33112	1.03752	0.00443593	0.0371759	up
Glyma.15G128800	22	20	17	35	57	42	0.368284	0.302351	0.278796	0.577416	0.86588	0.640635	1.08893	0.00456112	0.0379975	up
Glyma.02G206100	16	27	27	54	52	45	0.317799	0.508442	0.530745	1.10001	0.957261	0.853292	1.02231	0.00483531	0.0396504	up
Glyma.07G238550	47	64	44	40	181	114	0.167507	0.207879	0.153817	0.140757	0.575039	0.372211	1.00777	0.00486514	0.0398415	up
Glyma.13G160500	36	53	26	14	21	19	0.935804	1.2583	0.652668	0.34495	0.487333	0.437496	-1.16371	0.004902	0.0400538	down
Glyma.02G222000	25	18	18	52	44	40	0.228721	0.149681	0.148697	0.518339	0.349226	0.333737	1.07028	0.00496342	0.0404744	up
Glyma.15G122200	18	18	12	38	44	32	0.417096	0.339238	0.269787	0.85205	0.88538	0.631493	1.16429	0.00500953	0.0407053	up
Glyma.03G156900	40	27	46	12	28	11	0.908503	0.556187	1.02415	0.258702	0.570031	0.223853	-1.27097	0.00515289	0.0416117	down
Glyma.12G213100	23	21	20	25	75	52	0.291663	0.186041	0.191023	0.247665	0.712039	0.490623	1.14061	0.00517496	0.0417614	up
Glyma.01G099200	20	25	16	45	32	61	0.235156	0.260189	0.17658	0.508043	0.32657	0.647291	1.1077	0.00530352	0.0425746	up
Glyma.05G176900	10	20	23	29	55	45	0.160738	0.290044	0.353101	0.453051	0.770428	0.645125	1.18089	0.00546204	0.0435134	up
Glyma.17G232800	14	15	11	38	24	39	0.305014	0.297877	0.223439	0.83253	0.477372	0.796879	1.26359	0.00566427	0.0447629	up
Glyma.13G066100	24	18	17	49	44	38	0.333026	0.22631	0.222402	0.660114	0.530293	0.470255	1.06438	0.00573042	0.0451699	up
Glyma.15G031000	28	35	27	79	80	32	0.826115	0.926555	0.751451	2.27634	2.07411	0.84859	1.00164	0.00627492	0.048318	up
Glyma.05G037300	36	25	37	21	4	14	0.325242	0.197842	0.325406	0.184992	0.027705	0.112806	-1.41126	0.00634144	0.0487279	down
Glyma.09G224500	30	16	13	57	46	34	0.465098	0.218981	0.196067	0.855113	0.621481	0.470652	1.13206	0.00636798	0.0488804	up
