# Supplementary material for: GmMYB21a Improves Male Fertility of CMS-Based Restorer Line Under High-Temperature Stress in Soybean
Source: Plants (Basel). 2026 Mar 27;15(7):1040. doi: 10.3390/plants15071040 (PMC13074783; doi:10.3390/plants15071040)
Supplement: Supplementary file 1 [file plants-15-01040-s001.zip › Supplementary Table S4.xlsx]

## Sheet: Figure 4 C
#id	HT_WT_1-Count	HT_WT_2-Count	HT_WT_3-Count	HT_GmMYB21aOE_1-Count	HT_GmMYB21aOE_2-Count	HT_GmMYB21aOE_3-Count	log2FoldChange	pvalue	qvalue	significant	COG_class	COG_class_annotation	GO_annotation	KEGG_annotation	KOG_class	KOG_class_annotation	Pfam_annotation	Swissprot_annotation	nr_annotation
Glyma.05G181200	397	346	297	888	942	1144	1.43008	2.73783e-27	8.02118e-25	up	--	--	Biological Process: nodulation (GO:0009877);;	--|3e-12|mtr:MTR_3g012020|hypothetical protein	--	--	--	Early nodulin-75 OS=Glycine max OX=3847 GN=ENOD2A PE=2 SV=2	hypothetical protein GLYMA_05G181200 [Glycine max]
Glyma.19G243100	6	21	11	37	35	43	1.53157	0.000960609	0.0115417	up	--	--	--	--|0.0|gsj:114399507|hypothetical protein	--	--	Plant protein of unknown function (DUF868)	--	uncharacterized protein LOC100780249 [Glycine max] XP_028217504.1 uncharacterized protein LOC114399507 [Glycine soja] KHN43208.1 hypothetical protein glysoja_001791 [Glycine soja] KRG96948.1 hypothetical protein GLYMA_19G243100 [Glycine max] RZB49539.1 hypothetical protein D0Y65_052456 [Glycine soja]
Glyma.17G093900	147	172	151	505	497	372	1.46236	1.95947e-20	3.48347e-18	up	[T]	Signal transduction mechanisms	Molecular Function: phosphorelay response regulator activity (GO:0000156);; Cellular Component: nucleus (GO:0005634);; Cellular Component: cytoplasm (GO:0005737);; Biological Process: transcription, DNA-templated (GO:0006351);; Biological Process: regulation of transcription, DNA-templated (GO:0006355);; Biological Process: circadian rhythm (GO:0007623);; Biological Process: response to cytokinin…	K14492|1e-143|gsj:114394116|K14492 ARR-A; two-component response regulator ARR-A family	[K]	Transcription	Response regulator receiver domain	Two-component response regulator ARR5 OS=Arabidopsis thaliana OX=3702 GN=ARR5 PE=1 SV=2	two-component response regulator ARR5 isoform X1 [Glycine max] XP_028211493.1 two-component response regulator ARR5-like isoform X1 [Glycine soja] KHN18496.1 Two-component response regulator ARR5 [Glycine soja] KRH03376.1 hypothetical protein GLYMA_17G093900 [Glycine max] RZB56059.1 Two-component response regulator ARR5 isoform A [Glycine soja]
Glyma.11G198300	21	36	30	149	212	214	2.63596	1.31737e-24	3.11256e-22	up	[IQ]	--	Molecular Function: ATP binding (GO:0005524);; Cellular Component: cytoplasm (GO:0005737);; Cellular Component: plasmodesma (GO:0009506);; Cellular Component: chloroplast (GO:0009507);; Cellular Component: chloroplast stroma (GO:0009570);; Biological Process: response to cytokinin (GO:0009735);; Biological Process: positive regulation of seed germination (GO:0010030);; Biological Process: seed co…	K22133|0.0|gsj:114376771|K22133 AAE3; oxalate---CoA ligase [EC:6.2.1.8]	[I]	Lipid transport and metabolism	AMP-binding enzyme;; AMP-binding enzyme C-terminal domain	Oxalate--CoA ligase OS=Arabidopsis thaliana OX=3702 GN=AAE3 PE=1 SV=1	oxalyl-CoA synthetase [Glycine max]
Glyma.01G038500	349	386	303	807	919	887	1.24732	7.44619e-31	2.72694e-28	up	[M]	Cell wall/membrane/envelope biogenesis	Cellular Component: integral component of membrane (GO:0016021);; Molecular Function: transferase activity, transferring glycosyl groups (GO:0016757);;	--|0.0|gmx:100781994|hypothetical protein	--	--	Glycosyltransferase family 92;; Glycosyl transferase family 2	Glycosyltransferase family 92 protein RCOM_0530710 OS=Ricinus communis OX=3988 GN=RCOM_0699480 PE=3 SV=1	glycosyltransferase family 92 protein RCOM_0530710 [Glycine max] KRH74718.1 hypothetical protein GLYMA_01G038500 [Glycine max]
Glyma.03G016300	30	31	32	82	92	84	1.38131	1.43458e-06	4.56847e-05	up	--	--	Biological Process: defense response (GO:0006952);; Cellular Component: membrane (GO:0016020);;	--|1e-119|gsj:114405792|hypothetical protein	--	--	C2 domain	BON1-associated protein 2 OS=Arabidopsis thaliana OX=3702 GN=BAP2 PE=1 SV=1	BON1-associated protein 2 [Glycine max] XP_028224089.1 BON1-associated protein 2-like [Glycine soja] KHN27287.1 BON1-associated protein 2 [Glycine soja] KRH65138.1 hypothetical protein GLYMA_03G016300 [Glycine max] RZC18691.1 hypothetical protein D0Y65_005783 [Glycine soja]
Glyma.16G013000	51	88	99	223	239	189	1.3584	1.77066e-09	1.00691e-07	up	--	--	Molecular Function: metal ion binding (GO:0046872);;	--|1e-110|gsj:114389793|hypothetical protein	--	--	zinc-finger of the FCS-type, C2-C2	Protein MARD1 OS=Arabidopsis thaliana OX=3702 GN=MARD1 PE=2 SV=2	uncharacterized protein LOC100816015 [Glycine max] XP_028206324.1 FCS-Like Zinc finger 17-like [Glycine soja] ACU23999.1 unknown [Glycine max] KHN39581.1 hypothetical protein glysoja_020659 [Glycine soja] KRH06270.1 hypothetical protein GLYMA_16G013000 [Glycine max] RZB59046.1 hypothetical protein D0Y65_042377 [Glycine soja]
Glyma.09G027000	137	152	104	601	593	654	2.15455	1.42219e-50	9.64506e-48	up	[C]	Energy production and conversion	Cellular Component: cell wall (GO:0005618);; Cellular Component: plasma membrane (GO:0005886);; Molecular Function: oxidoreductase activity, acting on CH-OH group of donors (GO:0016614);; Cellular Component: apoplast (GO:0048046);; Molecular Function: flavin adenine dinucleotide binding (GO:0050660);;	--|0.0|gmx:100788233|hypothetical protein	--	--	FAD binding domain;; Berberine and berberine like	Berberine bridge enzyme-like 21 OS=Arabidopsis thaliana OX=3702 GN=At4g20840 PE=2 SV=1	berberine bridge enzyme-like 21 [Glycine max] KRH36840.1 hypothetical protein GLYMA_09G027000 [Glycine max]
DD_newGene_2427	37	32	43	0	0	0	-7.76552	6.47742e-10	3.99354e-08	down	--	--	Molecular Function: tyrosine-tRNA ligase activity (GO:0004831);; Molecular Function: valine-tRNA ligase activity (GO:0004832);; Molecular Function: ATP binding (GO:0005524);; Cellular Component: cytoplasm (GO:0005737);; Biological Process: valyl-tRNA aminoacylation (GO:0006438);;	K01866|1e-35|gsj:114377406|K01866 YARS; tyrosyl-tRNA synthetase [EC:6.1.1.1]	[J]	Translation, ribosomal structure and biogenesis	--	Tyrosine--tRNA ligase 2, cytoplasmic OS=Arabidopsis thaliana OX=3702 GN=At1g28350 PE=1 SV=1	Potassium transporter 8 [Glycine soja]
DD_newGene_2388	147	142	134	4	0	0	-6.81163	2.25319e-19	3.57213e-17	down	[G]	Carbohydrate transport and metabolism	Molecular Function: magnesium ion binding (GO:0000287);; Molecular Function: phosphoglucomutase activity (GO:0004614);; Cellular Component: cytoplasm (GO:0005737);; Biological Process: glucose metabolic process (GO:0006006);;	K01835|9e-70|gsj:114409591|K01835 pgm; phosphoglucomutase [EC:5.4.2.2]	[G]	Carbohydrate transport and metabolism	Phosphoglucomutase/phosphomannomutase, alpha/beta/alpha domain III	Phosphoglucomutase, cytoplasmic OS=Pisum sativum OX=3888 GN=PGM1 PE=2 SV=1	Phosphoglucomutase, cytoplasmic [Glycine soja]
DD_newGene_1967	77	95	77	189	206	229	1.2417	8.18777e-11	5.78866e-09	up	--	--	--	K15015|4e-65|ccaj:109802266|K15015 SLC32A; solute carrier family 32 (vesicular inhibitory amino acid transporter)	[E]	Amino acid transport and metabolism	--	Amino acid transporter AVT1J OS=Arabidopsis thaliana OX=3702 GN=AVT1J PE=2 SV=1	amino acid transporter AVT1I isoform X2 [Cajanus cajan] KYP64670.1 Vacuolar amino acid transporter 1 [Cajanus cajan]
Glyma.08G045200	41	56	51	159	178	115	1.52196	5.23476e-10	3.2979e-08	up	[LR]	--	Cellular Component: nucleus (GO:0005634);; Cellular Component: cytoplasm (GO:0005737);; Cellular Component: mitochondrion (GO:0005739);; Biological Process: nucleoside catabolic process (GO:0009164);; Molecular Function: hydrolase activity, acting on acid anhydrides, in phosphorus-containing anhydrides (GO:0016818);; Molecular Function: metal ion binding (GO:0046872);;	K07766|1e-125|gsj:114422911|K07766 E3.6.1.52; diphosphoinositol-polyphosphate diphosphatase [EC:3.6.1.52]	[T]	Signal transduction mechanisms	NUDIX domain	Nudix hydrolase 17, mitochondrial OS=Arabidopsis thaliana OX=3702 GN=NUDT17 PE=2 SV=1	nudix hydrolase family protein [Glycine max] XP_028245272.1 nudix hydrolase 17, mitochondrial-like [Glycine soja] ACU16237.1 unknown [Glycine max] KHN16539.1 Nudix hydrolase 17, mitochondrial [Glycine soja] KRH41704.1 hypothetical protein GLYMA_08G045200 [Glycine max] RZB95259.1 Nudix hydrolase 17, mitochondrial isoform A [Glycine soja]
Glyma.17G090900	280	344	225	530	546	768	1.04447	3.94677e-11	2.91408e-09	up	--	--	Molecular Function: ubiquitin-protein transferase activity (GO:0004842);; Cellular Component: nucleus (GO:0005634);; Cellular Component: cytoplasm (GO:0005737);; Biological Process: regulation of seed germination (GO:0010029);;	--|0.0|gsj:114394164|hypothetical protein	[S]	Function unknown	U-box domain;; Armadillo/beta-catenin-like repeat;; Neurochondrin	U-box domain-containing protein 19 OS=Arabidopsis thaliana OX=3702 GN=PUB19 PE=2 SV=1	U-box domain-containing protein 19 [Glycine max] XP_028211583.1 U-box domain-containing protein 19-like [Glycine soja] ALA09251.1 TPR transcription factor, partial [Glycine max] KRH03317.1 hypothetical protein GLYMA_17G090900 [Glycine max] RZB56012.1 U-box domain-containing protein 19 [Glycine soja]
Glyma.18G026800	9	6	17	45	42	34	1.81011	0.000141176	0.00246664	up	[RTKL]	--	Molecular Function: protein serine/threonine kinase activity (GO:0004674);; Molecular Function: ATP binding (GO:0005524);; Cellular Component: integral component of membrane (GO:0016021);; Molecular Function: protein homodimerization activity (GO:0042803);;	--|0.0|gmx:100787192|hypothetical protein	[T]	Signal transduction mechanisms	Protein tyrosine and serine/threonine kinase;; Protein kinase domain	Putative serine/threonine-protein kinase-like protein CCR3 OS=Arabidopsis thaliana OX=3702 GN=CCR3 PE=2 SV=1	putative serine/threonine-protein kinase-like protein CCR3 [Glycine max] KRG97725.1 hypothetical protein GLYMA_18G026800 [Glycine max]
Glyma.03G016400	23	4	8	50	71	30	1.99717	8.9302e-05	0.00168231	up	--	--	Biological Process: defense response (GO:0006952);; Cellular Component: membrane (GO:0016020);;	--|1e-133|gmx:100807334|hypothetical protein	--	--	C2 domain	BON1-associated protein 2 OS=Arabidopsis thaliana OX=3702 GN=BAP2 PE=1 SV=1	uncharacterized protein LOC100807334 [Glycine max] KRH65139.1 hypothetical protein GLYMA_03G016400 [Glycine max]
Glyma.02G264100	67	28	39	101	153	123	1.38576	2.60854e-06	7.74405e-05	up	--	--	Cellular Component: extracellular region (GO:0005576);; Biological Process: lipid catabolic process (GO:0016042);; Molecular Function: hydrolase activity, acting on ester bonds (GO:0016788);;	--|0.0|gsj:114372010|hypothetical protein	--	--	GDSL-like Lipase/Acylhydrolase	GDSL esterase/lipase At2g40250 OS=Arabidopsis thaliana OX=3702 GN=At2g40250 PE=2 SV=1	GDSL esterase/lipase At2g40250 [Glycine max] XP_028185182.1 GDSL esterase/lipase At2g40250-like [Glycine soja] KRH73274.1 hypothetical protein GLYMA_02G264100 [Glycine max] RZC26846.1 GDSL esterase/lipase [Glycine soja]
Glyma.08G183500	107	134	90	253	199	291	1.09481	3.40771e-08	1.54261e-06	up	--	--	Cellular Component: plasma membrane (GO:0005886);; Biological Process: carbohydrate transport (GO:0008643);; Cellular Component: integral component of membrane (GO:0016021);;	K15382|0.0|gsj:114424080|K15382 SLC50A; solute carrier family 50 (sugar transporter)	[R]	General function prediction only	Sugar efflux transporter for intercellular exchange;; PQ loop repeat	Bidirectional sugar transporter SWEET15 OS=Vitis vinifera OX=29760 GN=SWEET15 PE=3 SV=1	sugar efflux transporter SWEET24 [Glycine max] XP_028246748.1 bidirectional sugar transporter N3-like isoform X1 [Glycine soja] ACU18352.1 unknown [Glycine max] KHN26705.1 Bidirectional sugar transporter SWEET15-like protein [Glycine soja] KRH43976.1 hypothetical protein GLYMA_08G183500 [Glycine max] RZB97548.1 Bidirectional sugar transporter SWEET15 isoform A [Glycine soja]
Glyma.01G224600	16	19	29	84	83	77	1.83403	3.44974e-08	1.55778e-06	up	--	--	--	--|1e-117|gmx:102670341|hypothetical protein	--	--	--	--	uncharacterized protein LOC102670341 [Glycine max] KRH77633.1 hypothetical protein GLYMA_01G224600 [Glycine max]
Glyma.20G080400	21	49	47	90	96	86	1.13032	0.000193514	0.00317228	up	--	--	--	--	--	--	--	--	hypothetical protein GLYMA_20G080400 [Glycine max]
Glyma.09G072000	203	230	275	1751	1917	1686	2.82324	8.85838e-113	2.49547e-109	up	--	--	Molecular Function: DNA binding (GO:0003677);; Molecular Function: DNA-binding transcription factor activity (GO:0003700);; Cellular Component: nucleus (GO:0005634);; Biological Process: transcription, DNA-templated (GO:0006351);; Biological Process: ethylene-activated signaling pathway (GO:0009873);;	--|1e-156|gsj:114425861|hypothetical protein	--	--	AP2 domain	Ethylene-responsive transcription factor ERF017 OS=Arabidopsis thaliana OX=3702 GN=ERF017 PE=2 SV=1	ethylene-responsive transcription factor ERF017 [Glycine max] XP_028248625.1 ethylene-responsive transcription factor ERF017-like [Glycine soja] ALA09107.1 AP2-EREBP transcription factor, partial [Glycine max] KRH37533.1 hypothetical protein GLYMA_09G072000 [Glycine max] RZB91035.1 Ethylene-responsive transcription factor ERF017 [Glycine soja]
Glyma.01G037200	38	43	35	89	76	103	1.12848	5.49055e-05	0.00112332	up	--	--	Molecular Function: metalloendopeptidase activity (GO:0004222);; Cellular Component: plasma membrane (GO:0005886);; Molecular Function: zinc ion binding (GO:0008270);; Cellular Component: extracellular matrix (GO:0031012);; Cellular Component: anchored component of membrane (GO:0031225);;	--|0.0|gsj:114410396|hypothetical protein	[OW]	--	Matrixin;; Putative peptidoglycan binding domain	Metalloendoproteinase 3-MMP OS=Arabidopsis thaliana OX=3702 GN=3MMP PE=1 SV=1	metalloendoproteinase 5-MMP [Glycine max] XP_028230136.1 metalloendoproteinase 5-MMP-like [Glycine soja] KRH74698.1 hypothetical protein GLYMA_01G037200 [Glycine max] RZC28332.1 Metalloendoproteinase 3-MMP [Glycine soja]
Glyma.10G276600	102	109	99	174	234	254	1.00399	1.20941e-07	4.999e-06	up	--	--	Biological Process: karyogamy (GO:0000741);; Biological Process: transport (GO:0006810);; Biological Process: response to salt stress (GO:0009651);; Biological Process: polar nucleus fusion (GO:0010197);; Cellular Component: integral component of membrane (GO:0016021);;	--|0.0|gsj:114372389|hypothetical protein	--	--	Nodulin-like;; Major Facilitator Superfamily	Protein NUCLEAR FUSION DEFECTIVE 4 OS=Arabidopsis thaliana OX=3702 GN=NFD4 PE=3 SV=1	uncharacterized protein LOC100776865 [Glycine max] XP_028185708.1 uncharacterized protein LOC114372389 [Glycine soja] KHN05588.1 Putative transporter MCH1 [Glycine soja] KRH35988.1 hypothetical protein GLYMA_10G276600 [Glycine max] RZB89442.1 Protein NUCLEAR FUSION DEFECTIVE 4 [Glycine soja]
Glyma.07G106500	9	6	24	53	56	50	1.90707	2.64008e-05	0.000588826	up	[G]	Carbohydrate transport and metabolism	Molecular Function: beta-galactosidase activity (GO:0004565);; Biological Process: carbohydrate metabolic process (GO:0005975);; Molecular Function: carbohydrate binding (GO:0030246);; Cellular Component: apoplast (GO:0048046);;	--|0.0|gsj:114420344|hypothetical protein	[G]	Carbohydrate transport and metabolism	Glycosyl hydrolases family 35;; Beta-sandwich domain in beta galactosidase;; Galactose binding lectin domain;; Beta-galactosidase jelly roll domain	Beta-galactosidase OS=Brassica oleracea OX=3712 PE=2 SV=1	hypothetical protein GLYMA_07G106500 [Glycine max]
Glyma.18G255900	182	146	131	45	53	94	-1.34518	2.60582e-07	1.00348e-05	down	--	--	Molecular Function: pectate lyase activity (GO:0030570);; Biological Process: pectin catabolic process (GO:0045490);; Molecular Function: metal ion binding (GO:0046872);;	K01728|0.0|gmx:100780236|K01728 pel; pectate lyase [EC:4.2.2.2]	--	--	Pectate lyase;; Pectate lyase, N terminus	Pectate lyase OS=Lilium longiflorum OX=4690 PE=2 SV=1	pectate lyase [Glycine max] KRH01130.1 hypothetical protein GLYMA_18G255900 [Glycine max]
Glyma.12G176500	492	488	361	854	876	1149	1.02253	5.79564e-14	5.87945e-12	up	--	--	Molecular Function: transmembrane receptor protein serine/threonine kinase activity (GO:0004675);; Molecular Function: ATP binding (GO:0005524);; Cellular Component: plasma membrane (GO:0005886);; Biological Process: protein phosphorylation (GO:0006468);; Biological Process: defense response (GO:0006952);; Biological Process: cell surface receptor signaling pathway (GO:0007166);; Biological Proce…	--|0.0|gmx:100792694|hypothetical protein	[T]	Signal transduction mechanisms	Protein tyrosine and serine/threonine kinase;; Protein kinase domain	LysM domain receptor-like kinase 3 OS=Arabidopsis thaliana OX=3702 GN=LYK3 PE=2 SV=1	hypothetical protein GLYMA_12G176500 [Glycine max]
Glyma.03G201000	294	271	302	918	1004	1071	1.69398	4.94001e-43	2.78328e-40	up	--	--	Molecular Function: obsolete signal transducer activity (GO:0004871);; Cellular Component: plasmodesma (GO:0009506);; Cellular Component: chloroplast (GO:0009507);; Biological Process: leaf senescence (GO:0010150);; Cellular Component: integral component of membrane (GO:0016021);; Cellular Component: anchored component of plasma membrane (GO:0046658);; Biological Process: defense response to viru…	--|1e-165|gsj:114407254|hypothetical protein	--	--	Late embryogenesis abundant protein	NDR1/HIN1-like protein 10 OS=Arabidopsis thaliana OX=3702 GN=NHL10 PE=2 SV=1	NDR1/HIN1-like protein 10 [Glycine max] XP_028226091.1 NDR1/HIN1-like protein 10 [Glycine soja] KHN33164.1 Putative syntaxin-24 [Glycine soja] KRH67991.1 hypothetical protein GLYMA_03G201000 [Glycine max] RZC21582.1 NDR1/HIN1-like protein 10 [Glycine soja]
Glyma.05G162100	355	429	334	860	940	887	1.18188	8.59152e-29	2.78441e-26	up	--	--	Molecular Function: ubiquitin-protein transferase activity (GO:0004842);; Cellular Component: nucleus (GO:0005634);; Cellular Component: cytoplasm (GO:0005737);; Biological Process: defense response, incompatible interaction (GO:0009814);; Biological Process: protein ubiquitination (GO:0016567);;	--|0.0|gmx:100797462|hypothetical protein	[S]	Function unknown	U-box domain;; Armadillo/beta-catenin-like repeat;; Armadillo-like	U-box domain-containing protein 17 OS=Arabidopsis thaliana OX=3702 GN=PUB17 PE=2 SV=1	U-box domain-containing protein 17-like [Glycine max] KRH59027.1 hypothetical protein GLYMA_05G162100 [Glycine max]
Glyma.15G164800	40	50	40	12	19	17	-1.52541	0.000118889	0.00213325	down	--	--	--	--|1e-127|gsj:114386930|hypothetical protein	--	--	Domain of unknown function (DUF4228)	--	uncharacterized protein LOC100810460 [Glycine max] XP_028202802.1 uncharacterized protein LOC114386930 [Glycine soja] KHN15328.1 hypothetical protein glysoja_026623 [Glycine soja] KRH12296.1 hypothetical protein GLYMA_15G164800 [Glycine max] RZB64901.1 hypothetical protein D0Y65_041105 [Glycine soja]
Glyma.05G119200	28	39	26	263	211	248	2.88198	1.60438e-33	6.60176e-31	up	[O]	Posttranslational modification, protein turnover, chaperones	Cellular Component: nucleus (GO:0005634);; Cellular Component: chloroplast (GO:0009507);; Biological Process: regulation of isopentenyl diphosphate biosynthetic process, methylerythritol 4-phosphate pathway (GO:0010322);; Biological Process: chaperone-mediated protein folding (GO:0061077);; Biological Process: regulation of 1-deoxy-D-xylulose-5-phosphate synthase activity (GO:1902395);;	--|1e-132|gsj:114412580|hypothetical protein	[O]	Posttranslational modification, protein turnover, chaperones	DnaJ domain	Chaperone protein dnaJ 20, chloroplastic OS=Arabidopsis thaliana OX=3702 GN=ATJ20 PE=1 SV=2	DnaJ domain-containing protein [Glycine max] XP_028232323.1 chaperone protein dnaJ 20, chloroplastic-like [Glycine soja] ACU19996.1 unknown [Glycine max] KHN30678.1 Chaperone protein dnaJ 20, chloroplastic [Glycine soja] KRH58298.1 hypothetical protein GLYMA_05G119200 [Glycine max] RZC12100.1 Chaperone protein dnaJ 20, chloroplastic [Glycine soja]
Glyma.13G095200	17	27	25	69	65	58	1.39217	3.936e-05	0.000839023	up	--	--	Molecular Function: hydrolase activity, hydrolyzing O-glycosyl compounds (GO:0004553);; Cellular Component: cell wall (GO:0005618);; Cellular Component: Golgi apparatus (GO:0005794);; Biological Process: xyloglucan metabolic process (GO:0010411);; Molecular Function: xyloglucan:xyloglucosyl transferase activity (GO:0016762);; Biological Process: cell wall biogenesis (GO:0042546);; Cellular Compon…	K14504|0.0|gmx:100782104|K14504 TCH4; xyloglucan:xyloglucosyl transferase TCH4 [EC:2.4.1.207]	--	--	Glycosyl hydrolases family 16;; Xyloglucan endo-transglycosylase (XET) C-terminus	Probable xyloglucan endotransglucosylase/hydrolase protein 23 OS=Arabidopsis thaliana OX=3702 GN=XTH23 PE=2 SV=1	probable xyloglucan endotransglucosylase/hydrolase protein 23 [Glycine max] KRH19005.1 hypothetical protein GLYMA_13G095200 [Glycine max]
Glyma.13G370100	200	173	163	473	480	454	1.30428	4.28715e-20	7.33016e-18	up	--	--	Biological Process: response to molecule of bacterial origin (GO:0002237);; Molecular Function: DNA-binding transcription factor activity (GO:0003700);; Cellular Component: nucleus (GO:0005634);; Biological Process: transcription, DNA-templated (GO:0006351);; Biological Process: response to wounding (GO:0009611);; Biological Process: response to salicylic acid (GO:0009751);; Biological Process: r…	--|0.0|gmx:100798375|hypothetical protein	--	--	WRKY DNA -binding domain	Probable WRKY transcription factor 40 OS=Arabidopsis thaliana OX=3702 GN=WRKY40 PE=1 SV=1	probable WRKY transcription factor 40 [Glycine max] KRH23643.1 hypothetical protein GLYMA_13G370100 [Glycine max]
Glyma.10G260000	17	15	13	35	57	59	1.65362	3.74769e-05	0.000801215	up	[J]	Translation, ribosomal structure and biogenesis	Molecular Function: RNA binding (GO:0003723);; Cellular Component: nucleus (GO:0005634);; Cellular Component: cytoplasm (GO:0005737);; Biological Process: regulation of translation (GO:0006417);;	--|0.0|gmx:102660153|hypothetical protein	[J]	Translation, ribosomal structure and biogenesis	Pumilio-family RNA binding repeat	Pumilio homolog 12 OS=Arabidopsis thaliana OX=3702 GN=APUM12 PE=2 SV=2	pumilio homolog 12-like [Glycine max]
Glyma.07G180600	18	14	17	66	86	39	1.86207	2.0703e-06	6.34463e-05	up	--	--	--	--|1e-120|gsj:114419400|hypothetical protein	--	--	Domain of unknown function (DUF4228)	--	uncharacterized protein LOC100790460 [Glycine max] XP_028240849.1 uncharacterized protein LOC114419400 [Glycine soja] KRH49801.1 hypothetical protein GLYMA_07G180600 [Glycine max] RZC03471.1 hypothetical protein D0Y65_018237 [Glycine soja]
Glyma.15G115600	521	616	488	1302	1343	1644	1.31906	3.90139e-31	1.45793e-28	up	--	--	Cellular Component: integral component of membrane (GO:0016021);; Molecular Function: metal ion binding (GO:0046872);; Biological Process: oxidation-reduction process (GO:0055114);;	--|0.0|gsj:114388731|hypothetical protein	[T]	Signal transduction mechanisms	Protein of unknown function (DUF568);; Eukaryotic cytochrome b561	Cytochrome b561 and DOMON domain-containing protein At4g17280 OS=Arabidopsis thaliana OX=3702 GN=At4g17280 PE=2 SV=1	cytochrome b561 and DOMON domain-containing protein At5g47530 [Glycine max] XP_028205180.1 cytochrome b561 and DOMON domain-containing protein At5g47530-like [Glycine soja] KRH11539.1 hypothetical protein GLYMA_15G115600 [Glycine max] RZB64148.1 Cytochrome b561 and DOMON domain-containing protein [Glycine soja]
Glyma.15G250100	728	794	640	1572	1590	1843	1.12901	1.1863e-28	3.81094e-26	up	[Q]	Secondary metabolites biosynthesis, transport and catabolism	Cellular Component: chloroplast thylakoid membrane (GO:0009535);; Biological Process: abscisic acid biosynthetic process (GO:0009688);; Molecular Function: 9-cis-epoxycarotenoid dioxygenase activity (GO:0045549);; Molecular Function: metal ion binding (GO:0046872);;	K09840|0.0|gsj:114388198|K09840 NCED; 9-cis-epoxycarotenoid dioxygenase [EC:1.13.11.51]	[Q]	Secondary metabolites biosynthesis, transport and catabolism	Retinal pigment epithelial membrane protein	9-cis-epoxycarotenoid dioxygenase NCED1, chloroplastic OS=Phaseolus vulgaris OX=3885 GN=NCED1 PE=2 SV=1	hypothetical protein GLYMA_15G250100 [Glycine max]
Glyma.01G024500	42	42	29	153	144	96	1.71789	2.76887e-10	1.82377e-08	up	--	--	--	--|1e-179|gmx:102668650|hypothetical protein	--	--	--	--	uncharacterized protein LOC102668650 [Glycine max] KRH74508.1 hypothetical protein GLYMA_01G024500 [Glycine max]
Glyma.01G129100	15	29	17	89	52	58	1.64356	1.14224e-05	0.000286121	up	--	--	Cellular Component: chloroplast (GO:0009507);;	--|1e-141|gsj:114416709|hypothetical protein	--	--	LURP-one-related	Protein LURP-one-related 15 OS=Arabidopsis thaliana OX=3702 GN=At5g01750 PE=1 SV=1	uncharacterized protein LOC100527184 [Glycine max] XP_028237489.1 protein LURP-one-related 15-like [Glycine soja] ACU16235.1 unknown [Glycine max] KRH76072.1 hypothetical protein GLYMA_01G129100 [Glycine max] RZC29753.1 Protein LURP-one-related 15 [Glycine soja]
Glyma.09G147200	4	6	5	66	103	67	3.88211	8.4887e-16	1.01592e-13	up	[D]	Cell cycle control, cell division, chromosome partitioning	Molecular Function: DNA-binding transcription factor activity (GO:0003700);; Cellular Component: nucleus (GO:0005634);; Biological Process: transcription, DNA-templated (GO:0006351);; Biological Process: abscisic acid-activated signaling pathway (GO:0009738);; Biological Process: glucosinolate metabolic process (GO:0019760);; Molecular Function: sequence-specific DNA binding (GO:0043565);;	--|1e-168|gsj:114366982|hypothetical protein	--	--	AP2 domain	Dehydration-responsive element-binding protein 1D OS=Arabidopsis thaliana OX=3702 GN=DREB1D PE=2 SV=1	hypothetical protein GLYMA_09G147200 [Glycine max]
Glyma.02G072400	59	37	54	24	29	13	-1.29164	0.000973912	0.011671	down	--	--	Cellular Component: plasma membrane (GO:0005886);; Cellular Component: anchored component of membrane (GO:0031225);; Biological Process: root hair elongation (GO:0048767);;	--|2e-30|gsj:114383581|hypothetical protein	--	--	--	Arabinogalactan protein 14 OS=Arabidopsis thaliana OX=3702 GN=AGP14 PE=1 SV=1	arabinogalactan protein 14 [Glycine max] XP_028199081.1 arabinogalactan protein 14-like [Glycine soja] ACU14902.1 unknown [Glycine max] KHN00678.1 hypothetical protein glysoja_000346 [Glycine soja] KRH70161.1 hypothetical protein GLYMA_02G072400 [Glycine max] RZC23801.1 hypothetical protein D0Y65_003223 [Glycine soja]
Glyma.09G224500	30	16	13	57	46	34	1.13206	0.00636798	0.0488804	up	[G]	Carbohydrate transport and metabolism	Cellular Component: extracellular region (GO:0005576);; Biological Process: carbohydrate metabolic process (GO:0005975);; Molecular Function: mannan endo-1,4-beta-mannosidase activity (GO:0016985);;	K19355|0.0|gsj:114425527|K19355 MAN; mannan endo-1,4-beta-mannosidase [EC:3.2.1.78]	--	--	Cellulase (glycosyl hydrolase family 5)	Mannan endo-1,4-beta-mannosidase 5 OS=Solanum lycopersicum OX=4081 GN=MAN5 PE=2 SV=1	mannan endo-1,4-beta-mannosidase 5 [Glycine max] XP_028248273.1 mannan endo-1,4-beta-mannosidase 5-like [Glycine soja] KHN11733.1 Mannan endo-1,4-beta-mannosidase 5 [Glycine soja] KRH39855.1 hypothetical protein GLYMA_09G224500 [Glycine max] RZB93343.1 Mannan endo-1,4-beta-mannosidase 5 [Glycine soja]
Glyma.02G245700	389	474	450	1037	1095	820	1.07948	1.49424e-17	2.08863e-15	up	[TZDR]	--	Molecular Function: calcium ion binding (GO:0005509);;	K13448|1e-99|gsj:114398247|K13448 CML; calcium-binding protein CML	[T]	Signal transduction mechanisms	EF hand;; EF-hand domain pair;; EF-hand domain;; EF hand;; EF-hand domain pair;; EF-hand domain;; Secreted protein acidic and rich in cysteine Ca binding region;; EF-hand domain	Probable calcium-binding protein CML18 OS=Oryza sativa subsp. japonica OX=39947 GN=CML18 PE=2 SV=1	probable calcium-binding protein CML18 [Glycine max] XP_028216231.1 probable calcium-binding protein CML18 [Glycine soja] KRH73006.1 hypothetical protein GLYMA_02G245700 [Glycine max] RZC26580.1 putative calcium-binding protein CML27 [Glycine soja]
Glyma.09G219400	57	66	81	40	30	26	-1.17964	0.000272249	0.00418921	down	--	--	Biological Process: auxin-activated signaling pathway (GO:0009734);;	K14488|3e-58|gmx:100526895|K14488 SAUR; SAUR family protein	--	--	Auxin responsive protein	Auxin-induced protein 6B OS=Glycine max OX=3847 PE=2 SV=1	uncharacterized protein LOC100526895 [Glycine max] KHN11778.1 Auxin-induced protein 6B [Glycine soja] KRH39787.1 hypothetical protein GLYMA_09G219400 [Glycine max] RZB93275.1 Auxin-induced protein 6B [Glycine soja]
Glyma.13G285400	145	133	116	543	580	629	2.06656	4.92035e-47	3.16128e-44	up	--	--	Molecular Function: DNA-binding transcription factor activity (GO:0003700);; Cellular Component: nucleus (GO:0005634);; Biological Process: transcription, DNA-templated (GO:0006351);; Biological Process: regulation of transcription, DNA-templated (GO:0006355);; Molecular Function: sequence-specific DNA binding (GO:0043565);;	--|0.0|gsj:114377294|hypothetical protein	--	--	GRAS domain family	Chitin-inducible gibberellin-responsive protein 1 OS=Oryza sativa subsp. japonica OX=39947 GN=CIGR1 PE=2 SV=1	chitin-inducible gibberellin-responsive protein 1 [Glycine max] XP_028191541.1 chitin-inducible gibberellin-responsive protein 1-like [Glycine soja] KHN36746.1 Chitin-inducible gibberellin-responsive protein 1 [Glycine soja] KRH22210.1 hypothetical protein GLYMA_13G285400 [Glycine max] RZB83339.1 Chitin-inducible gibberellin-responsive protein 1 isoform A [Glycine soja] RZB83340.1 Chitin-inducibl…
Glyma.02G254600	229	238	149	435	383	621	1.15266	7.08652e-10	4.34711e-08	up	--	--	Molecular Function: transferase activity, transferring acyl groups other than amino-acyl groups (GO:0016747);;	--|0.0|gsj:114398928|hypothetical protein	--	--	Transferase family	Uncharacterized acetyltransferase At3g50280 OS=Arabidopsis thaliana OX=3702 GN=At3g50280 PE=3 SV=1	uncharacterized acetyltransferase At3g50280 [Glycine max] XP_028216819.1 uncharacterized acetyltransferase At3g50280-like [Glycine soja] KRH73150.1 hypothetical protein GLYMA_02G254600 [Glycine max] RZC26721.1 putative acetyltransferase [Glycine soja]
Glyma.02G005600	47	28	34	86	80	96	1.17335	7.37893e-05	0.00144046	up	[KAD]	--	Molecular Function: RNA polymerase II transcription factor activity, sequence-specific DNA binding (GO:0000981);; Molecular Function: transcription factor activity, RNA polymerase II transcription factor recruiting (GO:0001135);; Cellular Component: nucleus (GO:0005634);; Biological Process: transcription, DNA-templated (GO:0006351);; Biological Process: regulation of transcription by RNA polymer…	K09422|0.0|gmx:100794205|K09422 MYBP; transcription factor MYB, plant	[K]	Transcription	Myb-like DNA-binding domain;; Myb-like DNA-binding domain	Transcription factor MYB4 OS=Oryza sativa subsp. japonica OX=39947 GN=MYB4 PE=2 SV=2	transcription factor MYB13 [Glycine max] KRH69121.1 hypothetical protein GLYMA_02G005600 [Glycine max]
Glyma.11G197300	3	0	0	42	40	22	5.02762	1.76744e-07	7.03556e-06	up	[Q]	Secondary metabolites biosynthesis, transport and catabolism	Molecular Function: monooxygenase activity (GO:0004497);; Molecular Function: iron ion binding (GO:0005506);; Cellular Component: endoplasmic reticulum (GO:0005783);; Cellular Component: integral component of membrane (GO:0016021);; Biological Process: cyanogenic glycoside biosynthetic process (GO:0019756);; Molecular Function: heme binding (GO:0020037);; Cellular Component: organelle membrane (G…	K12153|0.0|gmx:100785254|K12153 CYP79A2; phenylalanine N-monooxygenase [EC:1.14.14.40]	[Q]	Secondary metabolites biosynthesis, transport and catabolism	Cytochrome P450	Isoleucine N-monooxygenase 2 OS=Lotus japonicus OX=34305 GN=CYP79D4 PE=1 SV=1	isoleucine N-monooxygenase 2 [Glycine max] KRH30638.1 hypothetical protein GLYMA_11G197300 [Glycine max]
Glyma.04G062900	25	17	33	45	58	63	1.03752	0.00443593	0.0371759	up	--	--	Molecular Function: DNA binding (GO:0003677);; Molecular Function: DNA-binding transcription factor activity (GO:0003700);; Cellular Component: nucleus (GO:0005634);; Biological Process: transcription, DNA-templated (GO:0006351);;	--|1e-138|gsj:114408924|hypothetical protein	--	--	AP2 domain	Protein PPLZ02 OS=Lupinus polyphyllus OX=3874 GN=PPLZ02 PE=2 SV=1	protein PPLZ02 [Glycine max] XP_028227947.1 protein PPLZ02-like [Glycine soja] KHN29612.1 Protein PPLZ02 [Glycine soja] KRH61698.1 hypothetical protein GLYMA_04G062900 [Glycine max] RZC15297.1 Protein PPLZ02 [Glycine soja]
Glyma.18G177800	26	21	20	57	57	52	1.22101	0.000441014	0.00619279	up	--	--	Molecular Function: protein kinase inhibitor activity (GO:0004860);; Biological Process: cell cycle (GO:0007049);;	--|3e-97|gmx:102665011|hypothetical protein	--	--	--	Cyclin-dependent protein kinase inhibitor SMR12 OS=Arabidopsis thaliana OX=3702 GN=SMR12 PE=3 SV=1	hypothetical protein glysoja_032131 [Glycine soja] KRG99888.1 hypothetical protein GLYMA_18G177800 [Glycine max] RZB52511.1 hypothetical protein D0Y65_048827 [Glycine soja]
Glyma.15G082300	152	225	185	83	98	87	-1.15324	6.15827e-09	3.18093e-07	down	--	--	Cellular Component: extracellular space (GO:0005615);;	--|1e-118|gsj:114386453|hypothetical protein	--	--	Pollen protein Ole e 1 like	Olee1-like protein OS=Betula pendula OX=3505 PE=2 SV=1	olee1-like protein [Glycine max] XP_028202257.1 olee1-like protein [Glycine soja] KHN18912.1 Olee1-like protein [Glycine soja] KRH11010.1 hypothetical protein GLYMA_15G082300 [Glycine max] RZB63661.1 Olee1-like protein [Glycine soja]
Glyma.10G203500	17	13	7	30	41	43	1.53999	0.000681266	0.00876645	up	[Q]	Secondary metabolites biosynthesis, transport and catabolism	Molecular Function: iron ion binding (GO:0005506);; Cellular Component: endoplasmic reticulum membrane (GO:0005789);; Cellular Component: integral component of membrane (GO:0016021);; Biological Process: monoterpenoid biosynthetic process (GO:0016099);; Molecular Function: oxidoreductase activity, acting on paired donors, with incorporation or reduction of molecular oxygen, NAD(P)H as one donor, …	--|0.0|gmx:100798291|hypothetical protein	[Q]	Secondary metabolites biosynthesis, transport and catabolism	Cytochrome P450	Geraniol 8-hydroxylase OS=Catharanthus roseus OX=4058 GN=CYP76B6 PE=1 SV=1	geraniol 8-hydroxylase [Glycine max]
Glyma.13G005100	146	188	163	465	427	565	1.47038	1.36352e-20	2.47203e-18	up	--	--	Cellular Component: nucleus (GO:0005634);;	--|1e-165|gsj:114380983|hypothetical protein	--	--	VQ motif	VQ motif-containing protein 22 OS=Arabidopsis thaliana OX=3702 GN=VQ22 PE=2 SV=1	VQ motif-containing protein 22 [Glycine max] XP_028195943.1 VQ motif-containing protein 22-like [Glycine soja] KRH17641.1 hypothetical protein GLYMA_13G005100 [Glycine max] RZB70451.1 VQ motif-containing protein 22 [Glycine soja]
Glyma.01G212100	34	37	42	120	129	90	1.49162	3.50955e-08	1.58284e-06	up	--	--	Molecular Function: structural constituent of cell wall (GO:0005199);;	--|0.0|gsj:114423979|hypothetical protein	--	--	Protein of unknown function (DUF1442)	Vegetative cell wall protein gp1 OS=Chlamydomonas reinhardtii OX=3055 GN=GP1 PE=1 SV=1	uncharacterized protein LOC114423979 [Glycine soja] RZC31098.1 hypothetical protein D0Y65_002206 [Glycine soja]
Glyma.06G240700	140	98	119	227	288	255	1.00942	6.70622e-08	2.89617e-06	up	--	--	Cellular Component: Golgi membrane (GO:0000139);; Cellular Component: Golgi apparatus (GO:0005794);; Molecular Function: acetylglucosaminyltransferase activity (GO:0008375);; Molecular Function: glucuronosyltransferase activity (GO:0015020);; Cellular Component: integral component of membrane (GO:0016021);; Biological Process: cell growth (GO:0016049);;	K20891|0.0|gmx:100795373|K20891 GLCAT14; beta-glucuronosyltransferase [EC:2.4.1.-]	[G]	Carbohydrate transport and metabolism	Core-2/I-Branching enzyme	Beta-glucuronosyltransferase GlcAT14A OS=Arabidopsis thaliana OX=3702 GN=GLCAT14A PE=2 SV=1	beta-glucuronosyltransferase GlcAT14A [Glycine max] XP_006582165.1 beta-glucuronosyltransferase GlcAT14A [Glycine max] KRH55259.1 hypothetical protein GLYMA_06G240700 [Glycine max] KRH55260.1 hypothetical protein GLYMA_06G240700 [Glycine max]
Glyma.14G184700	14	15	12	34	60	41	1.62459	0.000104829	0.00192338	up	--	--	Molecular Function: transmembrane receptor protein serine/threonine kinase activity (GO:0004675);; Molecular Function: ATP binding (GO:0005524);; Cellular Component: plasma membrane (GO:0005886);; Biological Process: protein phosphorylation (GO:0006468);; Biological Process: cell surface receptor signaling pathway (GO:0007166);; Cellular Component: integral component of membrane (GO:0016021);;	--|0.0|gmx:100792391|hypothetical protein	--	--	PB1 domain	Proline-rich receptor-like protein kinase PERK2 OS=Arabidopsis thaliana OX=3702 GN=PERK2 PE=2 SV=3	uncharacterized protein LOC100792391 [Glycine max] KRH16903.1 hypothetical protein GLYMA_14G184700 [Glycine max]
Glyma.07G228700	24	28	31	63	111	119	1.72089	4.93249e-08	2.17636e-06	up	[KAD]	--	--	K09422|0.0|gmx:100810632|K09422 MYBP; transcription factor MYB, plant	[K]	Transcription	Myb-like DNA-binding domain;; Myb-like DNA-binding domain	Transcription factor MYB117 OS=Arabidopsis thaliana OX=3702 GN=MYB117 PE=2 SV=1	transcription factor MYB117 [Glycine max] KRH50566.1 hypothetical protein GLYMA_07G228700 [Glycine max]
DD_newGene_1673	26	26	13	49	76	30	1.16766	0.00409528	0.0350907	up	--	--	--	--|3e-10|gmx:100776605|hypothetical protein	--	--	--	--	hypothetical protein D0Y65_011690 [Glycine soja]
Glyma.18G193400	6	8	9	46	58	44	2.59254	1.91829e-08	9.10725e-07	up	[Q]	Secondary metabolites biosynthesis, transport and catabolism	Molecular Function: copper ion binding (GO:0005507);; Molecular Function: oxidoreductase activity, oxidizing metal ions (GO:0016722);; Biological Process: lignin catabolic process (GO:0046274);; Cellular Component: apoplast (GO:0048046);; Molecular Function: hydroquinone:oxygen oxidoreductase activity (GO:0052716);;	K05909|0.0|gsj:114397585|K05909 E1.10.3.2; laccase [EC:1.10.3.2]	[Q]	Secondary metabolites biosynthesis, transport and catabolism	Multicopper oxidase;; Multicopper oxidase;; Multicopper oxidase	Laccase-7 OS=Arabidopsis thaliana OX=3702 GN=LAC7 PE=2 SV=1	laccase-7 [Glycine max] XP_028215489.1 laccase-7-like [Glycine soja] KHN14598.1 Laccase-9 [Glycine soja] KRH00105.1 hypothetical protein GLYMA_18G193400 [Glycine max] RZB52735.1 Laccase-9 isoform A [Glycine soja]
Glyma.10G224500	709	797	664	1402	1817	1531	1.04099	1.73954e-27	5.17929e-25	up	--	--	Cellular Component: integral component of membrane (GO:0016021);;	--|0.0|gsj:114372065|hypothetical protein	--	--	Protein BYPASS1-related;; Protein of unknown function (DUF677)	UPF0496 protein 4 OS=Oryza sativa subsp. japonica OX=39947 GN=Os10g0513300 PE=2 SV=1	uncharacterized protein LOC100780049 [Glycine max] XP_028185257.1 uncharacterized protein LOC114372065 [Glycine soja] KHN17011.1 hypothetical protein glysoja_011485 [Glycine soja] KRH35139.1 hypothetical protein GLYMA_10G224500 [Glycine max] RZB88595.1 hypothetical protein D0Y65_027826 [Glycine soja]
Glyma.19G102700	55	63	64	34	19	40	-1.04965	0.00210091	0.0211843	down	--	--	Cellular Component: cell wall (GO:0005618);; Molecular Function: manganese ion binding (GO:0030145);; Molecular Function: nutrient reservoir activity (GO:0045735);; Cellular Component: apoplast (GO:0048046);;	--|1e-152|gmx:100306389|hypothetical protein	--	--	Cupin;; Cupin domain	Germin-like protein subfamily 1 member 16 OS=Arabidopsis thaliana OX=3702 GN=At5g39130 PE=2 SV=1	hypothetical protein GLYMA_19G102700 [Glycine max]
Glyma.14G103100	113	133	150	407	427	363	1.50303	3.35419e-20	5.7942e-18	up	--	--	Biological Process: response to molecule of bacterial origin (GO:0002237);; Molecular Function: DNA-binding transcription factor activity (GO:0003700);; Cellular Component: nucleus (GO:0005634);; Biological Process: transcription, DNA-templated (GO:0006351);; Biological Process: response to wounding (GO:0009611);; Biological Process: response to salicylic acid (GO:0009751);; Biological Process: r…	--|0.0|gsj:114384227|hypothetical protein	--	--	WRKY DNA -binding domain	Probable WRKY transcription factor 40 OS=Arabidopsis thaliana OX=3702 GN=WRKY40 PE=1 SV=1	probable WRKY transcription factor 40 [Glycine max] XP_028199686.1 probable WRKY transcription factor 40 [Glycine soja] KHN35515.1 Putative WRKY transcription factor 40 [Glycine soja] KRH15674.1 hypothetical protein GLYMA_14G103100 [Glycine max] RZB68449.1 putative WRKY transcription factor 40 isoform A [Glycine soja]
Glyma.14G016300	2410	2416	2022	10497	11771	14061	2.32201	1.13631e-118	4.16141e-115	up	--	--	Molecular Function: DNA binding (GO:0003677);; Molecular Function: DNA-binding transcription factor activity (GO:0003700);; Cellular Component: nucleus (GO:0005634);; Biological Process: regulation of transcription, DNA-templated (GO:0006355);; Biological Process: response to cold (GO:0009409);; Biological Process: response to chitin (GO:0010200);; Molecular Function: metal ion binding (GO:004687…	--|0.0|gmx:100783376|hypothetical protein	[R]	General function prediction only	Ankyrin repeat;; Ankyrin repeats (3 copies);; Ankyrin repeats (many copies);; Ankyrin repeat;; Zinc finger C-x8-C-x5-C-x3-H type (and similar)	Zinc finger CCCH domain-containing protein 29 OS=Arabidopsis thaliana OX=3702 GN=At2g40140 PE=1 SV=1	zinc finger CCCH domain-containing protein 29 [Glycine max] ALA09181.1 C3H-type 1 Zn transcription factor, partial [Glycine max] KRH14278.1 hypothetical protein GLYMA_14G016300 [Glycine max] KRH14279.1 hypothetical protein GLYMA_14G016300 [Glycine max]
Glyma.02G119600	264	419	252	621	779	709	1.09743	7.97751e-15	9.01705e-13	up	[Q]	Secondary metabolites biosynthesis, transport and catabolism	Molecular Function: iron ion binding (GO:0005506);; Cellular Component: endoplasmic reticulum (GO:0005783);; Biological Process: positive regulation of cell proliferation (GO:0008284);; Cellular Component: membrane (GO:0016020);; Cellular Component: integral component of membrane (GO:0016021);; Molecular Function: oxidoreductase activity, acting on paired donors, with incorporation or reduction o…	K20619|0.0|gsj:114387521|K20619 CYP78A; cytochrome P450 family 78 subfamily A	[Q]	Secondary metabolites biosynthesis, transport and catabolism	Cytochrome P450	Cytochrome P450 78A5 OS=Arabidopsis thaliana OX=3702 GN=CYP78A5 PE=2 SV=1	cytochrome P450 78A5 [Glycine max] XP_028203525.1 cytochrome P450 78A5-like [Glycine soja] KRH70942.1 hypothetical protein GLYMA_02G119600 [Glycine max] RZC24572.1 Cytochrome P450 78A5 isoform A [Glycine soja] RZC24573.1 Cytochrome P450 78A5 isoform B [Glycine soja]
DD_newGene_1438	213	308	200	73	71	69	-1.83351	1.98307e-20	3.50841e-18	down	--	--	Cellular Component: extracellular region (GO:0005576);; Biological Process: phloem or xylem histogenesis (GO:0010087);; Biological Process: leaf vascular tissue pattern formation (GO:0010305);; Biological Process: cotyledon vascular tissue pattern formation (GO:0010588);; Biological Process: leaf development (GO:0048366);;	--|3e-86|gsj:114419699|hypothetical protein	--	--	--	Glycine-rich protein DOT1 OS=Arabidopsis thaliana OX=3702 GN=DOT1 PE=2 SV=1	uncharacterized protein LOC102669105 [Glycine max] XP_028241248.1 uncharacterized protein LOC114419699 [Glycine soja]
Glyma.06G287000	113	162	138	314	377	287	1.15605	4.00116e-12	3.31517e-10	up	--	--	Cellular Component: nucleus (GO:0005634);; Cellular Component: cytoplasm (GO:0005737);; Molecular Function: electron transfer activity (GO:0009055);; Biological Process: response to salicylic acid (GO:0009751);; Biological Process: salicylic acid mediated signaling pathway (GO:0009863);; Biological Process: jasmonic acid mediated signaling pathway (GO:0009867);; Molecular Function: protein disulf…	--|1e-123|gsj:114417164|hypothetical protein	[O]	Posttranslational modification, protein turnover, chaperones	Glutaredoxin	Glutaredoxin-C9 OS=Arabidopsis thaliana OX=3702 GN=GRXC9 PE=1 SV=1	uncharacterized protein LOC100527118 [Glycine max] XP_028238073.1 glutaredoxin-C9-like [Glycine soja] ACU16165.1 unknown [Glycine max] KRH55866.1 hypothetical protein GLYMA_06G287000 [Glycine max] RZC09591.1 Glutaredoxin-C9 [Glycine soja]
Glyma.07G102000	13	8	16	43	35	47	1.65871	0.000194027	0.00317785	up	--	--	Molecular Function: RNA binding (GO:0003723);; Molecular Function: endonuclease activity (GO:0004519);; Cellular Component: mitochondrion (GO:0005739);; Biological Process: mRNA processing (GO:0006397);; Biological Process: mitochondrial mRNA modification (GO:0080156);;	--|4e-40|gsj:114368465|hypothetical protein	[R]	General function prediction only	PPR repeat;; PPR repeat family;; PPR repeat;; Pentatricopeptide repeat domain	Pentatricopeptide repeat-containing protein At1g63070, mitochondrial OS=Arabidopsis thaliana OX=3702 GN=At1g63070 PE=2 SV=1	hypothetical protein GLYMA_07G102000 [Glycine max]
Glyma.08G367700	47	115	52	39	28	27	-1.23985	0.000501522	0.0068405	down	[J]	Translation, ribosomal structure and biogenesis	--	K15407|2e-46|ccaj:109798245|K15407 QTRTD1; queuine tRNA-ribosyltransferase subunit QTRTD1 [EC:2.4.2.29]	[A]	RNA processing and modification	Queuine tRNA-ribosyltransferase	--	hypothetical protein GLYMA_08G367700 [Glycine max]
Glyma.14G136351	372	407	419	13	9	9	-5.36351	5.71821e-71	6.15918e-68	down	--	--	--	--|2e-30|gmx:100499967|hypothetical protein	[S]	Function unknown	Translation machinery associated TMA7	--	Coiled-coil domain-containing protein 72 [Glycine soja]
Glyma.07G104200	531	523	479	1609	1648	1525	1.55393	3.0966e-57	2.4653e-54	up	[LR]	--	Molecular Function: NAD+ diphosphatase activity (GO:0000210);; Cellular Component: nucleus (GO:0005634);; Cellular Component: cytoplasm (GO:0005737);; Biological Process: nucleoside catabolic process (GO:0009164);; Molecular Function: hydrolase activity, acting on acid anhydrides, in phosphorus-containing anhydrides (GO:0016818);; Molecular Function: metal ion binding (GO:0046872);; Molecular Fun…	K07766|1e-151|gsj:114418696|K07766 E3.6.1.52; diphosphoinositol-polyphosphate diphosphatase [EC:3.6.1.52]	[T]	Signal transduction mechanisms	NUDIX domain	Nudix hydrolase 4 OS=Arabidopsis thaliana OX=3702 GN=NUDT4 PE=1 SV=1	nudix hydrolase 18, mitochondrial [Glycine max] XP_028239968.1 nudix hydrolase 18, mitochondrial-like [Glycine soja] KHN45259.1 Nudix hydrolase 4 [Glycine soja] KRH48669.1 hypothetical protein GLYMA_07G104200 [Glycine max] RZC02327.1 Nudix hydrolase 4 [Glycine soja]
Glyma.19G228000	72	91	76	161	180	182	1.04468	1.26723e-07	5.19691e-06	up	--	--	Molecular Function: DNA binding (GO:0003677);; Molecular Function: DNA-binding transcription factor activity (GO:0003700);; Cellular Component: nucleus (GO:0005634);; Biological Process: transcription, DNA-templated (GO:0006351);;	--|1e-128|gsj:114399238|hypothetical protein	--	--	--	Transcription factor bHLH149 OS=Arabidopsis thaliana OX=3702 GN=BHLH149 PE=1 SV=1	transcription factor bHLH149 [Glycine max] XP_028217180.1 transcription factor bHLH149-like [Glycine soja] KRG96714.1 hypothetical protein GLYMA_19G228000 [Glycine max] RZB49297.1 Transcription factor bHLH149 [Glycine soja]
Glyma.10G194000	57	44	43	118	104	117	1.14921	5.90771e-06	0.000160618	up	--	--	Biological Process: metabolic process (GO:0008152);; Cellular Component: intracellular membrane-bounded organelle (GO:0043231);; Molecular Function: flavonol-3-O-glucoside L-rhamnosyltransferase activity (GO:0047230);; Molecular Function: quercetin 3-O-glucosyltransferase activity (GO:0080043);; Molecular Function: quercetin 7-O-glucosyltransferase activity (GO:0080044);;	K22772|0.0|gmx:100819964|K22772 FG2; flavonol-3-O-glucoside L-rhamnosyltransferase [EC:2.4.1.159]	[GC]	--	UDP-glucoronosyl and UDP-glucosyl transferase	UDP-glycosyltransferase 79A6 OS=Glycine max OX=3847 GN=FG2 PE=1 SV=1	UDP-glycosyltransferase 79A6 [Glycine max] I1LCI8.1 RecName: Full=UDP-glycosyltransferase 79A6; AltName: Full=Flavonol 3-O-glucoside (1-6) rhamnosyltransferase; Short=GmF3G6&apos;&apos;Rt-a BAN91401.1 flavonol 3-O-glucoside (1-6) rhamnosyltransferase [Glycine max] KRH34605.1 hypothetical protein GLYMA_10G194000 [Glycine max]
Glyma.02G047400	109	118	87	38	61	36	-1.30698	7.69061e-07	2.64456e-05	down	--	--	--	--|0.0|gsj:114381472|hypothetical protein	--	--	Thaumatin family	Thaumatin-like protein 1 OS=Arabidopsis thaliana OX=3702 GN=TLP1 PE=2 SV=1	thaumatin-like protein 1 [Glycine max] XP_028196540.1 thaumatin-like protein 1 [Glycine soja] KRH69773.1 hypothetical protein GLYMA_02G047400 [Glycine max]
Glyma.18G193300	18	17	18	41	42	42	1.14807	0.00328027	0.0297278	up	[Q]	Secondary metabolites biosynthesis, transport and catabolism	Molecular Function: copper ion binding (GO:0005507);; Molecular Function: oxidoreductase activity, oxidizing metal ions (GO:0016722);; Biological Process: lignin catabolic process (GO:0046274);; Cellular Component: apoplast (GO:0048046);; Molecular Function: hydroquinone:oxygen oxidoreductase activity (GO:0052716);;	K05909|0.0|gsj:114396065|K05909 E1.10.3.2; laccase [EC:1.10.3.2]	[Q]	Secondary metabolites biosynthesis, transport and catabolism	Multicopper oxidase;; Multicopper oxidase	Laccase-7 OS=Arabidopsis thaliana OX=3702 GN=LAC7 PE=2 SV=1	hypothetical protein GLYMA_18G193300 [Glycine max]
Glyma.04G092100	141	118	84	1181	1291	1526	3.46029	7.61191e-119	3.09737e-115	up	--	--	Molecular Function: dicarboxylic acid transmembrane transporter activity (GO:0005310);; Cellular Component: mitochondrial inner membrane (GO:0005743);; Biological Process: mitochondrial transport (GO:0006839);; Biological Process: sulfate transport (GO:0008272);; Molecular Function: sulfate transmembrane transporter activity (GO:0015116);; Molecular Function: thiosulfate transmembrane transporter…	K15104|0.0|gmx:100790234|K15104 SLC25A11; solute carrier family 25 (mitochondrial oxoglutarate transporter), member 11	[C]	Energy production and conversion	Mitochondrial carrier protein	Mitochondrial uncoupling protein 4 OS=Arabidopsis thaliana OX=3702 GN=PUMP4 PE=2 SV=1	mitochondrial uncoupling protein 4 [Glycine max] KRH62186.1 hypothetical protein GLYMA_04G092100 [Glycine max]
Glyma.05G211700	190	234	205	710	749	728	1.71236	1.39566e-44	8.24387e-42	up	[E]	Amino acid transport and metabolism	Biological Process: ethylene biosynthetic process (GO:0009693);; Biological Process: fruit ripening (GO:0009835);; Molecular Function: 1-aminocyclopropane-1-carboxylate synthase activity (GO:0016847);; Molecular Function: pyridoxal phosphate binding (GO:0030170);;	K20772|0.0|gsj:114413410|K20772 ACS1_2_6; 1-aminocyclopropane-1-carboxylate synthase 1/2/6 [EC:4.4.1.14]	[T]	Signal transduction mechanisms	Aminotransferase class I and II	1-aminocyclopropane-1-carboxylate synthase OS=Glycine max OX=3847 GN=ACS1 PE=2 SV=1	1-aminocyclopropane-1-carboxylate synthase [Glycine max] XP_028233617.1 1-aminocyclopropane-1-carboxylate synthase [Glycine soja] P31531.1 RecName: Full=1-aminocyclopropane-1-carboxylate synthase; Short=ACC synthase; AltName: Full=S-adenosyl-L-methionine methylthioadenosine-lyase CAA47474.1 1-aminocyclopropane 1-carboxylate synthase [Glycine max] KRH59970.1 hypothetical protein GLYMA_05G211700 [G…
Glyma.10G009000	123	116	100	18	21	39	-2.20565	2.49412e-13	2.37864e-11	down	--	--	Cellular Component: cell wall (GO:0005618);; Cellular Component: integral component of membrane (GO:0016021);; Molecular Function: pectinesterase activity (GO:0030599);; Biological Process: cell wall modification (GO:0042545);; Molecular Function: aspartyl esterase activity (GO:0045330);; Biological Process: pectin catabolic process (GO:0045490);; Molecular Function: pectinesterase inhibitor acti…	K01051|0.0|gsj:114372083|K01051 E3.1.1.11; pectinesterase [EC:3.1.1.11]	--	--	Pectinesterase;; Plant invertase/pectin methylesterase inhibitor	Probable pectinesterase/pectinesterase inhibitor 21 OS=Arabidopsis thaliana OX=3702 GN=PME21 PE=2 SV=2	pectinesterase [Glycine max] XP_028185272.1 pectinesterase-like [Glycine soja] KRH31737.1 hypothetical protein GLYMA_10G009000 [Glycine max] RZB85087.1 putative pectinesterase/pectinesterase inhibitor 21 [Glycine soja]
Glyma.16G178500	433	491	463	1480	1508	895	1.39556	1.93985e-19	3.11583e-17	up	--	--	Cellular Component: cytoplasm (GO:0005737);; Biological Process: metal ion transport (GO:0030001);; Molecular Function: transition metal ion binding (GO:0046914);; Biological Process: cellular transition metal ion homeostasis (GO:0046916);;	--|2e-74|gsj:114389630|hypothetical protein	[P]	Inorganic ion transport and metabolism	Heavy-metal-associated domain	Heavy metal-associated isoprenylated plant protein 39 OS=Arabidopsis thaliana OX=3702 GN=HIPP39 PE=2 SV=1	heavy metal-associated isoprenylated plant protein 39 [Glycine max] XP_028206141.1 heavy metal-associated isoprenylated plant protein 39-like [Glycine soja] KHN09295.1 hypothetical protein glysoja_029066 [Glycine soja] KRH08854.1 hypothetical protein GLYMA_16G178500 [Glycine max] RZB61591.1 Heavy metal-associated isoprenylated plant protein 39 [Glycine soja]
Glyma.16G214641	11	22	16	62	44	48	1.58014	7.00342e-05	0.00138115	up	--	--	--	--	--	--	--	--	hypothetical protein GLYMA_U035600 [Glycine max]
Glyma.04G006900	21	20	20	50	56	34	1.10645	0.00358778	0.0317601	up	--	--	Cellular Component: plasma membrane (GO:0005886);; Biological Process: multicellular organism development (GO:0007275);; Biological Process: auxin-activated signaling pathway (GO:0009734);; Biological Process: regulation of growth (GO:0040008);;	K14488|5e-63|gsj:114408421|K14488 SAUR; SAUR family protein	--	--	Auxin responsive protein	Auxin-responsive protein SAUR23 OS=Arabidopsis thaliana OX=3702 GN=SAUR23 PE=2 SV=1	auxin-responsive protein SAUR23 [Glycine max] XP_028227265.1 auxin-responsive protein SAUR23-like [Glycine soja] KHN33704.1 Indole-3-acetic acid-induced protein ARG7 [Glycine soja] KRH60746.1 hypothetical protein GLYMA_04G006900 [Glycine max] RZC14375.1 Auxin-responsive protein SAUR23 [Glycine soja]
Glyma.18G281451	41	42	40	16	17	25	-1.17247	0.00261272	0.0250413	down	--	--	Molecular Function: nucleotide binding (GO:0000166);; Molecular Function: RNA binding (GO:0003723);;	--|9e-66|gsj:114397440|hypothetical protein	[D]	Cell cycle control, cell division, chromosome partitioning	RNA recognition motif 2	Protein MEI2-like 4 OS=Oryza sativa subsp. japonica OX=39947 GN=ML4 PE=2 SV=1	protein MEI2-like 4 [Glycine soja]
Glyma.08G018000	404	512	450	1247	1304	1331	1.42171	3.16623e-42	1.73065e-39	up	[E]	Amino acid transport and metabolism	Biological Process: ethylene biosynthetic process (GO:0009693);; Biological Process: fruit ripening (GO:0009835);; Molecular Function: 1-aminocyclopropane-1-carboxylate synthase activity (GO:0016847);; Molecular Function: pyridoxal phosphate binding (GO:0030170);;	K20772|0.0|gsj:114421046|K20772 ACS1_2_6; 1-aminocyclopropane-1-carboxylate synthase 1/2/6 [EC:4.4.1.14]	[T]	Signal transduction mechanisms	Aminotransferase class I and II	1-aminocyclopropane-1-carboxylate synthase OS=Glycine max OX=3847 GN=ACS1 PE=2 SV=1	1-aminocyclopropane-1-carboxylate synthase [Glycine max] XP_028242615.1 1-aminocyclopropane-1-carboxylate synthase-like [Glycine soja] KRH41241.1 hypothetical protein GLYMA_08G018000 [Glycine max] RZB94802.1 1-aminocyclopropane-1-carboxylate synthase [Glycine soja]
Glyma.07G253400	2656	2653	2244	6103	6700	6233	1.24705	1.32902e-61	1.24798e-58	up	--	--	--	--|1e-108|gsj:114420099|hypothetical protein	--	--	Proline-rich nuclear receptor coactivator motif	--	hypothetical protein GLYMA_07G253400 [Glycine max]
Glyma.04G138700	1038	837	792	2518	2560	1870	1.29081	1.7778e-23	3.99428e-21	up	--	--	Molecular Function: fatty acid binding (GO:0005504);; Cellular Component: endoplasmic reticulum (GO:0005783);; Biological Process: lipid transport (GO:0006869);; Molecular Function: zinc ion binding (GO:0008270);; Cellular Component: plasmodesma (GO:0009506);; Biological Process: systemic acquired resistance (GO:0009627);; Biological Process: systemic acquired resistance, salicylic acid mediated …	--|2e-78|gmx:100817165|hypothetical protein	--	--	Probable lipid transfer;; Protease inhibitor/seed storage/LTP family	Putative lipid-transfer protein DIR1 OS=Arabidopsis thaliana OX=3702 GN=DIR1 PE=1 SV=1	putative lipid-transfer protein DIR1 [Glycine max] KRH62869.1 hypothetical protein GLYMA_04G138700 [Glycine max]
Glyma.03G174700	21	15	26	76	62	81	1.72529	7.57816e-07	2.60975e-05	up	--	--	Cellular Component: plasma membrane (GO:0005886);; Cellular Component: plasmodesma (GO:0009506);;	--|0.0|gmx:100802894|hypothetical protein	--	--	--	Probable membrane-associated kinase regulator 4 OS=Arabidopsis thaliana OX=3702 GN=MAKR4 PE=3 SV=1	probable membrane-associated kinase regulator 4 [Glycine max] KRH67584.1 hypothetical protein GLYMA_03G174700 [Glycine max]
Glyma.11G034000	403	623	366	208	266	176	-1.17418	3.87795e-12	3.23504e-10	down	[G]	Carbohydrate transport and metabolism	Cellular Component: vacuole (GO:0005773);; Cellular Component: vacuolar membrane (GO:0005774);; Cellular Component: integral component of plasma membrane (GO:0005887);; Cellular Component: chloroplast (GO:0009507);; Cellular Component: plant-type vacuole membrane (GO:0009705);; Molecular Function: water channel activity (GO:0015250);; Biological Process: ion transmembrane transport (GO:0034220);;…	K09873|1e-176|gmx:100527333|K09873 TIP; aquaporin TIP	[G]	Carbohydrate transport and metabolism	Major intrinsic protein	Probable aquaporin TIP2-2 OS=Arabidopsis thaliana OX=3702 GN=TIP2-2 PE=1 SV=2	aquaporin TIP2-2 [Glycine max] ACZ06860.1 tonoplast intrinsic protein [Glycine soja] KHN34927.1 Aquaporin TIP2-3 [Glycine soja] KRH28112.1 hypothetical protein GLYMA_11G034000 [Glycine max] RZB78128.1 Aquaporin TIP2-3 isoform A [Glycine soja]
Glyma.18G013901	39	32	55	29	14	11	-1.31864	0.00325209	0.0295727	down	--	--	--	--|1e-158|gmx:100807855|hypothetical protein	--	--	--	--	uncharacterized protein LOC100807855 [Glycine max]
Glyma.09G036000	51	53	33	158	191	184	1.87768	1.34053e-16	1.72256e-14	up	[C]	Energy production and conversion	Molecular Function: aldehyde dehydrogenase (NAD) activity (GO:0004029);; Cellular Component: extracellular region (GO:0005576);; Cellular Component: endoplasmic reticulum (GO:0005783);;	--|0.0|gsj:114366859|hypothetical protein	[C]	Energy production and conversion	Aldehyde dehydrogenase family	Aldehyde dehydrogenase 22A1 OS=Arabidopsis thaliana OX=3702 GN=ALDH22A1 PE=2 SV=2	aldehyde dehydrogenase 22A1 isoform X1 [Glycine max] XP_028179675.1 aldehyde dehydrogenase 22A1-like isoform X2 [Glycine soja]
DD_newGene_1216	69	85	106	183	220	191	1.09363	1.5371e-07	6.20636e-06	up	--	--	--	--|7e-20|gsj:114385091|hypothetical protein	--	--	--	--	ARF guanine-nucleotide exchange factor GNL2 [Glycine soja]
Glyma.02G228200	527	609	572	1912	1993	2032	1.70999	1.40481e-71	1.65958e-68	up	[T]	Signal transduction mechanisms	Molecular Function: protein serine/threonine phosphatase activity (GO:0004722);; Cellular Component: nucleus (GO:0005634);; Cellular Component: plastid (GO:0009536);; Biological Process: response to wounding (GO:0009611);; Biological Process: response to fungus (GO:0009620);; Biological Process: abscisic acid-activated signaling pathway (GO:0009738);; Molecular Function: metal ion binding (GO:004…	--|0.0|gsj:114396693|hypothetical protein	[T]	Signal transduction mechanisms	Protein phosphatase 2C;; Stage II sporulation protein E (SpoIIE)	Probable protein phosphatase 2C 25 OS=Arabidopsis thaliana OX=3702 GN=At2g30020 PE=1 SV=1	probable protein phosphatase 2C 25 [Glycine max] XP_028214599.1 probable protein phosphatase 2C 25 [Glycine soja] KHN46142.1 Hypothetical protein glysoja_022784 [Glycine soja] KRH72705.1 hypothetical protein GLYMA_02G228200 [Glycine max] RZC26294.1 putative protein phosphatase 2C 25 isoform A [Glycine soja]
Glyma.05G228400	15	22	22	63	43	62	1.43003	0.00012939	0.00229692	up	[GEPR]	--	Molecular Function: carbohydrate:proton symporter activity (GO:0005351);; Molecular Function: glucose transmembrane transporter activity (GO:0005355);; Cellular Component: plasma membrane (GO:0005886);; Cellular Component: integral component of membrane (GO:0016021);; Biological Process: glucose import (GO:0046323);;	--|0.0|gmx:100781006|hypothetical protein	[R]	General function prediction only	Sugar (and other) transporter;; Major Facilitator Superfamily;; Fungal trichothecene efflux pump (TRI12)	Sugar transport protein 14 OS=Arabidopsis thaliana OX=3702 GN=STP14 PE=2 SV=2	sugar transport protein 14-like [Glycine max] KRH60234.1 hypothetical protein GLYMA_05G228400 [Glycine max]
Glyma.09G082900	369	357	282	637	817	930	1.15529	5.60111e-17	7.40519e-15	up	--	--	--	--|0.0|gmx:100775567|hypothetical protein	[GC]	--	UDP-glucoronosyl and UDP-glucosyl transferase	UDP-glycosyltransferase 43 OS=Pueraria montana var. lobata OX=3893 GN=UGT43 PE=1 SV=2	UDP-glycosyltransferase 43 [Glycine max]
Glyma.17G053600	53	63	75	197	159	192	1.43262	2.44052e-10	1.61621e-08	up	--	--	Cellular Component: nucleus (GO:0005634);; Cellular Component: cytoplasm (GO:0005737);;	--|0.0|gmx:100776993|hypothetical protein	--	--	--	IQ domain-containing protein IQM4 OS=Arabidopsis thaliana OX=3702 GN=IQM4 PE=2 SV=1	IQ domain-containing protein IQM1 [Glycine max] KRH02687.1 hypothetical protein GLYMA_17G053600 [Glycine max]
Glyma.08G119700	181	227	206	563	538	457	1.25841	1.80686e-18	2.71191e-16	up	--	--	Molecular Function: ubiquitin-protein transferase activity (GO:0004842);; Cellular Component: nucleus (GO:0005634);; Cellular Component: cytoplasm (GO:0005737);; Biological Process: defense response, incompatible interaction (GO:0009814);; Biological Process: protein ubiquitination (GO:0016567);;	--|0.0|gmx:100817070|hypothetical protein	[S]	Function unknown	Armadillo/beta-catenin-like repeat;; U-box domain;; Armadillo-like	U-box domain-containing protein 17 OS=Arabidopsis thaliana OX=3702 GN=PUB17 PE=2 SV=1	U-box domain-containing protein 17 [Glycine max] KRH42917.1 hypothetical protein GLYMA_08G119700 [Glycine max]
Glyma.11G026300	36	39	36	80	97	131	1.38444	9.59444e-07	3.22356e-05	up	[V]	Defense mechanisms	Molecular Function: drug transmembrane transporter activity (GO:0015238);; Molecular Function: antiporter activity (GO:0015297);; Cellular Component: integral component of membrane (GO:0016021);;	K03327|0.0|gsj:114374489|K03327 TC.MATE; multidrug resistance protein, MATE family	[R]	General function prediction only	MatE	Protein DETOXIFICATION 49 OS=Arabidopsis thaliana OX=3702 GN=DTX49 PE=2 SV=1	protein DETOXIFICATION 49 [Glycine max] XP_028187935.1 protein DETOXIFICATION 49-like [Glycine soja] KRH27970.1 hypothetical protein GLYMA_11G026300 [Glycine max] RZB77997.1 Protein DETOXIFICATION 49 [Glycine soja]
Glyma.03G015800	2	9	11	30	51	62	2.60318	4.47601e-07	1.62458e-05	up	--	--	Biological Process: defense response (GO:0006952);; Cellular Component: membrane (GO:0016020);;	--|1e-127|gmx:100527075|hypothetical protein	--	--	C2 domain	BON1-associated protein 2 OS=Arabidopsis thaliana OX=3702 GN=BAP2 PE=1 SV=1	C2 domain-containing protein [Glycine max] KRH65133.1 hypothetical protein GLYMA_03G015800 [Glycine max]
Glyma.08G033200	56	74	48	134	126	186	1.25088	2.32386e-07	9.03443e-06	up	[V]	Defense mechanisms	Cellular Component: late endosome (GO:0005770);; Biological Process: defense response (GO:0006952);; Cellular Component: endosome membrane (GO:0010008);; Biological Process: root morphogenesis (GO:0010015);; Biological Process: auxin homeostasis (GO:0010252);; Molecular Function: drug transmembrane transporter activity (GO:0015238);; Molecular Function: antiporter activity (GO:0015297);; Cellular…	K03327|0.0|gsj:114423886|K03327 TC.MATE; multidrug resistance protein, MATE family	[R]	General function prediction only	MatE	Protein DETOXIFICATION 51 OS=Arabidopsis thaliana OX=3702 GN=DTX51 PE=2 SV=1	protein DETOXIFICATION 51 [Glycine max] XP_028246598.1 protein DETOXIFICATION 51-like [Glycine soja] KRH41489.1 hypothetical protein GLYMA_08G033200 [Glycine max] RZB95049.1 Protein DETOXIFICATION 51 [Glycine soja]
Glyma.04G046800	132	134	178	366	322	276	1.02283	5.59075e-08	2.45203e-06	up	--	--	--	--|1e-107|gmx:100785988|hypothetical protein	--	--	--	--	uncharacterized protein LOC100785988 [Glycine max] KRH61435.1 hypothetical protein GLYMA_04G046800 [Glycine max]
Glyma.18G290000	43	66	53	22	23	35	-1.09855	0.00165716	0.0176472	down	[J]	Translation, ribosomal structure and biogenesis	--	--|1e-129|gsj:114395266|hypothetical protein	--	--	Acetyltransferase (GNAT) domain	--	Acyl-CoA N-acyltransferases (NAT) superfamily protein [Glycine max] XP_028212800.1 uncharacterized protein LOC114395266 [Glycine soja] ACU15898.1 unknown [Glycine max] KHN13899.1 Putative ribosomal-protein-alanine acetyltransferase [Glycine soja] KRH01643.1 hypothetical protein GLYMA_18G290000 [Glycine max] RZB54202.1 hypothetical protein D0Y65_049900 [Glycine soja]
Glyma.14G176300	93	103	71	291	325	286	1.67392	2.98125e-22	6.27467e-20	up	--	--	Cellular Component: extracellular space (GO:0005615);; Cellular Component: cell wall (GO:0005618);; Cellular Component: Golgi apparatus (GO:0005794);; Cellular Component: plant-type cell wall (GO:0009505);; Biological Process: response to brassinosteroid (GO:0009741);; Cellular Component: apoplast (GO:0048046);;	--|0.0|gsj:114383089|hypothetical protein	--	--	Phosphate-induced protein 1 conserved region	Protein EXORDIUM OS=Arabidopsis thaliana OX=3702 GN=EXO PE=2 SV=1	protein EXORDIUM [Glycine max] XP_028198483.1 protein EXORDIUM-like [Glycine soja] KRH16765.1 hypothetical protein GLYMA_14G176300 [Glycine max] RZB69531.1 Protein EXORDIUM [Glycine soja]
Glyma.19G141367	1	92	129	1	1	1	-6.31587	3.79579e-09	2.04347e-07	down	[RTKL]	--	Molecular Function: protein serine/threonine kinase activity (GO:0004674);; Molecular Function: calmodulin binding (GO:0005516);; Molecular Function: ATP binding (GO:0005524);; Cellular Component: plasma membrane (GO:0005886);; Biological Process: protein phosphorylation (GO:0006468);; Cellular Component: integral component of membrane (GO:0016021);; Molecular Function: carbohydrate binding (GO:0…	--|1e-131|gsj:114406731|hypothetical protein	--	--	Protein tyrosine and serine/threonine kinase;; Protein kinase domain	G-type lectin S-receptor-like serine/threonine-protein kinase SD3-1 OS=Arabidopsis thaliana OX=3702 GN=SD31 PE=3 SV=1	hypothetical protein GLYMA_19G141400 [Glycine max]
Glyma.09G145600	19	30	30	100	111	109	1.92976	2.44985e-11	1.86138e-09	up	[S]	Function unknown	--	--|0.0|gsj:114425855|hypothetical protein	[R]	General function prediction only	Leucine rich repeat;; Leucine Rich repeats (2 copies);; Leucine rich repeat N-terminal domain;; Leucine Rich Repeat	Receptor-like protein 7 OS=Arabidopsis thaliana OX=3702 GN=RLP7 PE=3 SV=2	receptor-like protein 7 [Glycine soja] KRH38593.1 hypothetical protein GLYMA_09G145600 [Glycine max]
Glyma.10G011000	62	68	53	132	124	149	1.06541	2.54181e-06	7.58146e-05	up	--	--	Molecular Function: glycerol-3-phosphate O-acyltransferase activity (GO:0004366);; Biological Process: cutin biosynthetic process (GO:0010143);; Cellular Component: membrane (GO:0016020);; Cellular Component: integral component of membrane (GO:0016021);; Biological Process: CDP-diacylglycerol biosynthetic process (GO:0016024);; Biological Process: dephosphorylation (GO:0016311);; Molecular Functi…	K13508|0.0|gsj:114370658|K13508 GPAT; glycerol-3-phosphate acyltransferase [EC:2.3.1.15 2.3.1.198]	--	--	Acyltransferase	Probable glycerol-3-phosphate acyltransferase 2 OS=Arabidopsis thaliana OX=3702 GN=GPAT2 PE=2 SV=1	probable glycerol-3-phosphate acyltransferase 3 [Glycine max] XP_028183851.1 probable glycerol-3-phosphate acyltransferase 3 [Glycine soja] KHN16207.1 Putative glycerol-3-phosphate acyltransferase 3 [Glycine soja] KRH31769.1 hypothetical protein GLYMA_10G011000 [Glycine max] RZB85128.1 putative glycerol-3-phosphate acyltransferase 3 [Glycine soja]
Glyma.15G045200	14	18	9	47	60	68	2.01552	2.88576e-07	1.102e-05	up	--	--	--	--|1e-123|gsj:114387679|hypothetical protein	--	--	Lateral organ boundaries (LOB) domain	LOB domain-containing protein 11 OS=Arabidopsis thaliana OX=3702 GN=LBD11 PE=2 SV=2	LOB domain-containing protein 11 [Glycine max] XP_028203689.1 LOB domain-containing protein 11-like [Glycine soja] KRH10407.1 hypothetical protein GLYMA_15G045200 [Glycine max] RZB63057.1 LOB domain-containing protein 11 [Glycine soja]
Glyma.05G161900	83	92	61	35	45	42	-1.03338	0.000223995	0.00357753	down	--	--	Cellular Component: plasma membrane (GO:0005886);; Biological Process: plant-type secondary cell wall biogenesis (GO:0009834);; Cellular Component: anchored component of membrane (GO:0031225);;	--|0.0|gmx:100796929|hypothetical protein	--	--	Fasciclin domain	Fasciclin-like arabinogalactan protein 12 OS=Arabidopsis thaliana OX=3702 GN=FLA12 PE=2 SV=2	putative fasciclin-like arabinogalactan protein 12 precursor [Glycine max] ACU23661.1 unknown [Glycine max] KRH59025.1 hypothetical protein GLYMA_05G161900 [Glycine max]
Glyma.11G079701	63	76	37	101	146	142	1.06688	2.39427e-05	0.000541253	up	--	--	Molecular Function: RNA binding (GO:0003723);; Molecular Function: endonuclease activity (GO:0004519);; Biological Process: RNA modification (GO:0009451);; Cellular Component: intracellular membrane-bounded organelle (GO:0043231);;	--|1e-157|gsj:114419587|hypothetical protein	[R]	General function prediction only	PPR repeat family;; PPR repeat;; PPR repeat	Pentatricopeptide repeat-containing protein At3g51320 OS=Arabidopsis thaliana OX=3702 GN=At3g51320 PE=2 SV=1	Pentatricopeptide repeat-containing protein [Glycine soja]
Glyma.09G130400	410	532	418	1078	1152	771	1.05837	9.5399e-15	1.06515e-12	up	--	--	Cellular Component: cytoplasm (GO:0005737);; Biological Process: metal ion transport (GO:0030001);; Molecular Function: transition metal ion binding (GO:0046914);; Biological Process: cellular transition metal ion homeostasis (GO:0046916);;	--|1e-93|gsj:114425495|hypothetical protein	[P]	Inorganic ion transport and metabolism	Heavy-metal-associated domain	Heavy metal-associated isoprenylated plant protein 39 OS=Arabidopsis thaliana OX=3702 GN=HIPP39 PE=2 SV=1	heavy-metal-associated domain-containing protein [Glycine max] XP_028248234.1 heavy metal-associated isoprenylated plant protein 39-like [Glycine soja] KHN42457.1 hypothetical protein glysoja_033925 [Glycine soja] RZB91856.1 Heavy metal-associated isoprenylated plant protein 39 isoform B [Glycine soja]
Glyma.13G095100	13	19	11	56	44	82	2.0119	6.21624e-07	2.18056e-05	up	--	--	Molecular Function: hydrolase activity, hydrolyzing O-glycosyl compounds (GO:0004553);; Cellular Component: cell wall (GO:0005618);; Cellular Component: Golgi apparatus (GO:0005794);; Biological Process: xyloglucan metabolic process (GO:0010411);; Molecular Function: xyloglucan:xyloglucosyl transferase activity (GO:0016762);; Biological Process: cell wall biogenesis (GO:0042546);; Cellular Compon…	K14504|2e-84|gsj:114382622|K14504 TCH4; xyloglucan:xyloglucosyl transferase TCH4 [EC:2.4.1.207]	--	--	Xyloglucan endo-transglycosylase (XET) C-terminus;; Glycosyl hydrolases family 16	Probable xyloglucan endotransglucosylase/hydrolase protein 23 OS=Arabidopsis thaliana OX=3702 GN=XTH23 PE=2 SV=1	hypothetical protein GLYMA_13G095100 [Glycine max]
Glyma.14G217800	89	86	69	245	216	293	1.54757	5.92315e-15	6.77868e-13	up	--	--	Biological Process: auxin-activated signaling pathway (GO:0009734);; Biological Process: regulation of growth (GO:0040008);;	K14488|1e-112|gsj:114384319|K14488 SAUR; SAUR family protein	--	--	Auxin responsive protein	Auxin-responsive protein SAUR50 OS=Arabidopsis thaliana OX=3702 GN=SAUR50 PE=1 SV=1	auxin-induced protein 6B-like [Glycine max] XP_028199785.1 auxin-induced protein 6B-like [Glycine soja] KRH17405.1 hypothetical protein GLYMA_14G217800 [Glycine max]
Glyma.15G008500	11	20	15	73	47	41	1.73634	2.36267e-05	0.00053543	up	[I]	Lipid transport and metabolism	Molecular Function: phospholipase D activity (GO:0004630);; Molecular Function: calcium ion binding (GO:0005509);; Cellular Component: membrane (GO:0016020);; Biological Process: lipid catabolic process (GO:0016042);; Biological Process: phosphatidylcholine metabolic process (GO:0046470);; Molecular Function: N-acylphosphatidylethanolamine-specific phospholipase D activity (GO:0070290);;	K01115|0.0|ccaj:109808424|K01115 PLD1_2; phospholipase D1/2 [EC:3.1.4.4]	[I]	Lipid transport and metabolism	Phospholipase D Active site motif;; PLD-like domain;; Phospholipase D C terminal	Phospholipase D alpha 1 OS=Vigna unguiculata OX=3917 GN=PLD1 PE=2 SV=1	Phospholipase D alpha 1 [Glycine soja]
Glyma.19G181800	21	16	19	58	59	34	1.33659	0.000625364	0.00819102	up	--	--	--	--|1e-108|gsj:114399784|hypothetical protein	--	--	Senescence regulator	--	uncharacterized protein LOC100808952 [Glycine max] XP_028217801.1 uncharacterized protein LOC114399784 [Glycine soja] KRG95986.1 hypothetical protein GLYMA_19G181800 [Glycine max] RZB48535.1 hypothetical protein D0Y65_051847 [Glycine soja]
Glyma.08G110701	24	22	18	63	74	84	1.70157	2.38759e-07	9.24295e-06	up	--	--	Biological Process: flavonoid biosynthetic process (GO:0009813);; Molecular Function: naringenin-chalcone synthase activity (GO:0016210);;	K00660|0.0|gsj:114421661|K00660 CHS; chalcone synthase [EC:2.3.1.74]	--	--	Chalcone and stilbene synthases, N-terminal domain;; Chalcone and stilbene synthases, C-terminal domain;; 3-Oxoacyl-[acyl-carrier-protein (ACP)] synthase III C terminal;; FAE1/Type III polyketide synthase-like protein;; 3-Oxoacyl-[acyl-carrier-protein (ACP)] synthase III	Chalcone synthase 5 OS=Glycine max OX=3847 GN=CHS5 PE=3 SV=1	chalcone synthase 4a [Glycine max] NP_001358304.1 chalcone synthase 4b [Glycine max] XP_028243514.1 chalcone synthase 5 [Glycine soja] XP_028243515.1 chalcone synthase 5 [Glycine soja] AAQ62588.1 chalcone synthase CHS4 [Glycine max] AAQ62595.1 chalcone synthase CHS4 [Glycine max] KRH42778.1 hypothetical protein GLYMA_08G110500 [Glycine max] KRH42780.1 hypothetical protein GLYMA_08G110700 [Glycine…
Glyma.10G262600	4	2	3	52	37	48	3.84566	5.11116e-10	3.24967e-08	up	[O]	Posttranslational modification, protein turnover, chaperones	Molecular Function: ubiquitin-protein transferase activity (GO:0004842);; Cellular Component: cytosol (GO:0005829);; Biological Process: defense response (GO:0006952);; Biological Process: response to water deprivation (GO:0009414);; Biological Process: response to chitin (GO:0010200);; Biological Process: protein ubiquitination (GO:0016567);; Biological Process: protein autoubiquitination (GO:00…	--|0.0|gmx:100811258|hypothetical protein	--	--	U-box domain	E3 ubiquitin-protein ligase PUB22 OS=Arabidopsis thaliana OX=3702 GN=PUB22 PE=1 SV=1	E3 ubiquitin-protein ligase PUB22 [Glycine max]
Glyma.01G179600	49	56	31	117	130	125	1.37429	3.53147e-08	1.59077e-06	up	[Q]	Secondary metabolites biosynthesis, transport and catabolism	Molecular Function: iron ion binding (GO:0005506);; Cellular Component: membrane (GO:0016020);; Molecular Function: oxidoreductase activity, acting on paired donors, with incorporation or reduction of molecular oxygen, NAD(P)H as one donor, and incorporation of one atom of oxygen (GO:0016709);; Molecular Function: heme binding (GO:0020037);; Biological Process: secondary metabolite biosynthetic p…	--|0.0|gsj:114421105|hypothetical protein	[Q]	Secondary metabolites biosynthesis, transport and catabolism	Cytochrome P450	Cytochrome P450 71D8 OS=Glycine max OX=3847 GN=CYP71D8 PE=2 SV=1	cytochrome P450 71D8-like [Glycine max] XP_028242708.1 cytochrome P450 71D8-like [Glycine soja] KHN36163.1 Cytochrome P450 71D8 [Glycine soja] KRH76888.1 hypothetical protein GLYMA_01G179600 [Glycine max] RZC30540.1 Cytochrome P450 71D8 [Glycine soja]
Glyma.12G075200	37	45	36	205	223	261	2.46216	1.29813e-28	4.13393e-26	up	--	--	--	K07195|0.0|gmx:100810579|K07195 EXOC7; exocyst complex component 7	[U]	Intracellular trafficking, secretion, and vesicular transport	Exo70 exocyst complex subunit	Exocyst complex component EXO70H1 OS=Arabidopsis thaliana OX=3702 GN=EXO70H1 PE=1 SV=1	exocyst complex component EXO70H1 [Glycine max] KRH25009.1 hypothetical protein GLYMA_12G075200 [Glycine max]
Glyma.02G309000	10	13	6	100	123	83	3.31686	2.0331e-18	3.03902e-16	up	--	--	--	--|1e-135|gsj:114403819|hypothetical protein	--	--	--	--	uncharacterized protein LOC100806244 [Glycine max] XP_028222802.1 uncharacterized protein LOC114403819 [Glycine soja] KHN29864.1 hypothetical protein glysoja_039540 [Glycine soja] KRH74059.1 hypothetical protein GLYMA_02G309000 [Glycine max] RZC27569.1 hypothetical protein D0Y65_005593 [Glycine soja]
Glyma.16G084700	52	55	35	114	120	135	1.29882	1.43041e-07	5.81404e-06	up	[RTKL]	--	Molecular Function: protein kinase activity (GO:0004672);; Molecular Function: protein serine/threonine kinase activity (GO:0004674);; Molecular Function: ATP binding (GO:0005524);; Cellular Component: nucleus (GO:0005634);; Cellular Component: cytoplasm (GO:0005737);; Cellular Component: plasma membrane (GO:0005886);; Biological Process: protein phosphorylation (GO:0006468);; Biological Process:…	K20714|0.0|gsj:114389691|K20714 OXI1; serine/threonine-protein kinase OXI1 [EC:2.7.11.1]	[R]	General function prediction only	Protein kinase domain;; Protein tyrosine and serine/threonine kinase	Serine/threonine-protein kinase OXI1 OS=Arabidopsis thaliana OX=3702 GN=OXI1 PE=1 SV=1	serine/threonine-protein kinase OXI1 [Glycine max] XP_028206230.1 serine/threonine-protein kinase OXI1-like [Glycine soja] KRH07383.1 hypothetical protein GLYMA_16G084700 [Glycine max] RZB60154.1 Serine/threonine-protein kinase OXI1 [Glycine soja]
Glyma.07G248600	391	320	271	823	897	1157	1.46483	4.61092e-23	1.01724e-20	up	--	--	Cellular Component: endoplasmic reticulum membrane (GO:0005789);; Cellular Component: plasma membrane (GO:0005886);; Cellular Component: integral component of membrane (GO:0016021);; Cellular Component: protein storage vacuole membrane (GO:0032586);;	--|0.0|gmx:100784458|hypothetical protein	--	--	C2 domain	Protein SRC2 OS=Glycine max OX=3847 GN=SRC2 PE=2 SV=1	protein SRC2-like [Glycine max] KRH50867.1 hypothetical protein GLYMA_07G248600 [Glycine max]
Glyma.15G068000	73	46	29	14	28	19	-1.37093	0.000912019	0.0111148	down	[U]	Intracellular trafficking, secretion, and vesicular transport	Molecular Function: SNARE binding (GO:0000149);; Cellular Component: plasma membrane (GO:0005886);; Biological Process: intracellular protein transport (GO:0006886);; Biological Process: exocytosis (GO:0006887);; Biological Process: vesicle fusion (GO:0006906);; Biological Process: pollen tube growth (GO:0009860);; Cellular Component: integral component of membrane (GO:0016021);; Cellular Compone…	K08486|0.0|gsj:114387763|K08486 STX1B_2_3; syntaxin 1B/2/3	[U]	Intracellular trafficking, secretion, and vesicular transport	Syntaxin;; SNARE domain	Syntaxin-124 OS=Arabidopsis thaliana OX=3702 GN=SYP124 PE=2 SV=1	syntaxin-124 [Glycine max] XP_028203764.1 syntaxin-124-like [Glycine soja] KRH10761.1 hypothetical protein GLYMA_15G068000 [Glycine max] RZB63453.1 Syntaxin-124 [Glycine soja]
Glyma.12G035000	67	43	48	22	20	20	-1.4427	9.42593e-05	0.0017621	down	--	--	Biological Process: auxin-activated signaling pathway (GO:0009734);;	K14488|2e-61|gmx:100784233|K14488 SAUR; SAUR family protein	--	--	Auxin responsive protein	Auxin-induced protein 6B OS=Glycine max OX=3847 PE=2 SV=1	auxin-induced protein 6B-like [Glycine max] KRH24342.1 hypothetical protein GLYMA_12G035000 [Glycine max]
Glyma.14G176400	174	195	145	326	376	456	1.0896	8.08178e-12	6.39246e-10	up	--	--	Cellular Component: extracellular space (GO:0005615);; Cellular Component: cell wall (GO:0005618);; Cellular Component: Golgi apparatus (GO:0005794);; Cellular Component: plant-type cell wall (GO:0009505);; Biological Process: response to brassinosteroid (GO:0009741);; Cellular Component: apoplast (GO:0048046);;	--|0.0|gsj:114385508|hypothetical protein	--	--	Phosphate-induced protein 1 conserved region	Protein EXORDIUM OS=Arabidopsis thaliana OX=3702 GN=EXO PE=2 SV=1	protein EXORDIUM [Glycine max] XP_028201423.1 protein EXORDIUM-like [Glycine soja] KRH16766.1 hypothetical protein GLYMA_14G176400 [Glycine max] RZB69532.1 Protein EXORDIUM [Glycine soja]
Glyma.13G331800	26	15	29	48	63	51	1.10111	0.00276609	0.0261688	up	--	--	--	--|0.0|gmx:100777476|hypothetical protein	[U]	Intracellular trafficking, secretion, and vesicular transport	Exo70 exocyst complex subunit	Exocyst complex component EXO70H1 OS=Arabidopsis thaliana OX=3702 GN=EXO70H1 PE=1 SV=1	exocyst complex component EXO70H1 [Glycine max]
Glyma.15G093000	20	22	33	54	67	54	1.11955	0.00132267	0.0147815	up	[S]	Function unknown	--	--|0.0|gsj:114386554|hypothetical protein	[R]	General function prediction only	Leucine rich repeat;; Leucine Rich repeats (2 copies);; Leucine Rich Repeat	Receptor like protein 29 OS=Arabidopsis thaliana OX=3702 GN=RLP29 PE=2 SV=1	receptor like protein 29 [Glycine max] XP_028202382.1 receptor like protein 29-like [Glycine soja] KHN06968.1 Piriformospora indica-insensitive protein 2 [Glycine soja] KRH11174.1 hypothetical protein GLYMA_15G093000 [Glycine max] RZB63814.1 Receptor like protein 29 [Glycine soja]
Glyma.09G131100	354	461	431	1248	1265	834	1.33733	2.00812e-19	3.21142e-17	up	--	--	Cellular Component: cytoplasm (GO:0005737);; Biological Process: metal ion transport (GO:0030001);; Molecular Function: transition metal ion binding (GO:0046914);; Biological Process: cellular transition metal ion homeostasis (GO:0046916);;	--|9e-75|gsj:114368025|hypothetical protein	[P]	Inorganic ion transport and metabolism	Heavy-metal-associated domain	Heavy metal-associated isoprenylated plant protein 39 OS=Arabidopsis thaliana OX=3702 GN=HIPP39 PE=2 SV=1	uncharacterized protein LOC100306678 [Glycine max] XP_028181157.1 heavy metal-associated isoprenylated plant protein 39-like [Glycine soja] ACU14972.1 unknown [Glycine max] KHN42448.1 hypothetical protein glysoja_033916 [Glycine soja] KRH38368.1 hypothetical protein GLYMA_09G131100 [Glycine max] RZB91864.1 Heavy metal-associated isoprenylated plant protein 39 isoform A [Glycine soja]
Glyma.19G179400	10	22	17	56	50	62	1.70054	1.02635e-05	0.000260117	up	[D]	Cell cycle control, cell division, chromosome partitioning	Molecular Function: structural constituent of cell wall (GO:0005199);;	--|0.0|gsj:114398860|hypothetical protein	--	--	--	Vegetative cell wall protein gp1 OS=Chlamydomonas reinhardtii OX=3055 GN=GP1 PE=1 SV=1	hypothetical protein GLYMA_19G179400 [Glycine max]
Glyma.18G063400	69	42	81	24	31	28	-1.32436	0.000190935	0.00313561	down	[V]	Defense mechanisms	Molecular Function: ATP binding (GO:0005524);; Cellular Component: plasma membrane (GO:0005886);; Biological Process: drug transmembrane transport (GO:0006855);; Cellular Component: plasmodesma (GO:0009506);; Cellular Component: integral component of membrane (GO:0016021);; Molecular Function: ATPase activity, coupled to transmembrane movement of substances (GO:0042626);;	--|0.0|gmx:100805373|hypothetical protein	[Q]	Secondary metabolites biosynthesis, transport and catabolism	ABC-2 type transporter;; ABC transporter;; Plant PDR ABC transporter associated;; ABC-2 type transporter;; AAA domain, putative AbiEii toxin, Type IV TA system;; ABC-transporter N-terminal;; ATPase family associated with various cellular activities (AAA);; AAA domain;; P-loop containing region of AAA domain;; CobW/HypB/UreG, nucleotide-binding domain	ABC transporter G family member 31 OS=Arabidopsis thaliana OX=3702 GN=ABCG31 PE=1 SV=1	ABC transporter G family member 31 [Glycine max] KRG98295.1 hypothetical protein GLYMA_18G063400 [Glycine max]
Glyma.12G066500	58	35	38	156	119	158	1.63927	7.12101e-10	4.36096e-08	up	--	--	--	--|0.0|gmx:100776018|hypothetical protein	--	--	Protein of unknown function (DUF1635)	--	uncharacterized protein LOC100776018 isoform X1 [Glycine max] KRH24852.1 hypothetical protein GLYMA_12G066500 [Glycine max]
Glyma.20G134200	34	30	8	71	107	94	1.8424	2.25002e-07	8.79405e-06	up	[G]	Carbohydrate transport and metabolism	--	--|0.0|gmx:100777980|hypothetical protein	--	--	Glycosyl hydrolase family 10;; Carbohydrate binding domain	--	uncharacterized protein LOC100777980 isoform X3 [Glycine max] KRG91113.1 hypothetical protein GLYMA_20G134200 [Glycine max]
Glyma.08G176300	1093	1139	903	2352	2522	3501	1.33593	1.3594e-25	3.45722e-23	up	[Q]	Secondary metabolites biosynthesis, transport and catabolism	Cellular Component: chloroplast thylakoid membrane (GO:0009535);; Biological Process: abscisic acid biosynthetic process (GO:0009688);; Molecular Function: 9-cis-epoxycarotenoid dioxygenase activity (GO:0045549);; Molecular Function: metal ion binding (GO:0046872);;	K09840|0.0|gsj:114422164|K09840 NCED; 9-cis-epoxycarotenoid dioxygenase [EC:1.13.11.51]	[Q]	Secondary metabolites biosynthesis, transport and catabolism	Retinal pigment epithelial membrane protein	9-cis-epoxycarotenoid dioxygenase NCED1, chloroplastic OS=Phaseolus vulgaris OX=3885 GN=NCED1 PE=2 SV=1	9-cis-epoxycarotenoid dioxygenase NCED1, chloroplastic-like [Glycine soja] RZB97417.1 9-cis-epoxycarotenoid dioxygenase NCED1, chloroplastic [Glycine soja]
Glyma.14G222400	47	72	46	216	202	191	1.80838	4.52399e-17	6.02465e-15	up	--	--	Cellular Component: plasma membrane (GO:0005886);;	--|0.0|gsj:114383403|hypothetical protein	--	--	--	Uncharacterized protein At1g76070 OS=Arabidopsis thaliana OX=3702 GN=At1g76070 PE=1 SV=1	uncharacterized protein At1g76070 [Glycine max] XP_028198878.1 uncharacterized protein At1g76070-like [Glycine soja] KHN12592.1 Hypothetical protein glysoja_040260 [Glycine soja] KRH17486.1 hypothetical protein GLYMA_14G222400 [Glycine max]
Glyma.06G104900	71	75	67	19	37	41	-1.22852	0.000105069	0.00192681	down	--	--	Cellular Component: plasma membrane (GO:0005886);; Biological Process: defense response (GO:0006952);; Cellular Component: plasmodesma (GO:0009506);; Cellular Component: integral component of membrane (GO:0016021);;	--|0.0|gmx:100816505|hypothetical protein	--	--	Late embryogenesis abundant protein	NDR1/HIN1-like protein 13 OS=Arabidopsis thaliana OX=3702 GN=NHL13 PE=2 SV=1	NDR1/HIN1-like protein 13 [Glycine max] KRH53091.1 hypothetical protein GLYMA_06G104900 [Glycine max]
Glyma.15G141100	40	41	26	11	14	9	-1.73556	0.000140125	0.00245065	down	--	--	Cellular Component: cytoplasm (GO:0005737);; Molecular Function: pectinesterase inhibitor activity (GO:0046910);;	--|0.0|gsj:114386771|hypothetical protein	--	--	Plant invertase/pectin methylesterase inhibitor	Pectinesterase inhibitor OS=Actinidia deliciosa OX=3627 GN=PMEI PE=1 SV=2	uncharacterized protein LOC100817067 [Glycine max] XP_028202617.1 uncharacterized protein LOC114386771 [Glycine soja] KRH11953.1 hypothetical protein GLYMA_15G141100 [Glycine max] RZB64573.1 hypothetical protein D0Y65_040881 [Glycine soja]
Glyma.02G250500	35	85	43	203	176	105	1.50771	2.57819e-07	9.94928e-06	up	--	--	--	--|7e-37|vun:114195125|hypothetical protein	--	--	--	--	hypothetical protein GLYMA_02G250500 [Glycine max] RZC26653.1 hypothetical protein D0Y65_005018 [Glycine soja]
Glyma.05G195000	93	130	86	205	259	349	1.31708	1.86287e-10	1.25408e-08	up	--	--	Molecular Function: DNA binding (GO:0003677);; Molecular Function: DNA-binding transcription factor activity (GO:0003700);; Cellular Component: nucleus (GO:0005634);; Biological Process: transcription, DNA-templated (GO:0006351);; Biological Process: response to wounding (GO:0009611);; Biological Process: negative regulation of abscisic acid-activated signaling pathway (GO:0009788);;	--|0.0|gsj:114413252|hypothetical protein	--	--	No apical meristem (NAM) protein	NAC domain-containing protein 2 OS=Arabidopsis thaliana OX=3702 GN=NAC002 PE=2 SV=2	NAC domain-containing protein 2 [Glycine max] XP_028233334.1 NAC domain-containing protein 2-like [Glycine soja] KHN17402.1 NAC domain-containing protein 2 [Glycine soja] ALA09234.1 NAC transcription factor [Glycine max] KRH59618.1 hypothetical protein GLYMA_05G195000 [Glycine max] RZC13234.1 NAC domain-containing protein 2 isoform A [Glycine soja]
Glyma.17G047300	10	3	12	294	348	404	5.29262	2.44672e-55	1.82865e-52	up	--	--	Molecular Function: DNA binding (GO:0003677);; Molecular Function: DNA-binding transcription factor activity (GO:0003700);; Cellular Component: nucleus (GO:0005634);; Biological Process: transcription, DNA-templated (GO:0006351);; Biological Process: ethylene-activated signaling pathway (GO:0009873);;	--|1e-150|gsj:114392791|hypothetical protein	--	--	AP2 domain	Ethylene-responsive transcription factor ERF017 OS=Arabidopsis thaliana OX=3702 GN=ERF017 PE=2 SV=1	dehydration-responsive element binding protein 3 [Glycine max] XP_028209816.1 ethylene-responsive transcription factor ERF017-like [Glycine soja] ABB36646.1 dehydration-responsive element binding protein 3 [Glycine max] KRH02578.1 hypothetical protein GLYMA_17G047300 [Glycine max] RZB55254.1 Ethylene-responsive transcription factor ERF017 [Glycine soja]
Glyma.05G121700	50	43	45	14	27	12	-1.48413	0.000211849	0.00342229	down	[M]	Cell wall/membrane/envelope biogenesis	Molecular Function: structural constituent of cell wall (GO:0005199);; Cellular Component: extracellular region (GO:0005576);; Cellular Component: cell wall (GO:0005618);; Biological Process: cell wall organization (GO:0071555);;	--|2e-67|gsj:114411517|hypothetical protein	--	--	--	Pollen-specific leucine-rich repeat extensin-like protein 1 OS=Arabidopsis thaliana OX=3702 GN=PEX1 PE=2 SV=1	EKN protein [Glycine max] XP_028230972.1 pollen-specific leucine-rich repeat extensin-like protein 1 [Glycine soja] AAY21052.1 EKN [Glycine max] ACU16592.1 unknown [Glycine max] KHM99130.1 hypothetical protein glysoja_049233 [Glycine soja] KRH58341.1 hypothetical protein GLYMA_05G121700 [Glycine max] RZC12126.1 hypothetical protein D0Y65_012077 [Glycine soja]
Glyma.18G076900	644	737	636	1650	1688	2125	1.35379	4.37039e-33	1.7397e-30	up	[IQ]	--	Molecular Function: long-chain fatty acid-CoA ligase activity (GO:0004467);; Molecular Function: ATP binding (GO:0005524);; Cellular Component: cytoplasm (GO:0005737);; Cellular Component: endoplasmic reticulum (GO:0005783);; Molecular Function: medium-chain fatty acid-CoA ligase activity (GO:0031956);; Biological Process: fatty-acyl-CoA biosynthetic process (GO:0046949);; Biological Process: spo…	K01904|0.0|gsj:114395826|K01904 4CL; 4-coumarate--CoA ligase [EC:6.2.1.12]	[I]	Lipid transport and metabolism	AMP-binding enzyme;; AMP-binding enzyme C-terminal domain	4-coumarate--CoA ligase-like 1 OS=Arabidopsis thaliana OX=3702 GN=4CLL1 PE=1 SV=1	4-coumarate--CoA ligase-like 1 [Glycine max] XP_028213486.1 4-coumarate--CoA ligase-like 1 [Glycine soja] KHN31666.1 4-coumarate--CoA ligase-like 1 [Glycine soja] KRG98485.1 hypothetical protein GLYMA_18G076900 [Glycine max] RZB51132.1 4-coumarate--CoA ligase-like 1 [Glycine soja]
Glyma.12G213100	23	21	20	25	75	52	1.14061	0.00517496	0.0417614	up	[OC]	--	Cellular Component: cell (GO:0005623);; Cellular Component: integral component of membrane (GO:0016021);; Biological Process: cell redox homeostasis (GO:0045454);;	--|0.0|gmx:100809522|hypothetical protein	[U]	Intracellular trafficking, secretion, and vesicular transport	Endoplasmic reticulum vesicle transporter;; Endoplasmic Reticulum-Golgi Intermediate Compartment (ERGIC);; Thioredoxin	Protein disulfide-isomerase 5-4 OS=Arabidopsis thaliana OX=3702 GN=PDIL5-4 PE=2 SV=1	protein disulfide-isomerase 5-4 isoform X1 [Glycine max]
Glyma.02G143300	27	26	23	45	76	54	1.10725	0.00121854	0.0138933	up	--	--	Molecular Function: iron ion binding (GO:0005506);; Cellular Component: chloroplast (GO:0009507);; Biological Process: secondary shoot formation (GO:0010223);; Molecular Function: cis-trans isomerase activity (GO:0016859);; Biological Process: strigolactone biosynthetic process (GO:1901601);;	K17911|0.0|gmx:100782912|K17911 DWARF27; beta-carotene isomerase [EC:5.2.1.14]	--	--	Domain of unknown function (DUF4033)	Beta-carotene isomerase D27, chloroplastic OS=Oryza sativa subsp. japonica OX=39947 GN=D27 PE=1 SV=1	beta-carotene isomerase D27, chloroplastic isoform X2 [Glycine max] KRH71353.1 hypothetical protein GLYMA_02G143300 [Glycine max] AQY54417.1 carotenoid isomerase D27 [Glycine max]
Glyma.09G280200	97	86	72	206	188	255	1.26561	5.89046e-10	3.67497e-08	up	--	--	Molecular Function: DNA-binding transcription factor activity (GO:0003700);; Cellular Component: nucleus (GO:0005634);; Biological Process: transcription, DNA-templated (GO:0006351);; Biological Process: response to osmotic stress (GO:0006970);; Biological Process: response to heat (GO:0009408);; Biological Process: response to cold (GO:0009409);; Biological Process: response to water deprivation…	K13424|0.0|gmx:100776837|K13424 WRKY33; WRKY transcription factor 33	--	--	WRKY DNA -binding domain	Probable WRKY transcription factor 33 OS=Arabidopsis thaliana OX=3702 GN=WRKY33 PE=1 SV=2	probable WRKY transcription factor 33 [Glycine max] KRH40825.1 hypothetical protein GLYMA_09G280200 [Glycine max]
Glyma.14G098500	277	207	209	70	109	127	-1.27655	2.63936e-09	1.46675e-07	down	--	--	Cellular Component: endoplasmic reticulum (GO:0005783);; Cellular Component: endoplasmic reticulum membrane (GO:0005789);; Molecular Function: protein transporter activity (GO:0008565);; Cellular Component: plasmodesmatal endoplasmic reticulum (GO:0009511);; Biological Process: flower development (GO:0009908);; Biological Process: positive regulation of flower development (GO:0009911);; Biologica…	--|0.0|cam:101503736|hypothetical protein	--	--	Plant phosphoribosyltransferase C-terminal;; C2 domain	FT-interacting protein 1 OS=Arabidopsis thaliana OX=3702 GN=FTIP1 PE=1 SV=1	hypothetical protein GLYMA_14G098500 [Glycine max]
Glyma.13G098600	3899	4370	3681	55	63	67	-6.09927	0	0	down	--	--	Cellular Component: cytoplasm (GO:0005737);; Cellular Component: cytoskeleton (GO:0005856);; Biological Process: actin filament bundle assembly (GO:0051017);; Biological Process: actin filament capping (GO:0051693);;	--|0.0|gmx:100807762|hypothetical protein	[Z]	Cytoskeleton	Gelsolin repeat;; Villin headpiece domain	Villin-4 OS=Arabidopsis thaliana OX=3702 GN=VLN4 PE=1 SV=1	villin-4 [Glycine max] XP_014620858.1 villin-4 [Glycine max] XP_014620859.1 villin-4 [Glycine max] XP_014620860.1 villin-4 [Glycine max] XP_014620861.1 villin-4 [Glycine max] XP_014620862.1 villin-4 [Glycine max] XP_014620863.1 villin-4 [Glycine max] XP_014620864.1 villin-4 [Glycine max] XP_014620866.1 villin-4 [Glycine max] XP_014620867.1 villin-4 [Glycine max] KRH19052.1 hypothetical protein GL…
Glyma.06G322500	207	184	162	413	425	368	1.03786	1.80036e-12	1.58112e-10	up	--	--	Molecular Function: RNA binding (GO:0003723);; Molecular Function: endonuclease activity (GO:0004519);; Cellular Component: mitochondrion (GO:0005739);; Molecular Function: zinc ion binding (GO:0008270);; Biological Process: RNA modification (GO:0009451);; Cellular Component: intracellular membrane-bounded organelle (GO:0043231);;	--|0.0|gmx:100784425|hypothetical protein	[R]	General function prediction only	PPR repeat;; PPR repeat family;; DYW family of nucleic acid deaminases;; PPR repeat;; Pentatricopeptide repeat domain;; Pentacotripeptide-repeat region of PRORP	Pentatricopeptide repeat-containing protein At3g24000, mitochondrial OS=Arabidopsis thaliana OX=3702 GN=PCMP-H87 PE=3 SV=1	pentatricopeptide repeat-containing protein At3g24000, mitochondrial [Glycine max] KRH56408.1 hypothetical protein GLYMA_06G322500 [Glycine max]
Glyma.11G043200	48	46	35	69	92	131	1.09347	0.000174018	0.00290735	up	--	--	Molecular Function: DNA-binding transcription factor activity (GO:0003700);; Cellular Component: nucleus (GO:0005634);; Biological Process: transcription, DNA-templated (GO:0006351);; Biological Process: regulation of transcription, DNA-templated (GO:0006355);; Biological Process: multicellular organism development (GO:0007275);; Biological Process: regulation of growth (GO:0040008);; Molecular F…	--|0.0|gsj:114375710|hypothetical protein	--	--	C2H2-type zinc finger	Zinc finger protein 10 OS=Arabidopsis thaliana OX=3702 GN=ZFP10 PE=2 SV=1	transcriptional regulator SUPERMAN [Glycine max] XP_028189361.1 transcriptional regulator SUPERMAN-like [Glycine soja] KRH28290.1 hypothetical protein GLYMA_11G043200 [Glycine max]
Glyma.11G108300	47	26	30	99	109	67	1.32014	2.42824e-05	0.000547256	up	[Q]	Secondary metabolites biosynthesis, transport and catabolism	Molecular Function: iron ion binding (GO:0005506);; Cellular Component: endoplasmic reticulum membrane (GO:0005789);; Cellular Component: integral component of membrane (GO:0016021);; Biological Process: monoterpenoid biosynthetic process (GO:0016099);; Molecular Function: oxidoreductase activity, acting on paired donors, with incorporation or reduction of molecular oxygen, NAD(P)H as one donor, …	--|0.0|gsj:114374454|hypothetical protein	[Q]	Secondary metabolites biosynthesis, transport and catabolism	Cytochrome P450	Geraniol 8-hydroxylase OS=Catharanthus roseus OX=4058 GN=CYP76B6 PE=1 SV=1	geraniol 8-hydroxylase [Glycine max] XP_028187894.1 geraniol 8-hydroxylase-like [Glycine soja] KRH29299.1 hypothetical protein GLYMA_11G108300 [Glycine max] RZB79356.1 Geraniol 8-hydroxylase isoform A [Glycine soja]
Glyma.18G249100	14	27	28	71	80	54	1.47974	2.36627e-05	0.000535914	up	--	--	Cellular Component: vacuolar membrane (GO:0005774);; Cellular Component: endoplasmic reticulum (GO:0005783);; Cellular Component: Golgi apparatus (GO:0005794);; Cellular Component: endosome membrane (GO:0010008);; Cellular Component: integral component of membrane (GO:0016021);; Biological Process: vesicle-mediated transport (GO:0016192);;	K20359|1e-136|gsj:114394629|K20359 RABAC1; PRA1 family protein 1	[U]	Intracellular trafficking, secretion, and vesicular transport	PRA1 family protein	PRA1 family protein F2 OS=Arabidopsis thaliana OX=3702 GN=PRA1F2 PE=1 SV=1	PRA1 family protein F2-like [Glycine max] XP_028212076.1 uncharacterized protein LOC114394629 [Glycine soja] ACU24092.1 unknown [Glycine max] KHN40533.1 PRA1 family protein F2 [Glycine soja] KRH01025.1 hypothetical protein GLYMA_18G249100 [Glycine max] RZB53209.1 hypothetical protein D0Y65_049295 [Glycine soja]
Glyma.18G278500	66	122	56	184	159	196	1.08264	4.44076e-06	0.000125003	up	[IQR]	--	Molecular Function: oxidoreductase activity (GO:0016491);;	--|0.0|gsj:114395140|hypothetical protein	[R]	General function prediction only	Enoyl-(Acyl carrier protein) reductase;; short chain dehydrogenase;; KR domain	Short-chain dehydrogenase reductase ATA1 OS=Arabidopsis thaliana OX=3702 GN=TA1 PE=2 SV=1	short-chain dehydrogenase reductase ATA1 [Glycine max] XP_028212649.1 short-chain dehydrogenase reductase ATA1-like [Glycine soja] KRH01462.1 hypothetical protein GLYMA_18G278500 [Glycine max] RZB54017.1 Short-chain dehydrogenase reductase ATA1 [Glycine soja]
Glyma.04G157500	239	243	245	111	141	119	-1.06467	4.26978e-10	2.7337e-08	down	[M]	Cell wall/membrane/envelope biogenesis	Molecular Function: polygalacturonase activity (GO:0004650);; Cellular Component: extracellular region (GO:0005576);; Cellular Component: cell wall (GO:0005618);; Biological Process: carbohydrate metabolic process (GO:0005975);; Biological Process: cell wall organization (GO:0071555);;	K01213|0.0|gsj:114409637|K01213 E3.2.1.67; galacturan 1,4-alpha-galacturonidase [EC:3.2.1.67]	--	--	Glycosyl hydrolases family 28	Polygalacturonase OS=Medicago sativa OX=3879 PE=2 SV=1	polygalacturonase [Glycine max] XP_028228954.1 polygalacturonase-like [Glycine soja] KRH63146.1 hypothetical protein GLYMA_04G157500 [Glycine max] RZC16735.1 Polygalacturonase [Glycine soja]
Glyma.13G242500	56	78	58	41	33	16	-1.17	0.000765376	0.00961895	down	--	--	--	--	--	--	--	--	hypothetical protein glysoja_014318 [Glycine soja] KRH21502.1 hypothetical protein GLYMA_13G242500 [Glycine max]
Glyma.03G156900	40	27	46	12	28	11	-1.27097	0.00515289	0.0416117	down	--	--	--	--	--	--	--	--	hypothetical protein GLYMA_03G156900 [Glycine max]
Glyma.15G180200	135	176	130	50	45	70	-1.4953	2.7954e-10	1.83465e-08	down	--	--	--	--|2e-96|gsj:114387152|hypothetical protein	--	--	--	Protein PECTIC ARABINOGALACTAN SYNTHESIS-RELATED OS=Arabidopsis thaliana OX=3702 GN=PAGR PE=2 SV=1	protein PECTIC ARABINOGALACTAN SYNTHESIS-RELATED isoform X1 [Glycine max] XP_028203084.1 protein PECTIC ARABINOGALACTAN SYNTHESIS-RELATED-like isoform X1 [Glycine soja] KRH12578.1 hypothetical protein GLYMA_15G180200 [Glycine max] RZB65140.1 Protein PECTIC ARABINOGALACTAN SYNTHESIS-RELATED isoform A [Glycine soja] RZB65141.1 Protein PECTIC ARABINOGALACTAN SYNTHESIS-RELATED isoform B [Glycine soja]
Glyma.17G222300	13	11	18	86	74	70	2.36006	1.26292e-10	8.72654e-09	up	--	--	Biological Process: response to molecule of bacterial origin (GO:0002237);; Molecular Function: DNA-binding transcription factor activity (GO:0003700);; Cellular Component: nucleus (GO:0005634);; Biological Process: transcription, DNA-templated (GO:0006351);; Biological Process: response to wounding (GO:0009611);; Biological Process: response to salicylic acid (GO:0009751);; Biological Process: r…	--|0.0|gsj:114392768|hypothetical protein	--	--	WRKY DNA -binding domain	Probable WRKY transcription factor 40 OS=Arabidopsis thaliana OX=3702 GN=WRKY40 PE=1 SV=1	WRKY transcription factor 30 isoform X1 [Glycine max] XP_028209792.1 probable WRKY transcription factor 40 isoform X1 [Glycine soja] KRH05350.1 hypothetical protein GLYMA_17G222300 [Glycine max] RZB58095.1 putative WRKY transcription factor 40 [Glycine soja]
Glyma.20G131500	343	312	304	700	681	825	1.11433	1.59716e-17	2.22401e-15	up	[T]	Signal transduction mechanisms	Molecular Function: protein serine/threonine phosphatase activity (GO:0004722);; Molecular Function: metal ion binding (GO:0046872);;	--|0.0|gsj:114403368|hypothetical protein	[T]	Signal transduction mechanisms	Protein phosphatase 2C	Probable protein phosphatase 2C 63 OS=Arabidopsis thaliana OX=3702 GN=At4g33920 PE=2 SV=1	probable protein phosphatase 2C 63 [Glycine max] XP_028222091.1 probable protein phosphatase 2C 63 [Glycine soja] KRG91074.1 hypothetical protein GLYMA_20G131500 [Glycine max] RZB43711.1 putative protein phosphatase 2C 63 isoform A [Glycine soja]
Glyma.17G021000	1839	1886	1569	4637	4618	4872	1.33278	2.07006e-58	1.72295e-55	up	[Z]	Cytoskeleton	--	--|1e-110|gsj:114393875|hypothetical protein	--	--	Proline-rich nuclear receptor coactivator motif	--	uncharacterized protein LOC100780376 [Glycine max] XP_028211152.1 uncharacterized protein LOC114393875 [Glycine soja] KRH02165.1 hypothetical protein GLYMA_17G021000 [Glycine max] RZB54782.1 hypothetical protein D0Y65_044632 [Glycine soja]
Glyma.20G009000	11	4	9	40	46	33	2.20601	8.56995e-06	0.000221801	up	--	--	--	--|1e-122|gsj:114402644|hypothetical protein	--	--	Domain of unknown function (DUF4228)	--	uncharacterized protein LOC100794800 [Glycine max] XP_028221093.1 uncharacterized protein LOC114402644 [Glycine soja] KHM99007.1 hypothetical protein glysoja_024307 [Glycine soja] KRG89221.1 hypothetical protein GLYMA_20G009000 [Glycine max] RZB41877.1 hypothetical protein D0Y65_052752 [Glycine soja]
Glyma.03G120700	1469	1584	1184	3630	4373	5271	1.56509	5.6762e-43	3.1496e-40	up	--	--	Molecular Function: calmodulin binding (GO:0005516);; Cellular Component: nucleus (GO:0005634);; Biological Process: response to water deprivation (GO:0009414);; Biological Process: response to salt stress (GO:0009651);; Biological Process: regulation of salicylic acid metabolic process (GO:0010337);;	--|1e-167|gsj:114406581|hypothetical protein	--	--	VQ motif	Calmodulin-binding protein 25 OS=Arabidopsis thaliana OX=3702 GN=CAMBP25 PE=1 SV=1	calmodulin-binding protein 25 [Glycine max] XP_028225132.1 calmodulin-binding protein 25-like [Glycine soja] KRH66663.1 hypothetical protein GLYMA_03G120700 [Glycine max] RZC20294.1 Calmodulin-binding protein 25 [Glycine soja]
Glyma.04G084900	113	88	54	160	192	206	1.04801	3.85469e-06	0.000110719	up	--	--	Molecular Function: RNA polymerase II regulatory region sequence-specific DNA binding (GO:0000977);; Molecular Function: RNA polymerase II transcription factor binding (GO:0001085);; Molecular Function: transcriptional activator activity, RNA polymerase II transcription regulatory region sequence-specific DNA binding (GO:0001228);; Molecular Function: chromatin binding (GO:0003682);; Molecular Fu…	--|0.0|gsj:114409130|hypothetical protein	[K]	Transcription	GATA zinc finger	GATA transcription factor 12 OS=Arabidopsis thaliana OX=3702 GN=GATA12 PE=2 SV=1	GATA transcription factor 12 [Glycine max] XP_028228251.1 GATA transcription factor 12-like [Glycine soja] KRH62080.1 hypothetical protein GLYMA_04G084900 [Glycine max] RZC15678.1 GATA transcription factor 9 [Glycine soja]
Glyma.04G184500	44	107	82	152	226	158	1.11518	9.05808e-06	0.000232789	up	--	--	--	--|0.0|gmx:100799543|hypothetical protein	--	--	--	--	uncharacterized protein LOC100799543 [Glycine max] KRH63548.1 hypothetical protein GLYMA_04G184500 [Glycine max]
Glyma.05G175000	265	265	277	724	749	714	1.34759	1.84525e-28	5.7758e-26	up	--	--	--	K00737|0.0|gmx:100787062|K00737 MGAT3; beta-1,4-mannosyl-glycoprotein beta-1,4-N-acetylglucosaminyltransferase [EC:2.4.1.144]	--	--	Glycosyltransferase family 17	--	uncharacterized protein LOC100787062 isoform X1 [Glycine max] KRH59271.1 hypothetical protein GLYMA_05G175000 [Glycine max]
Glyma.03G213300	81	97	95	221	239	230	1.24893	6.69788e-12	5.37916e-10	up	[T]	Signal transduction mechanisms	Cellular Component: Golgi membrane (GO:0000139);; Cellular Component: endoplasmic reticulum (GO:0005783);; Cellular Component: endoplasmic reticulum membrane (GO:0005789);; Cellular Component: Golgi apparatus (GO:0005794);; Cellular Component: Golgi stack (GO:0005795);; Biological Process: porphyrin-containing compound metabolic process (GO:0006778);; Biological Process: transport (GO:0006810);; …	K05770|1e-133|gsj:114407366|K05770 TSPO; translocator protein	--	--	TspO/MBR family	Translocator protein homolog OS=Arabidopsis thaliana OX=3702 GN=TSPO PE=1 SV=1	translocator protein homolog [Glycine max] XP_028226244.1 translocator protein homolog [Glycine soja] KHN20410.1 Translocator protein like [Glycine soja] KRH68170.1 hypothetical protein GLYMA_03G213300 [Glycine max] RZC21776.1 Translocator protein-like [Glycine soja]
Glyma.20G080700	32	31	15	51	55	69	1.09158	0.00191472	0.0197301	up	[S]	Function unknown	--	--|0.0|gmx:102664783|hypothetical protein	[R]	General function prediction only	Leucine rich repeat;; Leucine Rich repeats (2 copies);; Leucine rich repeat N-terminal domain;; Leucine Rich Repeat	Receptor-like protein EIX2 OS=Solanum lycopersicum OX=4081 GN=EIX2 PE=1 SV=2	receptor-like protein EIX2 [Glycine max] KRG90293.1 hypothetical protein GLYMA_20G080700 [Glycine max]
Glyma.13G066100	24	18	17	49	44	38	1.06438	0.00573042	0.0451699	up	[O]	Posttranslational modification, protein turnover, chaperones	Molecular Function: ATP binding (GO:0005524);; Cellular Component: mitochondrion (GO:0005739);; Cellular Component: endoplasmic reticulum (GO:0005783);; Biological Process: response to cold (GO:0009409);; Biological Process: response to water deprivation (GO:0009414);; Biological Process: response to salt stress (GO:0009651);; Biological Process: response to abscisic acid (GO:0009737);; Biologica…	--|0.0|gsj:114382772|hypothetical protein	[O]	Posttranslational modification, protein turnover, chaperones	Domain associated at C-terminal with AAA;; ATPase family associated with various cellular activities (AAA);; Holliday junction DNA helicase RuvB P-loop domain	AAA-ATPase ASD, mitochondrial OS=Arabidopsis thaliana OX=3702 GN=AATP1 PE=1 SV=1	AAA-ATPase ASD, mitochondrial [Glycine max] XP_028198181.1 AAA-ATPase ASD, mitochondrial-like [Glycine soja] KHN13250.1 Putative mitochondrial chaperone BCS1-B [Glycine soja] KRH18531.1 hypothetical protein GLYMA_13G066100 [Glycine max] RZB71185.1 AAA-ATPase ASD, mitochondrial [Glycine soja]
Glyma.12G060700	345	298	270	1325	1498	1670	2.21037	8.0179e-75	1.01252e-71	up	--	--	Biological Process: protein polyubiquitination (GO:0000209);; Molecular Function: ubiquitin-protein transferase activity (GO:0004842);; Cellular Component: cytosol (GO:0005829);; Molecular Function: zinc ion binding (GO:0008270);; Biological Process: response to water deprivation (GO:0009414);; Biological Process: response to abscisic acid (GO:0009737);; Biological Process: abscisic acid-activate…	K11982|0.0|gsj:114380479|K11982 RNF115_126; E3 ubiquitin-protein ligase RNF115/126 [EC:2.3.2.27]	[O]	Posttranslational modification, protein turnover, chaperones	Protein of unknown function (DUF1117);; zinc-ribbon;; Ring finger domain;; Zinc finger, C3HC4 type (RING finger);; RING-type zinc-finger;; Zinc finger, C3HC4 type (RING finger)	E3 ubiquitin-protein ligase RDUF2 OS=Arabidopsis thaliana OX=3702 GN=DURF2 PE=1 SV=1	E3 ubiquitin-protein ligase RDUF2 [Glycine max] XP_028195358.1 E3 ubiquitin-protein ligase RDUF2-like [Glycine soja] KRH24759.1 hypothetical protein GLYMA_12G060700 [Glycine max] RZB74540.1 E3 ubiquitin-protein ligase RDUF2 [Glycine soja]
Glyma.11G247800	50	59	65	38	25	16	-1.22578	0.000744038	0.00942014	down	--	--	Cellular Component: plasma membrane (GO:0005886);; Biological Process: amino acid transport (GO:0006865);; Molecular Function: symporter activity (GO:0015293);; Cellular Component: integral component of membrane (GO:0016021);;	--|0.0|gsj:114380896|hypothetical protein	[E]	Amino acid transport and metabolism	Transmembrane amino acid transporter protein;; Tryptophan/tyrosine permease family	Lysine histidine transporter 2 OS=Arabidopsis thaliana OX=3702 GN=LHT2 PE=1 SV=1	lysine histidine transporter 2 [Glycine max] XP_028195813.1 lysine histidine transporter 2-like [Glycine soja]
Glyma.19G254800	166	172	150	586	649	672	1.87976	1.37853e-46	8.55667e-44	up	--	--	Molecular Function: DNA binding (GO:0003677);; Molecular Function: DNA-binding transcription factor activity (GO:0003700);; Cellular Component: nucleus (GO:0005634);; Biological Process: transcription, DNA-templated (GO:0006351);; Cellular Component: chloroplast (GO:0009507);; Biological Process: response to salicylic acid (GO:0009751);; Biological Process: defense response to bacterium, incompat…	--|0.0|gsj:114400087|hypothetical protein	--	--	WRKY DNA -binding domain	Probable WRKY transcription factor 53 OS=Arabidopsis thaliana OX=3702 GN=WRKY53 PE=1 SV=1	probable WRKY transcription factor 53 [Glycine max] XP_028218160.1 probable WRKY transcription factor 53 [Glycine soja] KRG97154.1 hypothetical protein GLYMA_19G254800 [Glycine max] RZB49710.1 putative WRKY transcription factor 41 [Glycine soja]
Glyma.11G243400	88	94	78	218	240	171	1.18779	1.29272e-09	7.55057e-08	up	--	--	Biological Process: response to osmotic stress (GO:0006970);; Molecular Function: zinc ion binding (GO:0008270);; Biological Process: response to salt stress (GO:0009651);; Biological Process: abscisic acid metabolic process (GO:0009687);; Biological Process: abscisic acid biosynthetic process (GO:0009688);; Biological Process: response to gibberellin (GO:0009739);; Biological Process: response t…	K16285|1e-101|gmx:100527069|K16285 XERICO; RING/U-box domain-containing protein [EC:2.3.2.27]	[O]	Posttranslational modification, protein turnover, chaperones	Ring finger domain;; RING-like zinc finger;; Zinc finger, C3HC4 type (RING finger);; Anaphase-promoting complex subunit 11 RING-H2 finger	Probable E3 ubiquitin-protein ligase XERICO OS=Arabidopsis thaliana OX=3702 GN=XERICO PE=1 SV=1	RING/U-box superfamily protein [Glycine max] KRH31346.1 hypothetical protein GLYMA_11G243400 [Glycine max]
Glyma.09G099900	104	121	112	218	271	263	1.06806	5.59172e-10	3.50651e-08	up	[RTKL]	--	Molecular Function: protein serine/threonine kinase activity (GO:0004674);; Molecular Function: ATP binding (GO:0005524);; Cellular Component: plasma membrane (GO:0005886);; Cellular Component: integral component of membrane (GO:0016021);;	--|0.0|gsj:114425644|hypothetical protein	--	--	Protein tyrosine and serine/threonine kinase;; Protein kinase domain;; Malectin domain;; Leucine rich repeat;; Leucine Rich repeats (2 copies);; Leucine Rich repeat	Probable LRR receptor-like serine/threonine-protein kinase At1g56130 OS=Arabidopsis thaliana OX=3702 GN=At1g56130 PE=2 SV=2	probable LRR receptor-like serine/threonine-protein kinase At1g56130 isoform X1 [Glycine max] XP_028248382.1 probable LRR receptor-like serine/threonine-protein kinase At1g56130 isoform X1 [Glycine soja] KRH37939.1 hypothetical protein GLYMA_09G099900 [Glycine max] RZB91411.1 putative LRR receptor-like serine/threonine-protein kinase isoform A [Glycine soja]
Glyma.08G021900	107	103	121	1274	1343	1703	3.61495	1.06569e-128	5.57539e-125	up	--	--	Molecular Function: DNA binding (GO:0003677);; Molecular Function: DNA-binding transcription factor activity (GO:0003700);; Cellular Component: nucleus (GO:0005634);; Biological Process: transcription, DNA-templated (GO:0006351);; Cellular Component: chloroplast (GO:0009507);; Biological Process: response to salicylic acid (GO:0009751);; Biological Process: defense response to bacterium, incompat…	--|0.0|gsj:114421071|hypothetical protein	--	--	WRKY DNA -binding domain	Probable WRKY transcription factor 53 OS=Arabidopsis thaliana OX=3702 GN=WRKY53 PE=1 SV=1	WRKY transcription factor 46 [Glycine max] XP_028242650.1 probable WRKY transcription factor 41 [Glycine soja] KHN16750.1 Putative WRKY transcription factor 41 [Glycine soja] ALA09259.1 WRKY transcription factor [Glycine max] KRH41300.1 hypothetical protein GLYMA_08G021900 [Glycine max] RZB94861.1 putative WRKY transcription factor 41 [Glycine soja]
Glyma.15G025500	27	34	23	52	69	78	1.16168	0.000321659	0.00479438	up	[KAD]	--	Molecular Function: RNA polymerase II transcription factor activity, sequence-specific DNA binding (GO:0000981);; Molecular Function: transcription factor activity, RNA polymerase II transcription factor recruiting (GO:0001135);; Molecular Function: DNA-binding transcription factor activity (GO:0003700);; Cellular Component: nucleus (GO:0005634);; Biological Process: transcription, DNA-templated …	K09422|0.0|gsj:114387633|K09422 MYBP; transcription factor MYB, plant	[K]	Transcription	Myb-like DNA-binding domain;; Myb-like DNA-binding domain	Transcription factor MYB26 OS=Arabidopsis thaliana OX=3702 GN=MYB26 PE=2 SV=1	transcription factor MYB26 [Glycine max] XP_028203640.1 transcription factor MYB26-like [Glycine soja] KHN32703.1 Transcription factor MYB86 [Glycine soja] KRH10036.1 hypothetical protein GLYMA_15G025500 [Glycine max] RZB62678.1 Transcription factor MYB26 [Glycine soja]
Glyma.06G135900	34	36	37	356	392	182	3.02655	2.63692e-30	9.19707e-28	up	--	--	--	--|1e-55|gmx:100802275|hypothetical protein	--	--	--	--	uncharacterized protein LOC100802275 [Glycine max] KHN23306.1 hypothetical protein glysoja_015608 [Glycine soja] KRH53620.1 hypothetical protein GLYMA_06G135900 [Glycine max]
DD_newGene_1733	8	6	6	62	68	54	3.11245	8.2417e-12	6.50491e-10	up	--	--	--	--	--	--	--	--	hypothetical protein glysoja_031413 [Glycine soja]
Glyma.17G236200	410	406	360	2133	2111	2899	2.51855	1.11855e-85	1.78102e-82	up	--	--	Molecular Function: DNA-binding transcription factor activity (GO:0003700);; Cellular Component: nucleus (GO:0005634);; Biological Process: transcription, DNA-templated (GO:0006351);; Biological Process: response to oxidative stress (GO:0006979);; Biological Process: response to cold (GO:0009409);; Biological Process: response to water deprivation (GO:0009414);; Biological Process: response to wo…	--|0.0|gmx:547886|hypothetical protein	[R]	General function prediction only	C2H2-type zinc finger;; C2H2-type zinc finger;; Zinc-finger of C2H2 type	Zinc finger protein ZAT10 OS=Arabidopsis thaliana OX=3702 GN=ZAT10 PE=2 SV=1	scof-1 protein [Glycine max] KRH05601.1 hypothetical protein GLYMA_17G236200 [Glycine max]
Glyma.18G095100	60	38	45	108	127	103	1.14409	1.1344e-05	0.000284454	up	--	--	Cellular Component: extracellular region (GO:0005576);; Biological Process: lipid catabolic process (GO:0016042);; Molecular Function: lipase activity (GO:0016298);;	--|0.0|gmx:100791790|hypothetical protein	--	--	GDSL-like Lipase/Acylhydrolase	GDSL esterase/lipase At5g55050 OS=Arabidopsis thaliana OX=3702 GN=At5g55050 PE=2 SV=1	GDSL esterase/lipase At5g55050 [Glycine max] KRG98739.1 hypothetical protein GLYMA_18G095100 [Glycine max]
Glyma.15G077100	414	421	305	968	1058	902	1.27833	1.83472e-28	5.7758e-26	up	--	--	Molecular Function: DNA binding (GO:0003677);; Molecular Function: DNA-binding transcription factor activity (GO:0003700);; Cellular Component: nucleus (GO:0005634);; Biological Process: transcription, DNA-templated (GO:0006351);; Biological Process: defense response (GO:0006952);; Biological Process: ethylene-activated signaling pathway (GO:0009873);;	K09286|1e-160|gmx:100803173|K09286 EREBP; EREBP-like factor	--	--	AP2 domain	Ethylene-responsive transcription factor 4 OS=Nicotiana tabacum OX=4097 GN=ERF4 PE=1 SV=1	ethylene-responsive transcription factor 4 [Glycine max] ALA09113.1 AP2-EREBP transcription factor, partial [Glycine max] KRH10927.1 hypothetical protein GLYMA_15G077100 [Glycine max]
Glyma.17G151000	328	438	382	837	809	885	1.05765	2.4406e-18	3.63331e-16	up	--	--	Molecular Function: metal ion binding (GO:0046872);;	--|1e-132|gsj:114394046|hypothetical protein	--	--	zinc-finger of the FCS-type, C2-C2	Protein MARD1 OS=Arabidopsis thaliana OX=3702 GN=MARD1 PE=2 SV=2	FCS-like zinc finger [Glycine max] XP_028211395.1 FCS-Like Zinc finger 2-like [Glycine soja] KHN01655.1 hypothetical protein glysoja_012966 [Glycine soja] KRH04277.1 hypothetical protein GLYMA_17G151000 [Glycine max] RZB56983.1 hypothetical protein D0Y65_045888 [Glycine soja]
Glyma.19G199300	15	14	19	136	162	184	3.23504	5.86842e-27	1.66599e-24	up	[O]	Posttranslational modification, protein turnover, chaperones	Molecular Function: ubiquitin-protein transferase activity (GO:0004842);; Cellular Component: cytosol (GO:0005829);; Biological Process: defense response (GO:0006952);; Biological Process: response to water deprivation (GO:0009414);; Biological Process: response to chitin (GO:0010200);; Biological Process: protein ubiquitination (GO:0016567);; Biological Process: protein autoubiquitination (GO:00…	--|0.0|gsj:114398970|hypothetical protein	--	--	U-box domain	E3 ubiquitin-protein ligase PUB22 OS=Arabidopsis thaliana OX=3702 GN=PUB22 PE=1 SV=1	E3 ubiquitin-protein ligase PUB22 [Glycine max] XP_028216865.1 E3 ubiquitin-protein ligase PUB22-like [Glycine soja] KHN08600.1 E3 ubiquitin-protein ligase PUB22 [Glycine soja] KRG96257.1 hypothetical protein GLYMA_19G199300 [Glycine max] RZB48816.1 E3 ubiquitin-protein ligase PUB22 [Glycine soja]
Glyma.03G165300	15	14	5	51	69	71	2.4111	4.1917e-09	2.22799e-07	up	--	--	--	--|6e-81|gsj:114405269|hypothetical protein	--	--	--	--	hypothetical protein glysoja_019193 [Glycine soja] KRH67424.1 hypothetical protein GLYMA_03G165300 [Glycine max] RZC21011.1 hypothetical protein D0Y65_007364 [Glycine soja]
Glyma.16G178100	10	4	7	93	90	69	3.49275	6.41153e-16	7.74927e-14	up	--	--	Cellular Component: cytoplasm (GO:0005737);; Biological Process: metal ion transport (GO:0030001);; Molecular Function: transition metal ion binding (GO:0046914);; Biological Process: cellular transition metal ion homeostasis (GO:0046916);;	--|2e-85|gsj:114389143|hypothetical protein	[P]	Inorganic ion transport and metabolism	Heavy-metal-associated domain	Heavy metal-associated isoprenylated plant protein 39 OS=Arabidopsis thaliana OX=3702 GN=HIPP39 PE=2 SV=1	heavy metal-associated isoprenylated plant protein 39 [Glycine max] XP_028205555.1 heavy metal-associated isoprenylated plant protein 39-like [Glycine soja] KRH08849.1 hypothetical protein GLYMA_16G178100 [Glycine max]
Glyma.12G049300	22	41	49	125	110	71	1.35871	2.21635e-05	0.000508248	up	--	--	--	--|4e-51|gmx:100526891|hypothetical protein	--	--	--	PAMP-induced secreted peptide 1 OS=Arabidopsis thaliana OX=3702 GN=PIP1 PE=1 SV=1	uncharacterized protein LOC100526891 precursor [Glycine max] KHN25321.1 hypothetical protein glysoja_010238 [Glycine soja] KRH24566.1 hypothetical protein GLYMA_12G049300 [Glycine max] RZB74329.1 hypothetical protein D0Y65_033401 [Glycine soja]
Glyma.13G158200	249	306	272	718	790	1247	1.65158	4.77304e-22	9.82013e-20	up	--	--	Molecular Function: electron transfer activity (GO:0009055);; Molecular Function: metal ion binding (GO:0046872);; Biological Process: oxidation-reduction process (GO:0055114);;	--|0.0|gsj:114376751|hypothetical protein	--	--	Plastocyanin-like domain	Blue copper protein OS=Pisum sativum OX=3888 PE=2 SV=1	blue copper protein [Glycine max] XP_028190807.1 blue copper protein-like [Glycine soja] KRH20128.1 hypothetical protein GLYMA_13G158200 [Glycine max] RZB81270.1 Stellacyanin [Glycine soja]
Glyma.12G046800	19	24	16	62	48	36	1.23309	0.00142988	0.0156453	up	--	--	--	--|1e-102|gmx:100789718|hypothetical protein	--	--	Domain of unknown function (DUF4228)	--	uncharacterized protein LOC100789718 [Glycine max] KRH24527.1 hypothetical protein GLYMA_12G046800 [Glycine max]
Glyma.01G172700	14	14	2	40	47	36	1.96841	6.57761e-05	0.00131775	up	[MG]	--	--	K23050|0.0|gsj:114420436|K23050 PCBER1; phenylcoumaran benzylic ether reductase [EC:1.3.1.-]	--	--	NmrA-like family;; NAD(P)H-binding;; NAD dependent epimerase/dehydratase family;; 3-beta hydroxysteroid dehydrogenase/isomerase family;; GDP-mannose 4,6 dehydratase	Isoflavone reductase homolog TP7 OS=Nicotiana tabacum OX=4097 GN=TP7 PE=1 SV=1	isoflavone reductase homolog TP7 [Glycine max] XP_028242134.1 isoflavone reductase homolog TP7-like [Glycine soja] KHN36094.1 Isoflavone reductase [Glycine soja] KRH76760.1 hypothetical protein GLYMA_01G172700 [Glycine max] RZC30434.1 Isoflavone reductase-like TP7 [Glycine soja]
Glyma.15G128800	22	20	17	35	57	42	1.08893	0.00456112	0.0379975	up	--	--	Molecular Function: peroxidase activity (GO:0004601);; Cellular Component: extracellular region (GO:0005576);; Biological Process: response to oxidative stress (GO:0006979);; Molecular Function: heme binding (GO:0020037);; Biological Process: hydrogen peroxide catabolic process (GO:0042744);; Molecular Function: metal ion binding (GO:0046872);;	K00430|0.0|gmx:112997600|K00430 E1.11.1.7; peroxidase [EC:1.11.1.7]	--	--	Peroxidase	Peroxidase 15 OS=Ipomoea batatas OX=4120 GN=pod PE=1 SV=1	peroxidase 15-like [Glycine max] KRH11763.1 hypothetical protein GLYMA_15G128800 [Glycine max] RZB64367.1 Peroxidase 15 [Glycine soja]
Glyma.02G128800	112	107	97	238	247	202	1.03272	9.48595e-09	4.73935e-07	up	--	--	--	--|0.0|gsj:114388305|hypothetical protein	--	--	Protein of unknown function (DUF1262)	--	uncharacterized protein LOC100783984 [Glycine max] XP_028204526.1 uncharacterized protein LOC114388305 [Glycine soja] KHN07736.1 hypothetical protein glysoja_033121 [Glycine soja] KRH71091.1 hypothetical protein GLYMA_02G128800 [Glycine max] RZC24722.1 hypothetical protein D0Y65_003763 [Glycine soja]
Glyma.09G109100	76	72	49	29	39	13	-1.36953	0.00014319	0.00249341	down	[RTKL]	--	Molecular Function: transmembrane receptor protein serine/threonine kinase activity (GO:0004675);; Molecular Function: protein tyrosine kinase activity (GO:0004713);; Molecular Function: ATP binding (GO:0005524);; Cellular Component: plasma membrane (GO:0005886);; Biological Process: protein phosphorylation (GO:0006468);; Biological Process: cell surface receptor signaling pathway (GO:0007166);; …	--|0.0|gmx:100777194|hypothetical protein	[T]	Signal transduction mechanisms	Protein tyrosine and serine/threonine kinase;; Protein kinase domain	Probable protein kinase At2g41970 OS=Arabidopsis thaliana OX=3702 GN=At2g41970 PE=2 SV=1	probable protein kinase At2g41970 isoform X1 [Glycine max] KRH38074.1 hypothetical protein GLYMA_09G109100 [Glycine max]
Glyma.10G060800	51	72	50	149	146	243	1.56144	4.11909e-10	2.64184e-08	up	--	--	Cellular Component: extracellular region (GO:0005576);;	--|0.0|gmx:100816057|hypothetical protein	--	--	Thaumatin family	Thaumatin-like protein 1a OS=Malus domestica OX=3750 GN=TL1 PE=1 SV=1	thaumatin-like protein 1b [Glycine max] XP_003535210.2 thaumatin-like protein 1b [Glycine max] KRH32576.1 hypothetical protein GLYMA_10G060800 [Glycine max] RZB85949.1 Thaumatin-like protein 1a [Glycine soja]
Glyma.13G042300	139	195	112	343	332	369	1.15545	5.66148e-12	4.57692e-10	up	[O]	Posttranslational modification, protein turnover, chaperones	Molecular Function: zinc ion binding (GO:0008270);; Cellular Component: integral component of membrane (GO:0016021);; Biological Process: proteasome-mediated ubiquitin-dependent protein catabolic process (GO:0043161);; Molecular Function: ubiquitin protein ligase activity (GO:0061630);;	--|0.0|gsj:114382627|hypothetical protein	[O]	Posttranslational modification, protein turnover, chaperones	Ring finger domain;; RING-like zinc finger;; RING-H2 zinc finger domain;; Zinc finger, C3HC4 type (RING finger);; Zinc finger, C3HC4 type (RING finger);; Anaphase-promoting complex subunit 11 RING-H2 finger	RING-H2 finger protein ATL54 OS=Arabidopsis thaliana OX=3702 GN=ATL54 PE=2 SV=2	RING-H2 finger protein ATL54-like [Glycine max] XP_028197983.1 RING-H2 finger protein ATL54-like [Glycine soja] KRH18169.1 hypothetical protein GLYMA_13G042300 [Glycine max] RZB70830.1 RING-H2 finger protein ATL54 [Glycine soja]
Glyma.09G172100	38	31	17	89	84	93	1.55247	5.16027e-07	1.85274e-05	up	--	--	Molecular Function: ubiquitin-protein transferase activity (GO:0004842);; Biological Process: response to chitin (GO:0010200);;	--|0.0|gmx:100817623|hypothetical protein	--	--	U-box domain	U-box domain-containing protein 21 OS=Arabidopsis thaliana OX=3702 GN=PUB21 PE=2 SV=1	U-box domain-containing protein 21 [Glycine max] KRH39018.1 hypothetical protein GLYMA_09G172100 [Glycine max]
Glyma.11G107600	74	78	89	29	30	44	-1.31968	1.0932e-05	0.000275913	down	[G]	Carbohydrate transport and metabolism	Molecular Function: beta-galactosidase activity (GO:0004565);; Cellular Component: cell wall (GO:0005618);; Cellular Component: vacuole (GO:0005773);; Biological Process: carbohydrate metabolic process (GO:0005975);; Molecular Function: carbohydrate binding (GO:0030246);; Cellular Component: apoplast (GO:0048046);;	--|0.0|gsj:114375538|hypothetical protein	[G]	Carbohydrate transport and metabolism	Glycosyl hydrolases family 35;; Beta-sandwich domain in beta galactosidase;; Galactose binding lectin domain;; Beta-galactosidase jelly roll domain	Beta-galactosidase 13 OS=Arabidopsis thaliana OX=3702 GN=BGAL13 PE=2 SV=1	beta-galactosidase 13 isoform X1 [Glycine max] XP_028189131.1 beta-galactosidase 13-like isoform X1 [Glycine soja] KHN39877.1 Beta-galactosidase 13 [Glycine soja] KRH29286.1 hypothetical protein GLYMA_11G107600 [Glycine max] RZB79340.1 Beta-galactosidase 13 [Glycine soja]
Glyma.16G020300	30	39	31	82	75	67	1.08265	0.000259454	0.00402444	up	--	--	--	--|7e-70|gmx:100527112|hypothetical protein	--	--	Putative AtpZ or ATP-synthase-associated	--	hypothetical protein glysoja_013112 [Glycine soja] KRH06392.1 hypothetical protein GLYMA_16G020300 [Glycine max] KRH06393.1 hypothetical protein GLYMA_16G020300 [Glycine max] KRH06394.1 hypothetical protein GLYMA_16G020300 [Glycine max] KRH06395.1 hypothetical protein GLYMA_16G020300 [Glycine max] RZB59174.1 hypothetical protein D0Y65_042448 [Glycine soja]
Glyma.08G215000	25	78	48	17	12	21	-1.65627	0.000158805	0.00270752	down	--	--	--	--|0.0|gmx:106799643|hypothetical protein	--	--	--	--	uncharacterized protein LOC106799643 [Glycine max] KRH44506.1 hypothetical protein GLYMA_08G215000 [Glycine max]
Glyma.13G157500	33	61	38	120	85	122	1.24228	1.11849e-05	0.000281327	up	--	--	--	--|4e-85|gsj:114392830|hypothetical protein	--	--	--	--	hypothetical protein GLYMA_13G157500 [Glycine max] RZB81261.1 hypothetical protein D0Y65_030834 [Glycine soja]
Glyma.08G132300	339	409	339	847	888	712	1.08601	6.09153e-20	1.01865e-17	up	--	--	--	K00737|0.0|gmx:100805850|K00737 MGAT3; beta-1,4-mannosyl-glycoprotein beta-1,4-N-acetylglucosaminyltransferase [EC:2.4.1.144]	--	--	Glycosyltransferase family 17	--	putative beta-1,4-mannosyl-glycoprotein 4-beta-N-acetylglucosaminyltransferase [Glycine max] KRH43122.1 hypothetical protein GLYMA_08G132300 [Glycine max]
Glyma.10G061000	55	78	59	179	175	299	1.6887	2.77358e-12	2.37878e-10	up	--	--	Cellular Component: extracellular region (GO:0005576);;	--|0.0|gsj:114372318|hypothetical protein	--	--	Thaumatin family	Thaumatin-like protein 1a OS=Malus domestica OX=3750 GN=TL1 PE=1 SV=1	hypothetical protein GLYMA_10G061000 [Glycine max] RZB85951.1 Thaumatin-like protein 1a [Glycine soja]
Glyma.09G061900	1216	1110	900	2123	2310	2792	1.07896	1.46912e-20	2.63735e-18	up	--	--	Molecular Function: DNA-binding transcription factor activity (GO:0003700);; Molecular Function: calmodulin binding (GO:0005516);; Cellular Component: nucleus (GO:0005634);; Biological Process: transcription, DNA-templated (GO:0006351);; Biological Process: response to chitin (GO:0010200);; Biological Process: defense response to bacterium (GO:0042742);; Molecular Function: sequence-specific DNA …	--|0.0|gsj:114367904|hypothetical protein	--	--	WRKY DNA -binding domain;; Plant zinc cluster domain	Probable WRKY transcription factor 11 OS=Arabidopsis thaliana OX=3702 GN=WRKY11 PE=2 SV=2	probable WRKY transcription factor 11 [Glycine max] XP_028180959.1 probable WRKY transcription factor 11 [Glycine soja] KRH37367.1 hypothetical protein GLYMA_09G061900 [Glycine max]
Glyma.15G055900	27	48	35	75	58	111	1.07777	0.000909905	0.0111038	up	--	--	Cellular Component: plasma membrane (GO:0005886);; Cellular Component: anchored component of membrane (GO:0031225);;	--|1e-82|gsj:114387533|hypothetical protein	--	--	--	Classical arabinogalactan protein 1 OS=Arabidopsis thaliana OX=3702 GN=AGP1 PE=2 SV=2	uncharacterized protein LOC114387533 [Glycine soja]
Glyma.01G153300	278	287	276	630	792	831	1.32992	1.7346e-25	4.351e-23	up	[Q]	Secondary metabolites biosynthesis, transport and catabolism	Molecular Function: iron ion binding (GO:0005506);; Biological Process: brassinosteroid homeostasis (GO:0010268);; Molecular Function: (+)-abscisic acid 8'-hydroxylase activity (GO:0010295);; Cellular Component: integral component of membrane (GO:0016021);; Biological Process: sterol metabolic process (GO:0016125);; Biological Process: brassinosteroid biosynthetic process (GO:0016132);; Molecular…	K09843|0.0|gmx:100170674|K09843 CYP707A; (+)-abscisic acid 8'-hydroxylase [EC:1.14.14.137]	[QI]	--	Cytochrome P450	Abscisic acid 8&apos;-hydroxylase 1 OS=Arabidopsis thaliana OX=3702 GN=CYP707A1 PE=2 SV=1	abscisic acid 8&apos;-hydroxylase [Glycine max] KRH76457.1 hypothetical protein GLYMA_01G153300 [Glycine max]
Glyma.12G095200	89	83	72	237	246	205	1.40894	8.76384e-14	8.79313e-12	up	--	--	Cellular Component: chloroplast (GO:0009507);;	--|0.0|gmx:100787948|hypothetical protein	--	--	Fantastic Four meristem regulator	Protein FAF-like, chloroplastic OS=Arabidopsis thaliana OX=3702 GN=At5g22090 PE=2 SV=1	protein FAF-like, chloroplastic [Glycine max] KRH25325.1 hypothetical protein GLYMA_12G095200 [Glycine max]
Glyma.13G084000	38	28	21	46	79	73	1.09366	0.00121159	0.0138313	up	[R]	General function prediction only	Biological Process: nitric oxide biosynthetic process (GO:0006809);; Molecular Function: nitrate reductase (NADH) activity (GO:0009703);; Molecular Function: heme binding (GO:0020037);; Molecular Function: molybdenum ion binding (GO:0030151);; Biological Process: nitrate assimilation (GO:0042128);; Molecular Function: molybdopterin cofactor binding (GO:0043546);; Molecular Function: nitrate reduc…	K10534|0.0|gmx:100813471|K10534 NR; nitrate reductase (NAD(P)H) [EC:1.7.1.1 1.7.1.2 1.7.1.3]	[C]	Energy production and conversion	Oxidoreductase molybdopterin binding domain;; Mo-co oxidoreductase dimerisation domain;; Oxidoreductase FAD-binding domain;; Oxidoreductase NAD-binding domain;; Cytochrome b5-like Heme/Steroid binding domain	Nitrate reductase [NADH] 2 OS=Phaseolus vulgaris OX=3885 GN=NIA2 PE=3 SV=1	putative nitrate reductase 1 [Glycine max] KRH18816.1 hypothetical protein GLYMA_13G084000 [Glycine max]
Glyma.12G205700	55	57	50	151	99	140	1.19069	2.76379e-06	8.14284e-05	up	--	--	Molecular Function: DNA binding (GO:0003677);; Molecular Function: DNA-binding transcription factor activity (GO:0003700);; Cellular Component: nucleus (GO:0005634);; Biological Process: transcription, DNA-templated (GO:0006351);; Biological Process: regulation of transcription, DNA-templated (GO:0006355);; Biological Process: negative regulation of seed germination (GO:0010187);; Molecular Funct…	K23047|0.0|gmx:100787049|K23047 UNKL; E3 ubiquitin-protein ligase UNKL [EC:2.3.2.27]	[R]	General function prediction only	Zinc finger C-x8-C-x5-C-x3-H type (and similar)	Zinc finger CCCH domain-containing protein 2 OS=Arabidopsis thaliana OX=3702 GN=At1g03790 PE=2 SV=1	zinc finger CCCH domain-containing protein 2 [Glycine max] ALA09179.1 C3H-type 1 Zn transcription factor, partial [Glycine max] KRH26966.1 hypothetical protein GLYMA_12G205700 [Glycine max]
Glyma.10G015100	57	59	57	34	32	17	-1.14883	0.000806665	0.0100722	down	--	--	--	--|1e-141|gsj:114369524|hypothetical protein	--	--	Cotton fibre expressed protein	--	uncharacterized protein LOC100787002 [Glycine max] XP_028182557.1 uncharacterized protein LOC114369524 [Glycine soja] KHN30658.1 hypothetical protein glysoja_037690 [Glycine soja] KRH31829.1 hypothetical protein GLYMA_10G015100 [Glycine max] RZB85190.1 hypothetical protein D0Y65_025703 [Glycine soja]
Glyma.04G100300	419	439	312	2058	2235	2985	2.55789	2.49914e-81	3.52014e-78	up	--	--	Biological Process: response to hypoxia (GO:0001666);; Cellular Component: extracellular space (GO:0005615);; Cellular Component: Golgi apparatus (GO:0005794);; Cellular Component: plant-type cell wall (GO:0009505);; Biological Process: growth (GO:0040007);; Cellular Component: apoplast (GO:0048046);;	--|0.0|gsj:114409270|hypothetical protein	--	--	Phosphate-induced protein 1 conserved region	Protein EXORDIUM-like 1 OS=Arabidopsis thaliana OX=3702 GN=EXL1 PE=2 SV=1	protein EXORDIUM-like 1 [Glycine max] XP_028228473.1 protein EXORDIUM-like 1 [Glycine soja] RZC15953.1 Protein EXORDIUM [Glycine soja]
Glyma.17G065000	90	91	83	326	345	322	1.82415	5.21565e-28	1.59173e-25	up	--	--	Molecular Function: hydrolase activity, hydrolyzing O-glycosyl compounds (GO:0004553);; Cellular Component: cell wall (GO:0005618);; Cellular Component: Golgi apparatus (GO:0005794);; Biological Process: xyloglucan metabolic process (GO:0010411);; Molecular Function: xyloglucan:xyloglucosyl transferase activity (GO:0016762);; Biological Process: cell wall biogenesis (GO:0042546);; Cellular Compon…	K14504|0.0|gsj:114392742|K14504 TCH4; xyloglucan:xyloglucosyl transferase TCH4 [EC:2.4.1.207]	--	--	Glycosyl hydrolases family 16;; Xyloglucan endo-transglycosylase (XET) C-terminus	Probable xyloglucan endotransglucosylase/hydrolase protein 23 OS=Arabidopsis thaliana OX=3702 GN=XTH23 PE=2 SV=1	syringolide-induced protein 19-1-5 precursor [Glycine max] NP_001276139.2 xyloglucan endotransglucosylase/hydrolase family protein precursor [Glycine max] XP_028209028.1 probable xyloglucan endotransglucosylase/hydrolase protein 23 [Glycine soja] XP_028209771.1 probable xyloglucan endotransglucosylase/hydrolase protein 23 [Glycine soja] BAB86890.1 syringolide-induced protein 19-1-5 [Glycine max] …
Glyma.19G125300	1735	1447	1204	3872	4377	5370	1.54832	2.9979e-35	1.27662e-32	up	--	--	Molecular Function: calmodulin binding (GO:0005516);; Cellular Component: nucleus (GO:0005634);; Biological Process: response to water deprivation (GO:0009414);; Biological Process: response to salt stress (GO:0009651);; Biological Process: regulation of salicylic acid metabolic process (GO:0010337);;	--|1e-167|gsj:114400763|hypothetical protein	--	--	VQ motif	Calmodulin-binding protein 25 OS=Arabidopsis thaliana OX=3702 GN=CAMBP25 PE=1 SV=1	calmodulin-binding protein 25 [Glycine max] XP_028219193.1 calmodulin-binding protein 25-like [Glycine soja] KRG95030.1 hypothetical protein GLYMA_19G125300 [Glycine max] RZB47642.1 Calmodulin-binding protein 25 [Glycine soja]
Glyma.16G073400	33	28	36	92	75	55	1.10276	0.000603916	0.00798145	up	--	--	Molecular Function: transmembrane receptor protein serine/threonine kinase activity (GO:0004675);; Molecular Function: structural constituent of cell wall (GO:0005199);; Molecular Function: ATP binding (GO:0005524);; Cellular Component: plasma membrane (GO:0005886);; Biological Process: protein phosphorylation (GO:0006468);; Biological Process: cell surface receptor signaling pathway (GO:0007166)…	--|1e-145|gsj:114399399|hypothetical protein	--	--	Protein of unknown function (DUF1645)	Proline-rich receptor-like protein kinase PERK8 OS=Arabidopsis thaliana OX=3702 GN=PERK8 PE=1 SV=1	hypothetical protein GLYMA_16G073400 [Glycine max]
Glyma.08G168700	323	348	271	656	717	669	1.03228	1.78895e-19	2.89889e-17	up	[R]	General function prediction only	Molecular Function: peptidyl-prolyl cis-trans isomerase activity (GO:0003755);; Molecular Function: FK506 binding (GO:0005528);; Cellular Component: nucleus (GO:0005634);; Cellular Component: cytoplasm (GO:0005737);; Biological Process: chaperone-mediated protein folding (GO:0061077);; Biological Process: cellular heat acclimation (GO:0070370);;	--|0.0|gmx:100801778|hypothetical protein	--	--	Tetratricopeptide repeat;; Tetratricopeptide repeat;; Tetratricopeptide repeat;; Anaphase-promoting complex, cyclosome, subunit 3;; Tetratricopeptide repeat	Peptidyl-prolyl cis-trans isomerase FKBP62 OS=Arabidopsis thaliana OX=3702 GN=FKBP62 PE=1 SV=2	protein unc-45 homolog A [Glycine max] KRH43743.1 hypothetical protein GLYMA_08G168700 [Glycine max]
Glyma.02G140500	23	16	25	97	74	71	1.82668	7.03328e-08	3.01961e-06	up	[G]	Carbohydrate transport and metabolism	Cellular Component: integral component of plasma membrane (GO:0005887);; Molecular Function: water channel activity (GO:0015250);; Biological Process: borate transmembrane transport (GO:0035445);; Molecular Function: active borate transmembrane transporter activity (GO:0046715);;	K09874|0.0|gsj:114373038|K09874 NIP; aquaporin NIP	[G]	Carbohydrate transport and metabolism	Major intrinsic protein	Probable aquaporin NIP7-1 OS=Arabidopsis thaliana OX=3702 GN=NIP7-1 PE=2 SV=2	probable aquaporin NIP7-1 isoform X2 [Glycine max] XP_028186394.1 probable aquaporin NIP7-1 [Glycine soja] KRH71310.1 hypothetical protein GLYMA_02G140500 [Glycine max]
Glyma.19G215700	16	5	15	83	55	115	2.7167	1.38527e-10	9.46479e-09	up	--	--	--	--|1e-102|gsj:114399349|hypothetical protein	--	--	Domain of unknown function (DUF4228)	--	uncharacterized protein LOC100810032 [Glycine max] XP_028217331.1 uncharacterized protein LOC114399349 [Glycine soja] KHN43466.1 hypothetical protein glysoja_002049 [Glycine soja] KRG96519.1 hypothetical protein GLYMA_19G215700 [Glycine max]
Glyma.07G155100	68	43	53	34	35	13	-1.10028	0.0042037	0.0357518	down	--	--	--	--|6e-56|ccaj:109802076|hypothetical protein	--	--	--	--	hypothetical protein glysoja_042060 [Glycine soja] KRH49446.1 hypothetical protein GLYMA_07G155100 [Glycine max] RZC03082.1 hypothetical protein D0Y65_017951 [Glycine soja]
Glyma.15G029300	216	176	159	453	512	617	1.43319	9.57947e-20	1.58027e-17	up	[G]	Carbohydrate transport and metabolism	Cellular Component: vacuole (GO:0005773);; Cellular Component: endoplasmic reticulum (GO:0005783);; Biological Process: biosynthetic process (GO:0009058);; Biological Process: pollen development (GO:0009555);; Biological Process: pollen exine formation (GO:0010584);; Cellular Component: membrane (GO:0016020);; Molecular Function: hydrolase activity, acting on ester bonds (GO:0016788);;	K21407|0.0|gsj:114387733|K21407 APMAP; adipocyte plasma membrane-associated protein	[R]	General function prediction only	Strictosidine synthase;; SMP-30/Gluconolactonase/LRE-like region	Protein STRICTOSIDINE SYNTHASE-LIKE 13 OS=Arabidopsis thaliana OX=3702 GN=SSL13 PE=1 SV=1	protein STRICTOSIDINE SYNTHASE-LIKE 13 [Glycine max] XP_028203740.1 protein STRICTOSIDINE SYNTHASE-LIKE 13-like [Glycine soja] KRH10120.1 hypothetical protein GLYMA_15G029300 [Glycine max]
Glyma.04G063200	1010	1032	890	2250	2358	2168	1.12247	1.64056e-39	8.11899e-37	up	--	--	--	--|1e-122|gsj:114408927|hypothetical protein	--	--	--	--	uncharacterized protein LOC100306311 [Glycine max] XP_028227951.1 uncharacterized protein LOC114408927 [Glycine soja] ACU14429.1 unknown [Glycine max] KHN29608.1 hypothetical protein glysoja_016230 [Glycine soja] KRH61703.1 hypothetical protein GLYMA_04G063200 [Glycine max] RZC15300.1 hypothetical protein D0Y65_008940 [Glycine soja]
DD_newGene_2202	0	0	0	53	55	53	8.10036	5.18933e-11	3.76324e-09	up	--	--	Molecular Function: RNA polymerase II core binding (GO:0000993);; Molecular Function: mRNA binding (GO:0003729);; Cellular Component: nucleus (GO:0005634);; Cellular Component: cytoplasm (GO:0005737);; Cellular Component: mRNA cleavage factor complex (GO:0005849);; Biological Process: termination of RNA polymerase II transcription (GO:0006369);; Biological Process: mRNA polyadenylation (GO:000637…	K14400|1e-57|gsj:114371838|K14400 PCF11; pre-mRNA cleavage complex 2 protein Pcf11	[A]	RNA processing and modification	--	Polyadenylation and cleavage factor homolog 4 OS=Arabidopsis thaliana OX=3702 GN=PCFS4 PE=1 SV=1	hypothetical protein GLYMA_10G251200 [Glycine max] KRH35574.1 hypothetical protein GLYMA_10G251200 [Glycine max]
Glyma.13G303700	100	130	100	282	263	255	1.19767	3.89815e-12	3.24451e-10	up	--	--	Molecular Function: DNA-binding transcription factor activity (GO:0003700);; Cellular Component: nucleus (GO:0005634);; Biological Process: regulation of transcription, DNA-templated (GO:0006355);; Biological Process: circadian rhythm (GO:0007623);; Molecular Function: zinc ion binding (GO:0008270);; Biological Process: regulation of flower development (GO:0009909);; Biological Process: response …	--|1e-170|gmx:100801024|hypothetical protein	--	--	B-box zinc finger	B-box domain protein 31 OS=Arabidopsis thaliana OX=3702 GN=MIP1B PE=2 SV=1	zinc finger protein CONSTANS-LIKE 1 [Glycine max] KRH22488.1 hypothetical protein GLYMA_13G303700 [Glycine max]
Glyma.09G181800	31	18	17	39	58	54	1.09825	0.00361519	0.0319555	up	[RTKL]	--	Molecular Function: protein serine/threonine kinase activity (GO:0004674);; Molecular Function: ATP binding (GO:0005524);; Cellular Component: integral component of membrane (GO:0016021);;	K04733|5e-42|gsj:114418631|K04733 IRAK4; interleukin-1 receptor-associated kinase 4 [EC:2.7.11.1]	[T]	Signal transduction mechanisms	Protein kinase domain;; Protein tyrosine and serine/threonine kinase	LEAF RUST 10 DISEASE-RESISTANCE LOCUS RECEPTOR-LIKE PROTEIN KINASE-like 2.4 OS=Arabidopsis thaliana OX=3702 GN=LRK10L-2.4 PE=3 SV=1	Putative receptor-like protein kinase [Glycine soja] KRH39154.1 hypothetical protein GLYMA_09G181800 [Glycine max]
Glyma.04G157300	15	25	21	42	65	38	1.15662	0.00263585	0.0251774	up	[U]	Intracellular trafficking, secretion, and vesicular transport	Cellular Component: chloroplast thylakoid membrane (GO:0009535);; Biological Process: protein transport (GO:0015031);; Cellular Component: integral component of membrane (GO:0016021);;	--|1e-123|gmx:100808959|hypothetical protein	--	--	SecY translocase	Preprotein translocase subunit SECY, chloroplastic OS=Pisum sativum OX=3888 GN=SECY PE=2 SV=1	preprotein translocase subunit SECY, chloroplastic isoform X1 [Glycine max] KRH63143.1 hypothetical protein GLYMA_04G157300 [Glycine max]
Glyma.19G006500	40	32	30	432	483	401	3.60087	1.83606e-71	2.10125e-68	up	[KAD]	--	Molecular Function: DNA binding (GO:0003677);; Cellular Component: nucleus (GO:0005634);; Biological Process: transcription, DNA-templated (GO:0006351);; Biological Process: regulation of transcription, DNA-templated (GO:0006355);;	K09422|1e-157|gsj:114399876|K09422 MYBP; transcription factor MYB, plant	[K]	Transcription	Myb-like DNA-binding domain;; Myb-like DNA-binding domain	Myb-related protein 305 OS=Antirrhinum majus OX=4151 GN=MYB305 PE=2 SV=1	myb-related protein 305 [Glycine max] XP_028217893.1 myb-related protein 305-like [Glycine soja] KRG93265.1 hypothetical protein GLYMA_19G006500 [Glycine max] RZB45861.1 Myb-related protein 305 [Glycine soja]
Glyma.13G228500	95	106	84	40	55	56	-1.0031	7.77905e-05	0.00150494	down	[RTKL]	--	Molecular Function: protein serine/threonine kinase activity (GO:0004674);; Molecular Function: ATP binding (GO:0005524);; Cellular Component: cytosol (GO:0005829);; Biological Process: peptidyl-serine phosphorylation (GO:0018105);; Biological Process: peptidyl-threonine phosphorylation (GO:0018107);; Biological Process: intracellular signal transduction (GO:0035556);;	K12761|0.0|gsj:114375901|K12761 SNF1; carbon catabolite-derepressing protein kinase [EC:2.7.11.1]	[T]	Signal transduction mechanisms	Protein kinase domain;; Protein tyrosine and serine/threonine kinase;; NAF domain;; Kinase-like	CBL-interacting protein kinase 5 OS=Oryza sativa subsp. japonica OX=39947 GN=CIPK5 PE=2 SV=1	CBL-interacting protein kinase 5 [Glycine max] XP_028189562.1 CBL-interacting protein kinase 5-like [Glycine soja] KHN08425.1 CBL-interacting protein kinase 5 [Glycine soja] KRH21249.1 hypothetical protein GLYMA_13G228500 [Glycine max] RZB82395.1 CBL-interacting protein kinase 5 [Glycine soja]
DD_newGene_1424	147	199	199	77	67	56	-1.53389	5.1754e-12	4.20252e-10	down	--	--	--	--|2e-20|lang:109340215|hypothetical protein	--	--	--	--	hypothetical protein glysoja_010047 [Glycine soja]
Glyma.10G220500	7	11	7	37	20	40	1.89056	0.000320037	0.00477798	up	--	--	Molecular Function: ubiquitin-protein transferase activity (GO:0004842);; Cellular Component: nucleus (GO:0005634);; Biological Process: SCF-dependent proteasomal ubiquitin-dependent protein catabolic process (GO:0031146);;	--|0.0|gmx:102670462|hypothetical protein	--	--	F-box domain	F-box/kelch-repeat protein At3g23880 OS=Arabidopsis thaliana OX=3702 GN=At3g23880 PE=2 SV=1	hypothetical protein GLYMA_10G220500 [Glycine max]
Glyma.01G128100	11	13	6	28	45	42	1.85674	8.031e-05	0.00154551	up	--	--	Molecular Function: DNA-binding transcription factor activity (GO:0003700);; Cellular Component: nucleus (GO:0005634);; Biological Process: transcription, DNA-templated (GO:0006351);; Biological Process: response to osmotic stress (GO:0006970);; Biological Process: response to heat (GO:0009408);; Biological Process: response to cold (GO:0009409);; Biological Process: response to water deprivation…	K13424|0.0|gmx:100127367|K13424 WRKY33; WRKY transcription factor 33	--	--	WRKY DNA -binding domain	Probable WRKY transcription factor 33 OS=Arabidopsis thaliana OX=3702 GN=WRKY33 PE=1 SV=2	probable WRKY transcription factor 33 isoform X2 [Glycine max] KRH76058.1 hypothetical protein GLYMA_01G128100 [Glycine max]
Glyma.17G018267	3	3	1	109	110	1	4.90452	0.00140687	0.0154722	up	--	--	--	--|6e-25|gsj:114390452|hypothetical protein	--	--	Protein of unknown function (DUF1324)	--	hypothetical protein D0Y65_044608 [Glycine soja]
Glyma.04G006800	3	8	9	76	54	22	2.84399	2.32658e-07	9.03541e-06	up	--	--	Biological Process: auxin-activated signaling pathway (GO:0009734);;	K14488|4e-72|gsj:114408420|K14488 SAUR; SAUR family protein	--	--	Auxin responsive protein	Auxin-induced protein 10A5 OS=Glycine max OX=3847 PE=2 SV=1	auxin-responsive protein SAUR20-like [Glycine max] XP_028227264.1 auxin-responsive protein SAUR20-like [Glycine soja] KHN33703.1 Auxin-induced protein 10A5 [Glycine soja] KRH60745.1 hypothetical protein GLYMA_04G006800 [Glycine max] RZC14374.1 Auxin-induced protein 10A5 [Glycine soja]
Glyma.07G087200	37	36	39	244	270	137	2.44487	2.93877e-20	5.14946e-18	up	--	--	Cellular Component: plasma membrane (GO:0005886);; Cellular Component: anchored component of membrane (GO:0031225);;	--|8e-41|gmx:102664089|hypothetical protein	--	--	Arabinogalactan peptide	Arabinogalactan protein 22 OS=Arabidopsis thaliana OX=3702 GN=AGP22 PE=1 SV=1	unknown, partial [Glycine max]
Glyma.19G236800	183	213	133	412	465	647	1.45071	1.77966e-16	2.2474e-14	up	--	--	Molecular Function: ubiquitin-protein transferase activity (GO:0004842);; Cellular Component: plasma membrane (GO:0005886);; Molecular Function: zinc ion binding (GO:0008270);; Biological Process: defense response, incompatible interaction (GO:0009814);; Biological Process: defense response to bacterium, incompatible interaction (GO:0009816);; Biological Process: response to chitin (GO:0010200);;…	K10664|0.0|gsj:114397912|K10664 ATL6S; E3 ubiquitin-protein ligase ATL6/9/15/31/42/55 [EC:2.3.2.27]	[O]	Posttranslational modification, protein turnover, chaperones	Ring finger domain;; RING-H2 zinc finger domain;; Zinc finger, C3HC4 type (RING finger);; RING-like zinc finger;; Zinc finger, C3HC4 type (RING finger);; Anaphase-promoting complex subunit 11 RING-H2 finger	E3 ubiquitin-protein ligase ATL6 OS=Arabidopsis thaliana OX=3702 GN=ATL6 PE=1 SV=2	E3 ubiquitin-protein ligase ATL6 [Glycine max] XP_028215765.1 E3 ubiquitin-protein ligase ATL6-like [Glycine soja] KRG96857.1 hypothetical protein GLYMA_19G236800 [Glycine max] RZB49446.1 E3 ubiquitin-protein ligase ATL6 [Glycine soja]
Glyma.16G185200	64	66	56	0	0	0	-8.48218	4.2885e-12	3.53724e-10	down	--	--	--	--|1e-118|gmx:100783177|hypothetical protein	[R]	General function prediction only	Leucine rich repeat N-terminal domain;; Leucine rich repeat	Receptor-like protein EIX2 OS=Solanum lycopersicum OX=4081 GN=EIX2 PE=1 SV=2	hypothetical protein GLYMA_16G185200 [Glycine max]
Glyma.07G044900	50	37	42	120	138	74	1.26644	9.83823e-06	0.000250379	up	--	--	Molecular Function: metal ion binding (GO:0046872);;	--|1e-104|gsj:114411495|hypothetical protein	--	--	zinc-finger of the FCS-type, C2-C2	Protein MARD1 OS=Arabidopsis thaliana OX=3702 GN=MARD1 PE=2 SV=2	hypothetical protein GLYMA_07G044900 [Glycine max]
Glyma.11G096700	330	423	336	930	891	847	1.21207	6.14743e-26	1.63139e-23	up	--	--	Cellular Component: extracellular region (GO:0005576);; Biological Process: sexual reproduction (GO:0019953);;	--|0.0|gsj:114377455|hypothetical protein	--	--	Expansin C-terminal domain;; Lytic transglycolase	Expansin-like A2 OS=Arabidopsis thaliana OX=3702 GN=EXLA2 PE=2 SV=1	putative expansin-like A2 precursor [Glycine max] XP_028191769.1 expansin-like A2 [Glycine soja] KHN09258.1 Expansin-like A1 [Glycine soja] KRH29091.1 hypothetical protein GLYMA_11G096700 [Glycine max] RZB79126.1 Expansin-like A1 [Glycine soja]
Glyma.01G166200	21	35	28	89	59	76	1.34191	4.14917e-05	0.000880365	up	[R]	General function prediction only	Biological Process: flavonoid biosynthetic process (GO:0009813);; Molecular Function: L-ascorbic acid binding (GO:0031418);; Molecular Function: naringenin 3-dioxygenase activity (GO:0045486);; Molecular Function: metal ion binding (GO:0046872);;	K00475|0.0|gmx:100818312|K00475 F3H; naringenin 3-dioxygenase [EC:1.14.11.9]	[QR]	--	2OG-Fe(II) oxygenase superfamily;; non-haem dioxygenase in morphine synthesis N-terminal	Naringenin,2-oxoglutarate 3-dioxygenase OS=Malus domestica OX=3750 PE=2 SV=1	naringenin,2-oxoglutarate 3-dioxygenase [Glycine max] KRH76658.1 hypothetical protein GLYMA_01G166200 [Glycine max]
Glyma.06G317800	25	14	15	43	49	40	1.19547	0.0027129	0.0257722	up	[S]	Function unknown	Cellular Component: endoplasmic reticulum membrane (GO:0005789);; Cellular Component: integral component of membrane (GO:0016021);;	K13989|0.0|gmx:100780491|K13989 DERL2_3; Derlin-2/3	[S]	Function unknown	Der1-like family	Derlin-1 OS=Arabidopsis thaliana OX=3702 GN=DER1 PE=2 SV=1	derlin-1.1 [Glycine max] KRH56333.1 hypothetical protein GLYMA_06G317800 [Glycine max]
Glyma.08G158200	49	58	44	162	217	131	1.66687	2.23274e-12	1.93845e-10	up	--	--	--	--|2e-10|aip:107616009|hypothetical protein	--	--	--	--	hypothetical protein GLYMA_08G158200 [Glycine max]
Glyma.20G086400	114	105	83	42	46	60	-1.11292	1.82231e-05	0.000428921	down	--	--	--	--|0.0|gmx:100796572|hypothetical protein	--	--	Unc-13 homolog	Protein unc-13 homolog OS=Arabidopsis thaliana OX=3702 GN=PATROL1 PE=2 SV=1	protein unc-13 homolog [Glycine max] KRG90363.1 hypothetical protein GLYMA_20G086400 [Glycine max]
Glyma.18G245700	299	275	181	467	581	639	1.07809	7.62282e-12	6.05559e-10	up	--	--	Molecular Function: transmembrane receptor protein serine/threonine kinase activity (GO:0004675);; Molecular Function: ATP binding (GO:0005524);; Cellular Component: plasma membrane (GO:0005886);; Biological Process: protein phosphorylation (GO:0006468);; Biological Process: cell surface receptor signaling pathway (GO:0007166);; Cellular Component: integral component of membrane (GO:0016021);;	--|0.0|gsj:114394961|hypothetical protein	--	--	--	Proline-rich receptor-like protein kinase PERK2 OS=Arabidopsis thaliana OX=3702 GN=PERK2 PE=2 SV=3	uncharacterized protein LOC102668087 [Glycine max] XP_028212441.1 uncharacterized protein LOC114394961 [Glycine soja] KRH00975.1 hypothetical protein GLYMA_18G245700 [Glycine max] RZB53263.1 hypothetical protein D0Y65_049325 [Glycine soja]
DD_newGene_638	208	228	235	0	2	0	-8.48419	3.11203e-16	3.83733e-14	down	--	--	Molecular Function: transporter activity (GO:0005215);; Molecular Function: ATP binding (GO:0005524);; Cellular Component: chloroplast envelope (GO:0009941);; Molecular Function: ATPase activity (GO:0016887);;	--|2e-13|vra:106780648|hypothetical protein	[Q]	Secondary metabolites biosynthesis, transport and catabolism	--	ABC transporter I family member 10 OS=Arabidopsis thaliana OX=3702 GN=ABCI10 PE=2 SV=1	hypothetical protein D0Y65_024080 [Glycine soja] RZB91920.1 hypothetical protein D0Y65_024080 [Glycine soja] RZB91921.1 hypothetical protein D0Y65_024080 [Glycine soja]
Glyma.13G234500	148	180	174	467	493	526	1.47795	3.25714e-25	8.05965e-23	up	--	--	Cellular Component: nucleus (GO:0005634);; Cellular Component: cytoplasm (GO:0005737);; Molecular Function: electron transfer activity (GO:0009055);; Biological Process: response to salicylic acid (GO:0009751);; Biological Process: salicylic acid mediated signaling pathway (GO:0009863);; Biological Process: jasmonic acid mediated signaling pathway (GO:0009867);; Molecular Function: protein disulf…	K03676|8e-94|gsj:114374471|K03676 grxC; glutaredoxin 3	[O]	Posttranslational modification, protein turnover, chaperones	Glutaredoxin	Glutaredoxin-C9 OS=Arabidopsis thaliana OX=3702 GN=GRXC9 PE=1 SV=1	glutaredoxin-C9 [Glycine max] XP_028187913.1 glutaredoxin-C9-like [Glycine soja] KRH21345.1 hypothetical protein GLYMA_13G234500 [Glycine max]
Glyma.10G129500	17	26	43	79	78	44	1.11959	0.0029455	0.0274269	up	--	--	--	--	--	--	--	--	unknown [Glycine max]
Glyma.03G147900	45	62	21	107	128	106	1.34634	2.7303e-06	8.05714e-05	up	--	--	Cellular Component: cell wall (GO:0005618);; Cellular Component: apoplast (GO:0048046);;	--|1e-152|gsj:114406809|hypothetical protein	--	--	Dirigent-like protein	Dirigent protein 21 OS=Arabidopsis thaliana OX=3702 GN=DIR21 PE=3 SV=1	pterocarpan synthase-like precursor [Glycine max] XP_028225441.1 dirigent protein 22-like [Glycine soja] KRH67113.1 hypothetical protein GLYMA_03G147900 [Glycine max] RZC20736.1 Dirigent protein 7 [Glycine soja]
Glyma.09G279000	104	90	102	265	284	237	1.31532	3.35939e-13	3.18724e-11	up	--	--	Cellular Component: chloroplast (GO:0009507);;	--|1e-155|gsj:114425457|hypothetical protein	--	--	LURP-one-related	Protein LURP-one-related 15 OS=Arabidopsis thaliana OX=3702 GN=At5g01750 PE=1 SV=1	protein LURP-one-related 10 [Glycine max] XP_028248186.1 protein LURP-one-related 10-like [Glycine soja] KRH40808.1 hypothetical protein GLYMA_09G279000 [Glycine max] RZB94249.1 Protein LURP-one-related 15 isoform A [Glycine soja]
Glyma.08G325900	585	627	529	1282	1374	1403	1.13601	2.90161e-33	1.1807e-30	up	--	--	Molecular Function: DNA-binding transcription factor activity (GO:0003700);; Cellular Component: nucleus (GO:0005634);; Cellular Component: cytosol (GO:0005829);; Biological Process: transcription, DNA-templated (GO:0006351);; Biological Process: regulation of transcription, DNA-templated (GO:0006355);; Molecular Function: sequence-specific DNA binding (GO:0043565);;	--|0.0|gsj:114423498|hypothetical protein	--	--	GRAS domain family	Scarecrow-like protein 5 OS=Arabidopsis thaliana OX=3702 GN=SCL5 PE=2 SV=1	scarecrow-like protein 21 [Glycine max] XP_028246077.1 scarecrow-like protein 21 [Glycine soja] KHM99486.1 Scarecrow-like protein 5 [Glycine soja] KRH46306.1 hypothetical protein GLYMA_08G325900 [Glycine max] RZB99907.1 Scarecrow-like protein 5 isoform A [Glycine soja] RZB99908.1 Scarecrow-like protein 5 isoform B [Glycine soja]
Glyma.14G171500	4153	4608	3895	9946	11125	8904	1.15686	4.55099e-47	2.97619e-44	up	--	--	Molecular Function: DNA binding (GO:0003677);; Molecular Function: DNA-binding transcription factor activity (GO:0003700);; Cellular Component: nucleus (GO:0005634);; Biological Process: transcription, DNA-templated (GO:0006351);; Biological Process: response to osmotic stress (GO:0006970);; Biological Process: response to cold (GO:0009409);; Biological Process: response to water deprivation (GO:…	K09286|0.0|gmx:100781774|K09286 EREBP; EREBP-like factor	--	--	AP2 domain	Ethylene-responsive transcription factor RAP2-4 OS=Arabidopsis thaliana OX=3702 GN=RAP2-4 PE=1 SV=1	ethylene-responsive transcription factor RAP2-4 [Glycine max] KRH16699.1 hypothetical protein GLYMA_14G171500 [Glycine max]
Glyma.02G008400	270	244	192	111	133	106	-1.09927	1.07189e-09	6.40371e-08	down	--	--	Cellular Component: cell wall (GO:0005618);; Cellular Component: integral component of membrane (GO:0016021);; Molecular Function: pectinesterase activity (GO:0030599);; Biological Process: cell wall modification (GO:0042545);; Molecular Function: aspartyl esterase activity (GO:0045330);; Biological Process: pectin catabolic process (GO:0045490);; Molecular Function: pectinesterase inhibitor acti…	K01051|0.0|gmx:100789650|K01051 E3.1.1.11; pectinesterase [EC:3.1.1.11]	--	--	Pectinesterase;; Plant invertase/pectin methylesterase inhibitor	Probable pectinesterase/pectinesterase inhibitor 21 OS=Arabidopsis thaliana OX=3702 GN=PME21 PE=2 SV=2	pectinesterase [Glycine max] KRH69156.1 hypothetical protein GLYMA_02G008400 [Glycine max]
Glyma.05G159200	116	123	100	187	270	304	1.07781	2.01757e-08	9.52156e-07	up	[S]	Function unknown	--	--|0.0|gmx:100809704|hypothetical protein	--	--	Protein tyrosine and serine/threonine kinase;; Leucine rich repeat;; Protein kinase domain;; Leucine Rich repeats (2 copies);; Leucine Rich repeat;; Leucine Rich Repeat	Calmodulin-binding receptor kinase CaMRLK OS=Arabidopsis thaliana OX=3702 GN=CAMRLK PE=1 SV=1	calmodulin-binding receptor kinase CaMRLK [Glycine max] KRH58983.1 hypothetical protein GLYMA_05G159200 [Glycine max]
Glyma.19G235600	30	13	16	69	89	92	1.9859	1.32373e-08	6.41238e-07	up	[M]	Cell wall/membrane/envelope biogenesis	Cellular Component: Golgi membrane (GO:0000139);; Cellular Component: Golgi apparatus (GO:0005794);; Molecular Function: glucuronosyltransferase activity (GO:0015020);; Cellular Component: integral component of membrane (GO:0016021);; Molecular Function: metal ion binding (GO:0046872);; Biological Process: cell wall organization (GO:0071555);;	K20890|0.0|gsj:114399991|K20890 GUX; xylan alpha-glucuronosyltransferase [EC:2.4.1.-]	[G]	Carbohydrate transport and metabolism	Glycosyl transferase family 8	Putative UDP-glucuronate:xylan alpha-glucuronosyltransferase 4 OS=Arabidopsis thaliana OX=3702 GN=GUX4 PE=3 SV=1	putative UDP-glucuronate:xylan alpha-glucuronosyltransferase 4 [Glycine max] XP_028218031.1 putative UDP-glucuronate:xylan alpha-glucuronosyltransferase 4 [Glycine soja] KRG96838.1 hypothetical protein GLYMA_19G235600 [Glycine max] RZB49425.1 putative UDP-glucuronate:xylan alpha-glucuronosyltransferase 4 [Glycine soja]
Glyma.10G246700	246	244	242	140	117	104	-1.10707	8.57062e-10	5.18513e-08	down	--	--	--	--|1e-09|pvu:PHAVU_007G059200g|hypothetical protein	--	--	--	--	hypothetical protein glysoja_015968 [Glycine soja] KRH35502.1 hypothetical protein GLYMA_10G246700 [Glycine max] RZB88971.1 hypothetical protein D0Y65_028035 [Glycine soja]
Glyma.08G097400	41	50	27	74	118	72	1.07763	0.00028358	0.0043308	up	--	--	--	--|0.0|gsj:114421567|hypothetical protein	[R]	General function prediction only	Leucine rich repeat;; Leucine Rich repeats (2 copies);; Leucine Rich Repeat	Receptor like protein 29 OS=Arabidopsis thaliana OX=3702 GN=RLP29 PE=2 SV=1	receptor like protein 29 [Glycine max] XP_028243347.1 receptor like protein 29-like [Glycine soja]
Glyma.09G130500	313	370	297	1024	1066	640	1.39356	5.62718e-19	8.73215e-17	up	--	--	Cellular Component: cytoplasm (GO:0005737);; Biological Process: metal ion transport (GO:0030001);; Molecular Function: transition metal ion binding (GO:0046914);; Biological Process: cellular transition metal ion homeostasis (GO:0046916);;	--|2e-85|gsj:114367213|hypothetical protein	[P]	Inorganic ion transport and metabolism	--	Heavy metal-associated isoprenylated plant protein 39 OS=Arabidopsis thaliana OX=3702 GN=HIPP39 PE=2 SV=1	heavy metal-associated isoprenylated plant protein 39 [Glycine max] XP_028180155.1 heavy metal-associated isoprenylated plant protein 39-like [Glycine soja] KHN42455.1 hypothetical protein glysoja_033923 [Glycine soja] KRH38361.1 hypothetical protein GLYMA_09G130500 [Glycine max]
Glyma.11G030900	6	35	19	85	100	86	2.10548	1.75801e-08	8.37216e-07	up	--	--	--	--|0.0|gsj:114375484|hypothetical protein	--	--	PLATZ transcription factor	--	uncharacterized protein LOC100806286 isoform X1 [Glycine max] XP_028189071.1 uncharacterized protein LOC114375484 isoform X1 [Glycine soja]
Glyma.08G089100	68	88	34	116	201	218	1.42071	1.76061e-07	7.02058e-06	up	--	--	Molecular Function: DNA binding (GO:0003677);; Molecular Function: DNA-binding transcription factor activity (GO:0003700);; Cellular Component: nucleus (GO:0005634);; Biological Process: transcription, DNA-templated (GO:0006351);; Biological Process: regulation of transcription, DNA-templated (GO:0006355);; Biological Process: pollen development (GO:0009555);; Biological Process: anther wall tape…	--|0.0|gsj:114424486|hypothetical protein	--	--	Helix-loop-helix DNA-binding domain	Transcription factor bHLH10 OS=Arabidopsis thaliana OX=3702 GN=BHLH10 PE=1 SV=1	transcription factor bHLH89 [Glycine max] XP_014634261.1 transcription factor bHLH89 [Glycine max] XP_028247143.1 transcription factor bHLH89-like [Glycine soja] KHN28921.1 Transcription factor bHLH91 [Glycine soja] KRH42426.1 hypothetical protein GLYMA_08G089100 [Glycine max] KRH42427.1 hypothetical protein GLYMA_08G089100 [Glycine max] RZB95970.1 Transcription factor bHLH89 isoform A [Glycine s…
Glyma.17G128900	6	6	6	60	55	50	3.11157	8.42627e-11	5.93436e-09	up	[TZDR]	--	Molecular Function: calcium ion binding (GO:0005509);;	K13448|1e-96|gmx:100816563|K13448 CML; calcium-binding protein CML	[T]	Signal transduction mechanisms	EF hand;; EF-hand domain pair;; EF-hand domain;; EF hand;; EF-hand domain pair	Putative calcium-binding protein CML19 OS=Oryza sativa subsp. japonica OX=39947 GN=CML19 PE=3 SV=1	putative calcium-binding protein CML19 [Glycine max] KRH03945.1 hypothetical protein GLYMA_17G128900 [Glycine max]
Glyma.13G298600	290	312	277	1131	1320	1473	2.07071	4.37047e-70	4.57301e-67	up	--	--	Molecular Function: DNA-binding transcription factor activity (GO:0003700);; Cellular Component: nucleus (GO:0005634);; Cellular Component: cytoplasm (GO:0005737);; Biological Process: transcription, DNA-templated (GO:0006351);; Biological Process: response to salt stress (GO:0009651);; Biological Process: ethylene-activated signaling pathway (GO:0009873);; Molecular Function: sequence-specific D…	--|0.0|gmx:100809887|hypothetical protein	--	--	AP2 domain	Ethylene-responsive transcription factor ERF053 OS=Arabidopsis thaliana OX=3702 GN=ERF053 PE=1 SV=1	ethylene-responsive transcription factor ERF053 [Glycine max] KRH22409.1 hypothetical protein GLYMA_13G298600 [Glycine max]
Glyma.13G157400	25	30	25	284	262	207	3.15201	1.08494e-37	4.90527e-35	up	--	--	--	--|1e-104|gsj:114374556|hypothetical protein	--	--	--	--	uncharacterized protein LOC100804202 [Glycine max] XP_028188018.1 uncharacterized protein LOC114374556 [Glycine soja] KHN22109.1 hypothetical protein glysoja_033423 [Glycine soja] KRH20118.1 hypothetical protein GLYMA_13G157400 [Glycine max] RZB81260.1 hypothetical protein D0Y65_030833 [Glycine soja]
Glyma.01G073600	115	156	111	632	538	799	2.29204	5.74763e-41	2.96465e-38	up	--	--	Cellular Component: endoplasmic reticulum (GO:0005783);; Biological Process: flavonoid biosynthetic process (GO:0009813);; Biological Process: pollen exine formation (GO:0010584);; Biological Process: polyketide biosynthetic process (GO:0030639);; Biological Process: sporopollenin biosynthetic process (GO:0080110);; Molecular Function: tetraketide alpha-pyrone synthase activity (GO:0090439);;	--|0.0|gsj:114404280|hypothetical protein	--	--	Chalcone and stilbene synthases, N-terminal domain;; Chalcone and stilbene synthases, C-terminal domain;; 3-Oxoacyl-[acyl-carrier-protein (ACP)] synthase III;; FAE1/Type III polyketide synthase-like protein	Type III polyketide synthase A OS=Arabidopsis thaliana OX=3702 GN=PKSA PE=1 SV=1	type III polyketide synthase A [Glycine max] XP_028223130.1 type III polyketide synthase A-like [Glycine soja] KHN22950.1 Chalcone synthase 9 [Glycine soja] KRH75257.1 hypothetical protein GLYMA_01G073600 [Glycine max] RZC28918.1 Type III polyketide synthase A [Glycine soja]
Glyma.06G175600	42	72	51	290	265	336	2.35705	1.04256e-29	3.53524e-27	up	--	--	Molecular Function: aldehyde oxidase activity (GO:0004031);; Cellular Component: extracellular space (GO:0005615);; Cellular Component: cell wall (GO:0005618);; Biological Process: defense response to fungus (GO:0050832);;	--|0.0|gmx:100814200|hypothetical protein	--	--	Glyoxal oxidase N-terminus;; Domain of unknown function (DUF1929)	Aldehyde oxidase GLOX OS=Vitis pseudoreticulata OX=231512 GN=GLOX PE=2 SV=1	aldehyde oxidase GLOX [Glycine max]
Glyma.03G073776	49	60	58	15	30	10	-1.7042	1.36423e-05	0.000334886	down	[Q]	Secondary metabolites biosynthesis, transport and catabolism	Molecular Function: copper ion binding (GO:0005507);; Molecular Function: oxidoreductase activity, oxidizing metal ions (GO:0016722);; Biological Process: lignin catabolic process (GO:0046274);; Cellular Component: apoplast (GO:0048046);; Molecular Function: hydroquinone:oxygen oxidoreductase activity (GO:0052716);;	K05909|0.0|gsj:114406255|K05909 E1.10.3.2; laccase [EC:1.10.3.2]	[Q]	Secondary metabolites biosynthesis, transport and catabolism	Multicopper oxidase;; Multicopper oxidase;; Multicopper oxidase	Laccase-7 OS=Arabidopsis thaliana OX=3702 GN=LAC7 PE=2 SV=1	laccase-7 [Glycine max] XP_028224709.1 laccase-7-like [Glycine soja] KRG88783.1 hypothetical protein GLYMA_U027400 [Glycine max] RZC19575.1 Laccase-7 [Glycine soja]
Glyma.02G197800	255	365	281	568	643	812	1.08613	1.80605e-13	1.74977e-11	up	--	--	Molecular Function: obsolete signal transducer activity (GO:0004871);; Cellular Component: vacuolar membrane (GO:0005774);; Cellular Component: Golgi apparatus (GO:0005794);; Cellular Component: plasma membrane (GO:0005886);; Cellular Component: plasmodesma (GO:0009506);; Biological Process: response to wounding (GO:0009611);; Biological Process: response to bacterium (GO:0009617);; Biological Pr…	--|0.0|gsj:114393871|hypothetical protein	--	--	Late embryogenesis abundant protein	NDR1/HIN1-like protein 3 OS=Arabidopsis thaliana OX=3702 GN=NHL3 PE=1 SV=1	NDR1/HIN1-like protein 3 [Glycine max] XP_028211148.1 NDR1/HIN1-like protein 3 [Glycine soja] KRH72199.1 hypothetical protein GLYMA_02G197800 [Glycine max] RZC25809.1 NDR1/HIN1-like protein 2 [Glycine soja]
Glyma.09G073200	33	59	23	65	63	115	1.02138	0.00287409	0.026936	up	--	--	Molecular Function: peroxidase activity (GO:0004601);; Molecular Function: calcium ion binding (GO:0005509);; Cellular Component: integral component of membrane (GO:0016021);; Molecular Function: oxidoreductase activity, acting on NAD(P)H, oxygen as acceptor (GO:0050664);;	K13447|0.0|gmx:100805697|K13447 RBOH; respiratory burst oxidase [EC:1.6.3.- 1.11.1.-]	[PQ]	--	Ferric reductase NAD binding domain;; Respiratory burst NADPH oxidase;; FAD-binding domain;; Ferric reductase like transmembrane component;; EF-hand domain pair	Respiratory burst oxidase homolog protein E OS=Arabidopsis thaliana OX=3702 GN=RBOHE PE=2 SV=2	respiratory burst oxidase homolog protein E [Glycine max] KRH37549.1 hypothetical protein GLYMA_09G073200 [Glycine max]
Glyma.09G218600	106	97	62	215	284	244	1.40268	6.99356e-13	6.419e-11	up	[Q]	Secondary metabolites biosynthesis, transport and catabolism	Molecular Function: iron ion binding (GO:0005506);; Biological Process: brassinosteroid homeostasis (GO:0010268);; Molecular Function: (+)-abscisic acid 8'-hydroxylase activity (GO:0010295);; Cellular Component: integral component of membrane (GO:0016021);; Biological Process: sterol metabolic process (GO:0016125);; Biological Process: brassinosteroid biosynthetic process (GO:0016132);; Molecular…	K09843|0.0|gsj:114424983|K09843 CYP707A; (+)-abscisic acid 8'-hydroxylase [EC:1.14.14.137]	[QI]	--	Cytochrome P450	Abscisic acid 8&apos;-hydroxylase 1 OS=Arabidopsis thaliana OX=3702 GN=CYP707A1 PE=2 SV=1	abscisic acid 8&apos;-hydroxylase 1 [Glycine max] XP_028247497.1 abscisic acid 8&apos;-hydroxylase CYP707A2-like [Glycine soja] KHN11785.1 Abscisic acid 8&apos;-hydroxylase 1 [Glycine soja] KRH39776.1 hypothetical protein GLYMA_09G218600 [Glycine max] RZB93267.1 Abscisic acid 8&apos;-hydroxylase 1 isoform A [Glycine soja]
Glyma.13G042500	1401	1778	1251	3465	3108	3284	1.07995	4.38079e-27	1.25339e-24	up	--	--	Cellular Component: plasma membrane (GO:0005886);; Cellular Component: anchored component of membrane (GO:0031225);;	--|5e-91|gsj:114381146|hypothetical protein	--	--	--	Classical arabinogalactan protein 1 OS=Arabidopsis thaliana OX=3702 GN=AGP1 PE=2 SV=2	classical arabinogalactan protein 1 [Glycine max] XP_028196130.1 classical arabinogalactan protein 1-like [Glycine soja] KRH18171.1 hypothetical protein GLYMA_13G042500 [Glycine max] RZB70832.1 hypothetical protein D0Y65_035685 [Glycine soja]
Glyma.08G324100	13	13	5	87	47	85	2.75918	1.4064e-10	9.5557e-09	up	--	--	Molecular Function: fatty acid binding (GO:0005504);; Cellular Component: endoplasmic reticulum (GO:0005783);; Biological Process: lipid transport (GO:0006869);; Molecular Function: zinc ion binding (GO:0008270);; Cellular Component: plasmodesma (GO:0009506);; Biological Process: systemic acquired resistance (GO:0009627);; Biological Process: systemic acquired resistance, salicylic acid mediated …	--|5e-74|gsj:114423479|hypothetical protein	--	--	Probable lipid transfer;; Protease inhibitor/seed storage/LTP family	Putative lipid-transfer protein DIR1 OS=Arabidopsis thaliana OX=3702 GN=DIR1 PE=1 SV=1	putative lipid-transfer protein DIR1 [Glycine max] XP_028246044.1 putative lipid-transfer protein DIR1 [Glycine soja] KHM99504.1 Putative lipid-transfer protein DIR1 [Glycine soja] KRH46276.1 hypothetical protein GLYMA_08G324100 [Glycine max] RZB99872.1 putative lipid-transfer protein DIR1 [Glycine soja]
Glyma.06G243500	710	749	699	126	105	124	-2.68964	1.4379e-81	2.10635e-78	down	--	--	Biological Process: multicellular organism development (GO:0007275);; Biological Process: response to light stimulus (GO:0009416);; Biological Process: response to wounding (GO:0009611);; Biological Process: jasmonic acid metabolic process (GO:0009694);; Biological Process: response to auxin (GO:0009733);; Biological Process: induced systemic resistance, jasmonic acid mediated signaling pathway (…	K14506|1e-80|gmx:100792200|K14506 JAR1_4_6; jasmonic acid-amino synthetase [EC:6.3.2.52]	--	--	GH3 auxin-responsive promoter	Jasmonic acid-amido synthetase JAR1 OS=Oryza sativa subsp. japonica OX=39947 GN=GH3.5 PE=2 SV=1	hypothetical protein GLYMA_06G243500 [Glycine max] RZC08990.1 Jasmonic acid-amido synthetase JAR1 isoform A [Glycine soja] RZC08991.1 Jasmonic acid-amido synthetase JAR1 isoform B [Glycine soja] RZC08992.1 Jasmonic acid-amido synthetase JAR1 isoform C [Glycine soja] RZC08995.1 Jasmonic acid-amido synthetase JAR1 isoform F [Glycine soja] RZC08996.1 Jasmonic acid-amido synthetase JAR1 isoform G [Gl…
Glyma.04G044900	884	958	717	3458	3262	4165	2.01106	7.94605e-74	9.70001e-71	up	--	--	Molecular Function: DNA-binding transcription factor activity (GO:0003700);; Cellular Component: nucleus (GO:0005634);; Biological Process: transcription, DNA-templated (GO:0006351);; Biological Process: response to oxidative stress (GO:0006979);; Biological Process: response to cold (GO:0009409);; Biological Process: response to water deprivation (GO:0009414);; Biological Process: response to wo…	--|1e-173|gmx:100800095|hypothetical protein	[R]	General function prediction only	C2H2-type zinc finger;; C2H2-type zinc finger;; Zinc-finger double-stranded RNA-binding;; Zinc-finger of C2H2 type	Zinc finger protein ZAT10 OS=Arabidopsis thaliana OX=3702 GN=ZAT10 PE=2 SV=1	zinc finger protein ZAT10 [Glycine max] KRH61394.1 hypothetical protein GLYMA_04G044900 [Glycine max]
Glyma.09G040400	38	41	20	87	120	85	1.47961	5.34005e-07	1.91354e-05	up	--	--	Biological Process: defense response (GO:0006952);; Biological Process: response to biotic stimulus (GO:0009607);;	--|1e-110|gsj:114367253|hypothetical protein	--	--	Pathogenesis-related protein Bet v 1 family	Disease resistance response protein DRRG49-C OS=Pisum sativum OX=3888 PE=2 SV=1	putative pathogenesis-related protein [Glycine max] XP_028180203.1 disease resistance response protein DRRG49-C-like [Glycine soja] KHN12915.1 Disease resistance response protein DRRG49-C [Glycine soja] KRH37039.1 hypothetical protein GLYMA_09G040400 [Glycine max] RZB90524.1 Disease resistance response protein DRRG49-C [Glycine soja]
Glyma.13G236500	1368	1485	1203	3502	3901	3658	1.36235	3.21889e-71	3.57219e-68	up	--	--	Molecular Function: DNA binding (GO:0003677);; Molecular Function: DNA-binding transcription factor activity (GO:0003700);; Cellular Component: nucleus (GO:0005634);; Biological Process: transcription, DNA-templated (GO:0006351);; Biological Process: defense response (GO:0006952);; Biological Process: ethylene-activated signaling pathway (GO:0009873);;	K09286|1e-163|gsj:114376825|K09286 EREBP; EREBP-like factor	--	--	AP2 domain	Ethylene-responsive transcription factor 4 OS=Nicotiana tabacum OX=4097 GN=ERF4 PE=1 SV=1	ethylene-responsive element binding factor 4 [Glycine max] XP_028190920.1 ethylene-responsive transcription factor 4-like [Glycine soja] KRH21384.1 hypothetical protein GLYMA_13G236500 [Glycine max] RZB82527.1 Ethylene-responsive transcription factor 4 [Glycine soja]
Glyma.01G225000	210	200	156	444	507	573	1.34444	4.30338e-20	7.33016e-18	up	--	--	Molecular Function: DNA binding (GO:0003677);; Molecular Function: DNA-binding transcription factor activity (GO:0003700);; Cellular Component: nucleus (GO:0005634);; Biological Process: transcription, DNA-templated (GO:0006351);; Biological Process: ethylene-activated signaling pathway (GO:0009873);; Biological Process: response to chitin (GO:0010200);;	--|0.0|gmx:100785364|hypothetical protein	--	--	AP2 domain	Ethylene-responsive transcription factor ERF061 OS=Arabidopsis thaliana OX=3702 GN=ERF061 PE=2 SV=1	ethylene-responsive transcription factor ERF061 [Glycine max] ALA09093.1 AP2-EREBP transcription factor, partial [Glycine max] KRH77640.1 hypothetical protein GLYMA_01G225000 [Glycine max]
Glyma.15G063700	204	261	232	781	707	488	1.41974	7.48134e-18	1.06608e-15	up	--	--	--	--|4e-61|gmx:100500574|hypothetical protein	--	--	--	--	hypothetical protein GLYMA_15G063700 [Glycine max]
Glyma.17G030700	541	593	361	1196	1252	1633	1.37541	3.46333e-22	7.20649e-20	up	--	--	Cellular Component: endosome (GO:0005768);; Cellular Component: Golgi apparatus (GO:0005794);; Cellular Component: trans-Golgi network (GO:0005802);; Cellular Component: plasmodesma (GO:0009506);; Biological Process: cellulose microfibril organization (GO:0010215);; Biological Process: cell growth (GO:0016049);; Cellular Component: anchored component of membrane (GO:0031225);; Cellular Component:…	--|0.0|gsj:114393453|hypothetical protein	--	--	COBRA-like protein	COBRA-like protein 7 OS=Arabidopsis thaliana OX=3702 GN=COBL7 PE=1 SV=2	COBRA-like protein 7 [Glycine max] XP_028210613.1 COBRA-like protein 7 [Glycine soja] KRH02312.1 hypothetical protein GLYMA_17G030700 [Glycine max] RZB54934.1 COBRA-like protein 7 [Glycine soja]
Glyma.18G026900	34	22	10	58	86	91	1.74862	1.76142e-06	5.48059e-05	up	[RTKL]	--	Molecular Function: protein serine/threonine kinase activity (GO:0004674);; Molecular Function: ATP binding (GO:0005524);; Cellular Component: integral component of membrane (GO:0016021);; Molecular Function: protein homodimerization activity (GO:0042803);;	--|0.0|gmx:100787718|hypothetical protein	[T]	Signal transduction mechanisms	Protein kinase domain;; Protein tyrosine and serine/threonine kinase	Putative serine/threonine-protein kinase-like protein CCR3 OS=Arabidopsis thaliana OX=3702 GN=CCR3 PE=2 SV=1	hypothetical protein GLYMA_18G026900 [Glycine max]
Glyma.09G166400	105	107	63	301	349	308	1.72037	1.09541e-21	2.20419e-19	up	[GEPR]	--	Molecular Function: ATP binding (GO:0005524);; Cellular Component: plasma membrane (GO:0005886);; Molecular Function: organic anion transmembrane transporter activity (GO:0008514);; Cellular Component: plant-type vacuole membrane (GO:0009705);; Biological Process: leaf senescence (GO:0010150);; Molecular Function: carnitine transmembrane transporter activity (GO:0015226);; Biological Process: cad…	--|0.0|gsj:114425868|hypothetical protein	[R]	General function prediction only	Sugar (and other) transporter;; Major Facilitator Superfamily	Organic cation/carnitine transporter 1 OS=Arabidopsis thaliana OX=3702 GN=OCT1 PE=2 SV=1	organic cation/carnitine transporter 1 [Glycine max] XP_028248631.1 organic cation/carnitine transporter 1-like [Glycine soja] XP_028248632.1 organic cation/carnitine transporter 1-like [Glycine soja] KHN23600.1 Organic cation/carnitine transporter 1 [Glycine soja] KRH38913.1 hypothetical protein GLYMA_09G166400 [Glycine max] RZB92365.1 Organic cation/carnitine transporter 1 isoform A [Glycine so…
Glyma.02G208200	180	185	112	622	654	812	2.05386	3.49971e-38	1.64316e-35	up	--	--	Cellular Component: extracellular space (GO:0005615);; Cellular Component: cell wall (GO:0005618);; Cellular Component: Golgi apparatus (GO:0005794);; Cellular Component: plant-type cell wall (GO:0009505);; Biological Process: response to brassinosteroid (GO:0009741);; Cellular Component: apoplast (GO:0048046);;	--|0.0|gmx:100799846|hypothetical protein	--	--	Phosphate-induced protein 1 conserved region	Protein EXORDIUM OS=Arabidopsis thaliana OX=3702 GN=EXO PE=2 SV=1	protein EXORDIUM [Glycine max] KHN30293.1 hypothetical protein glysoja_042453 [Glycine soja] KRH72378.1 hypothetical protein GLYMA_02G208200 [Glycine max]
Glyma.08G018800	34	29	50	150	103	94	1.5232	5.59168e-07	1.98814e-05	up	--	--	--	--|1e-162|gsj:114421051|hypothetical protein	--	--	LURP-one-related	Protein LURP-one-related 17 OS=Arabidopsis thaliana OX=3702 GN=At5g41590 PE=2 SV=2	LURP-one-related domain-containing protein [Glycine max] XP_028242621.1 protein LURP-one-related 17-like [Glycine soja] KHN16781.1 Protein LURP-one-related 17 [Glycine soja] KRH41249.1 hypothetical protein GLYMA_08G018800 [Glycine max] RZB94811.1 Protein LURP-one-related 17 [Glycine soja]
Glyma.12G109800	4314	5177	3915	8789	9716	10918	1.05348	1.78133e-32	6.86693e-30	up	[QR]	--	Molecular Function: O-methyltransferase activity (GO:0008171);; Biological Process: alkaloid biosynthetic process (GO:0009821);; Molecular Function: identical protein binding (GO:0042802);; Molecular Function: (S)-reticuline 7-O-methyltransferase activity (GO:0102917);; Molecular Function: (R)-reticuline 7-O-methyltransferase activity (GO:0102918);;	--|0.0|gsj:114380137|hypothetical protein	[R]	General function prediction only	O-methyltransferase domain;; Dimerisation domain	(R,S)-reticuline 7-O-methyltransferase OS=Papaver somniferum OX=3469 GN=7OMT PE=1 SV=1	(R,S)-reticuline 7-O-methyltransferase-like [Glycine soja] KHN31955.1 3&apos;-hydroxy-N-methyl-(S)-coclaurine 4&apos;-O-methyltransferase [Glycine soja] RZB75323.1 (R,S)-reticuline 7-O-methyltransferase isoform B [Glycine soja]
Glyma.17G222500	44	44	34	146	162	132	1.76522	1.6969e-13	1.65277e-11	up	--	--	Biological Process: response to molecule of bacterial origin (GO:0002237);; Molecular Function: DNA-binding transcription factor activity (GO:0003700);; Cellular Component: nucleus (GO:0005634);; Biological Process: transcription, DNA-templated (GO:0006351);; Biological Process: response to wounding (GO:0009611);; Biological Process: response to salicylic acid (GO:0009751);; Biological Process: r…	--|0.0|gsj:114392941|hypothetical protein	--	--	WRKY DNA -binding domain	Probable WRKY transcription factor 40 OS=Arabidopsis thaliana OX=3702 GN=WRKY40 PE=1 SV=1	WRKY transcription factor 63 [Glycine max] XP_028210007.1 probable WRKY transcription factor 40 [Glycine soja] ACU20169.1 unknown [Glycine max] KHN37092.1 Putative WRKY transcription factor 40 [Glycine soja] RZB58099.1 putative WRKY transcription factor 40 isoform A [Glycine soja]
Glyma.19G212733	31	57	39	107	104	118	1.29744	1.12436e-06	3.6945e-05	up	--	--	Cellular Component: extracellular region (GO:0005576);; Molecular Function: cellulase activity (GO:0008810);; Biological Process: cellulose catabolic process (GO:0030245);; Biological Process: cell wall organization (GO:0071555);;	K01179|1e-100|gsj:114398885|K01179 E3.2.1.4; endoglucanase [EC:3.2.1.4]	--	--	Glycosyl hydrolase family 9	Endoglucanase 17 OS=Arabidopsis thaliana OX=3702 GN=At4g02290 PE=2 SV=1	endoglucanase 17-like [Glycine soja]
Glyma.17G105000	23	19	16	152	144	120	2.75814	6.18276e-21	1.16115e-18	up	--	--	--	--|1e-103|gmx:100500311|hypothetical protein	--	--	--	--	uncharacterized protein LOC100500311 [Glycine max] ACU15349.1 unknown [Glycine max] KRH03556.1 hypothetical protein GLYMA_17G105000 [Glycine max]
Glyma.13G095700	55	47	31	135	117	121	1.41007	4.54804e-08	2.01889e-06	up	--	--	--	--|8e-89|gsj:114381784|hypothetical protein	--	--	Cotton fibre expressed protein	--	uncharacterized protein LOC100814899 [Glycine max] XP_028196799.1 uncharacterized protein LOC114381784 [Glycine soja] KHN22707.1 hypothetical protein glysoja_027595 [Glycine soja] KRH19012.1 hypothetical protein GLYMA_13G095700 [Glycine max] RZB71648.1 hypothetical protein D0Y65_036211 [Glycine soja]
Glyma.02G042700	75	54	57	273	293	258	2.05607	1.23226e-25	3.1558e-23	up	--	--	--	--|0.0|gsj:114381114|hypothetical protein	--	--	Arabidopsis protein of unknown function;; Protein BYPASS1-related	--	uncharacterized protein LOC100811784 [Glycine max] XP_028196099.1 uncharacterized protein LOC114381114 [Glycine soja] KRH69699.1 hypothetical protein GLYMA_02G042700 [Glycine max] RZC23370.1 hypothetical protein D0Y65_002940 [Glycine soja]
Glyma.18G194600	19	24	28	52	55	82	1.32164	0.000181513	0.00301195	up	--	--	--	--|0.0|gsj:114395765|hypothetical protein	--	--	Protein of unknown function (DUF674)	--	hypothetical protein GLYMA_18G194600 [Glycine max]
Glyma.18G260400	86	139	98	223	325	251	1.22124	1.18666e-10	8.2151e-09	up	--	--	Molecular Function: RNA binding (GO:0003723);; Molecular Function: structural constituent of ribosome (GO:0003735);; Biological Process: translation (GO:0006412);; Cellular Component: integral component of membrane (GO:0016021);; Cellular Component: cytosolic large ribosomal subunit (GO:0022625);; Biological Process: ribosome biogenesis (GO:0042254);;	--|1e-159|gsj:114394437|hypothetical protein	--	--	--	Uncharacterized protein At5g19025 OS=Arabidopsis thaliana OX=3702 GN=At5g19025 PE=2 SV=3	uncharacterized protein At5g19025 [Glycine max] XP_028211813.1 uncharacterized protein At5g19025-like [Glycine soja] KHN13610.1 Hypothetical protein glysoja_019297 [Glycine soja] KRH01186.1 hypothetical protein GLYMA_18G260400 [Glycine max] KRH01187.1 hypothetical protein GLYMA_18G260400 [Glycine max] RZB53753.1 hypothetical protein D0Y65_049625 [Glycine soja]
Glyma.13G054200	51	56	31	193	173	296	2.1911	1.16994e-17	1.6479e-15	up	[RTKL]	--	Molecular Function: protein kinase activity (GO:0004672);; Molecular Function: protein serine/threonine kinase activity (GO:0004674);; Molecular Function: ATP binding (GO:0005524);; Cellular Component: intracellular (GO:0005622);; Cellular Component: plasma membrane (GO:0005886);; Biological Process: single fertilization (GO:0007338);; Cellular Component: plasmodesma (GO:0009506);; Biological Pro…	--|0.0|gmx:106795448|hypothetical protein	[T]	Signal transduction mechanisms	Protein tyrosine and serine/threonine kinase;; Protein kinase domain;; Malectin-like domain;; Malectin domain	Receptor-like protein kinase FERONIA OS=Arabidopsis thaliana OX=3702 GN=FER PE=1 SV=1	receptor-like protein kinase FERONIA [Glycine max] KRG88507.1 hypothetical protein GLYMA_U027000 [Glycine max] KRH18363.1 hypothetical protein GLYMA_13G054200 [Glycine max]
Glyma.10G216000	42	52	48	171	174	128	1.64905	3.31894e-12	2.80708e-10	up	--	--	Cellular Component: extracellular region (GO:0005576);; Biological Process: gibberellic acid mediated signaling pathway (GO:0009740);;	--|8e-72|gsj:114369443|hypothetical protein	--	--	Gibberellin regulated protein	Gibberellin-regulated protein 2 OS=Arabidopsis thaliana OX=3702 GN=GASA2 PE=2 SV=1	gibberellin-regulated protein 2 [Glycine max] XP_014618321.1 gibberellin-regulated protein 2 [Glycine max] XP_014618322.1 gibberellin-regulated protein 2 [Glycine max] XP_014618323.1 gibberellin-regulated protein 2 [Glycine max] XP_028182478.1 gibberellin-regulated protein 2-like [Glycine soja] KHN17088.1 Gibberellin-regulated protein 3 [Glycine soja] KRH34969.1 hypothetical protein GLYMA_10G2160…
Glyma.02G169100	4	28	28	125	104	139	2.53601	0.000322741	0.00480464	up	[Q]	Secondary metabolites biosynthesis, transport and catabolism	Biological Process: lipid metabolic process (GO:0006629);; Biological Process: pollen exine formation (GO:0010584);; Molecular Function: oxidoreductase activity, acting on the CH-CH group of donors, NAD or NADP as acceptor (GO:0016628);; Molecular Function: fatty-acyl-CoA reductase (alcohol-forming) activity (GO:0080019);;	K13356|0.0|gmx:100776505|K13356 FAR; alcohol-forming fatty acyl-CoA reductase [EC:1.2.1.84]	[I]	Lipid transport and metabolism	Male sterility protein;; Male sterility protein;; NAD dependent epimerase/dehydratase family;; RmlD substrate binding domain	Fatty acyl-CoA reductase 2 OS=Arabidopsis thaliana OX=3702 GN=FAR2 PE=1 SV=2	fatty acyl-CoA reductase 2 [Glycine max]
Glyma.06G111300	6	18	5	44	17	55	1.96375	0.000411195	0.00584354	up	--	--	Molecular Function: DNA-binding transcription factor activity (GO:0003700);; Cellular Component: nucleus (GO:0005634);; Biological Process: transcription, DNA-templated (GO:0006351);; Biological Process: jasmonic acid and ethylene-dependent systemic resistance (GO:0009861);; Biological Process: salicylic acid mediated signaling pathway (GO:0009863);; Biological Process: ethylene-activated signali…	--|1e-167|gsj:114415394|hypothetical protein	--	--	AP2 domain	Ethylene-responsive transcription factor ERF014 OS=Arabidopsis thaliana OX=3702 GN=ERF014 PE=2 SV=1	AP2 domain-containing transcription factor 5 [Glycine max] XP_028235857.1 ethylene-responsive transcription factor ERF014-like [Glycine soja] ACJ37439.1 AP2 domain-containing transcription factor 5 [Glycine max] KHN09189.1 Ethylene-responsive transcription factor ERF012-like protein [Glycine soja] KRH53214.1 hypothetical protein GLYMA_06G111300 [Glycine max] RZC06918.1 Ethylene-responsive transcr…
Glyma.20G121900	12	12	13	55	41	32	1.70631	0.000104016	0.00191229	up	--	--	--	--	--	--	--	--	hypothetical protein GLYMA_20G121900 [Glycine max]
Glyma.15G166000	139	150	131	75	82	63	-1.02048	1.47207e-06	4.67564e-05	down	--	--	--	--	--	--	--	--	hypothetical protein GLYMA_15G166000 [Glycine max]
Glyma.02G284800	121	95	95	345	419	436	1.85588	3.49788e-28	1.08559e-25	up	--	--	Molecular Function: aspartic-type endopeptidase activity (GO:0004190);; Biological Process: proteolysis (GO:0006508);; Cellular Component: plant-type cell wall (GO:0009505);; Cellular Component: membrane (GO:0016020);; Biological Process: protein catabolic process (GO:0030163);; Biological Process: response to karrikin (GO:0080167);;	K22683|0.0|gsj:114377014|K22683 APF2; aspartyl protease family protein [EC:3.4.23.-]	[O]	Posttranslational modification, protein turnover, chaperones	Xylanase inhibitor N-terminal;; Xylanase inhibitor C-terminal;; Eukaryotic aspartyl protease	Aspartyl protease family protein 2 OS=Arabidopsis thaliana OX=3702 GN=APF2 PE=2 SV=1	aspartyl protease family protein 2-like [Glycine soja]
Glyma.06G003100	11	9	15	43	49	17	1.53231	0.00229861	0.0226248	up	--	--	--	--|0.0|gsj:114414415|hypothetical protein	--	--	Arabidopsis phospholipase-like protein (PEARLI 4)	--	uncharacterized protein LOC102665955 [Glycine max] XP_028234484.1 uncharacterized protein LOC114414415 isoform X1 [Glycine soja] KHN19991.1 hypothetical protein glysoja_014569 [Glycine soja] KRH51389.1 hypothetical protein GLYMA_06G003100 [Glycine max] RZC05112.1 hypothetical protein D0Y65_013333 [Glycine soja]
Glyma.14G159700	36	48	40	24	25	8	-1.20767	0.00437515	0.0368026	down	--	--	Molecular Function: calmodulin-dependent protein kinase activity (GO:0004683);; Molecular Function: calcium ion binding (GO:0005509);; Molecular Function: calmodulin binding (GO:0005516);; Molecular Function: ATP binding (GO:0005524);; Cellular Component: nucleus (GO:0005634);; Cellular Component: cytoplasm (GO:0005737);; Cellular Component: plasma membrane (GO:0005886);; Biological Process: defe…	--|0.0|gsj:114404386|hypothetical protein	[TU]	--	EF hand;; EF-hand domain pair;; EF-hand domain;; EF-hand domain pair;; EF hand;; Secreted protein acidic and rich in cysteine Ca binding region	Calcium-dependent protein kinase 28 OS=Arabidopsis thaliana OX=3702 GN=CPK28 PE=1 SV=1	calumenin-A [Glycine max] XP_014622366.1 calumenin-A [Glycine max] XP_028223166.1 calumenin-A-like [Glycine soja] XP_028223167.1 calumenin-A-like [Glycine soja] KRH16507.1 hypothetical protein GLYMA_14G159700 [Glycine max] RZB41351.1 hypothetical protein D0Y65_055294 [Glycine soja] RZB41352.1 hypothetical protein D0Y65_055294 [Glycine soja] RZB41353.1 hypothetical protein D0Y65_055294 [Glycine so…
Glyma.12G002400	62	54	65	340	412	454	2.64203	4.91559e-45	2.95113e-42	up	[RTKL]	--	Molecular Function: protein kinase activity (GO:0004672);; Molecular Function: protein serine/threonine kinase activity (GO:0004674);; Molecular Function: ATP binding (GO:0005524);; Cellular Component: integral component of membrane (GO:0016021);; Molecular Function: protein homodimerization activity (GO:0042803);;	--|0.0|gmx:100305418|hypothetical protein	[T]	Signal transduction mechanisms	Protein kinase domain;; Protein tyrosine and serine/threonine kinase;; Regulator of chromosome condensation (RCC1) repeat	Serine/threonine-protein kinase-like protein CCR4 OS=Arabidopsis thaliana OX=3702 GN=CCR4 PE=1 SV=1	cytokinin-regulated kinase precursor [Glycine max] ACM89537.1 cytokinin-regulated kinase [Glycine max] KRH23762.1 hypothetical protein GLYMA_12G002400 [Glycine max]
Glyma.04G157600	204	210	154	75	87	107	-1.16032	7.09881e-09	3.6513e-07	down	[M]	Cell wall/membrane/envelope biogenesis	Molecular Function: polygalacturonase activity (GO:0004650);; Cellular Component: extracellular region (GO:0005576);; Cellular Component: cell wall (GO:0005618);; Biological Process: carbohydrate metabolic process (GO:0005975);; Biological Process: cell wall organization (GO:0071555);;	K01213|0.0|gsj:114409638|K01213 E3.2.1.67; galacturan 1,4-alpha-galacturonidase [EC:3.2.1.67]	--	--	Glycosyl hydrolases family 28	Polygalacturonase OS=Medicago sativa OX=3879 PE=2 SV=1	polygalacturonase [Glycine max] XP_028227060.1 polygalacturonase-like [Glycine soja] XP_028228955.1 polygalacturonase-like [Glycine soja] KRH63147.1 hypothetical protein GLYMA_04G157600 [Glycine max] RZC16736.1 Polygalacturonase [Glycine soja] RZC16737.1 Polygalacturonase [Glycine soja]
Glyma.16G024700	16	19	20	46	55	35	1.2124	0.00184768	0.0191796	up	[J]	Translation, ribosomal structure and biogenesis	Molecular Function: translation elongation factor activity (GO:0003746);; Molecular Function: GTPase activity (GO:0003924);; Molecular Function: GTP binding (GO:0005525);; Cellular Component: cytoplasm (GO:0005737);;	K03267|2e-43|gsj:114413707|K03267 ERF3; peptide chain release factor subunit 3	[J]	Translation, ribosomal structure and biogenesis	Elongation factor Tu C-terminal domain	Elongation factor 1-alpha OS=Blastocystis hominis OX=12968 PE=2 SV=1	hypothetical protein GLYMA_16G024700 [Glycine max]
Glyma.13G035800	78	110	68	165	232	196	1.12995	2.33026e-08	1.08161e-06	up	[RTKL]	--	Molecular Function: protein serine/threonine kinase activity (GO:0004674);; Molecular Function: calcium ion binding (GO:0005509);; Molecular Function: ATP binding (GO:0005524);; Biological Process: cell surface receptor signaling pathway (GO:0007166);; Cellular Component: integral component of membrane (GO:0016021);; Molecular Function: polysaccharide binding (GO:0030247);;	--|0.0|gsj:114381577|hypothetical protein	--	--	Protein kinase domain;; Protein tyrosine and serine/threonine kinase;; Wall-associated receptor kinase galacturonan-binding;; Calcium-binding EGF domain;; EGF domain	Wall-associated receptor kinase 3 OS=Arabidopsis thaliana OX=3702 GN=WAK3 PE=2 SV=2	uncharacterized protein LOC114381577 [Glycine soja]
Glyma.01G066000	103	96	104	26	49	38	-1.52454	4.10564e-08	1.82693e-06	down	--	--	Cellular Component: extracellular region (GO:0005576);; Cellular Component: endoplasmic reticulum (GO:0005783);; Cellular Component: Golgi apparatus (GO:0005794);; Cellular Component: plant-type cell wall (GO:0009505);; Biological Process: pollen tube growth (GO:0009860);; Molecular Function: pectinesterase activity (GO:0030599);; Biological Process: cell wall modification (GO:0042545);; Molecula…	K01051|0.0|gsj:114412492|K01051 E3.1.1.11; pectinesterase [EC:3.1.1.11]	--	--	Pectinesterase	Pectinesterase PPME1 OS=Arabidopsis thaliana OX=3702 GN=PPME1 PE=1 SV=1	pectinesterase PPME1 [Glycine max] XP_028232221.1 pectinesterase PPME1-like [Glycine soja] KRH75156.1 hypothetical protein GLYMA_01G066000 [Glycine max] RZC28793.1 Pectinesterase PPME1 [Glycine soja]
Glyma.07G106700	30	13	14	64	65	59	1.62963	1.51744e-05	0.000368269	up	[G]	Carbohydrate transport and metabolism	Molecular Function: beta-galactosidase activity (GO:0004565);; Biological Process: carbohydrate metabolic process (GO:0005975);; Molecular Function: carbohydrate binding (GO:0030246);; Cellular Component: apoplast (GO:0048046);;	--|0.0|gmx:100796445|hypothetical protein	[G]	Carbohydrate transport and metabolism	Glycosyl hydrolases family 35;; Beta-sandwich domain in beta galactosidase;; Galactose binding lectin domain;; Beta-galactosidase;; Beta-galactosidase jelly roll domain	Beta-galactosidase OS=Brassica oleracea OX=3712 PE=2 SV=1	beta-galactosidase 15 [Glycine max] KRH48710.1 hypothetical protein GLYMA_07G106700 [Glycine max]
Glyma.14G088300	293	310	247	649	547	746	1.11397	1.07658e-14	1.19474e-12	up	[O]	Posttranslational modification, protein turnover, chaperones	Molecular Function: DNA-binding transcription factor activity (GO:0003700);; Cellular Component: nucleus (GO:0005634);; Biological Process: transcription, DNA-templated (GO:0006351);; Biological Process: response to oxidative stress (GO:0006979);; Biological Process: response to cold (GO:0009409);; Biological Process: response to water deprivation (GO:0009414);; Biological Process: response to wo…	--|1e-177|gmx:100795384|hypothetical protein	[R]	General function prediction only	C2H2-type zinc finger;; C2H2-type zinc finger;; Zinc-finger of C2H2 type	Zinc finger protein ZAT10 OS=Arabidopsis thaliana OX=3702 GN=ZAT10 PE=2 SV=1	zinc finger protein ZAT10-like [Glycine max] AFK50425.1 C2H2-type zinc finger protein [Glycine max] KRH15443.1 hypothetical protein GLYMA_14G088300 [Glycine max]
Glyma.08G137600	922	1068	817	1988	2231	2499	1.17699	1.38586e-32	5.39927e-30	up	--	--	Molecular Function: DNA binding (GO:0003677);; Molecular Function: DNA-binding transcription factor activity (GO:0003700);; Cellular Component: nucleus (GO:0005634);; Biological Process: transcription, DNA-templated (GO:0006351);; Biological Process: ethylene-activated signaling pathway (GO:0009873);;	K09286|0.0|gsj:114421881|K09286 EREBP; EREBP-like factor	--	--	AP2 domain	Ethylene-responsive transcription factor ERF060 OS=Arabidopsis thaliana OX=3702 GN=ERF060 PE=2 SV=1	ethylene-responsive transcription factor [Glycine max] XP_028243789.1 ethylene-responsive transcription factor ERF060-like [Glycine soja] AAQ57226.1 DREB2 [Glycine max] KRH43212.1 hypothetical protein GLYMA_08G137600 [Glycine max] KRH43213.1 hypothetical protein GLYMA_08G137600 [Glycine max] RZB96806.1 Ethylene-responsive transcription factor ERF060 [Glycine soja]
Glyma.02G009500	118	162	163	529	501	395	1.59788	3.67718e-21	7.12518e-19	up	--	--	Cellular Component: nucleus (GO:0005634);; Biological Process: regulation of systemic acquired resistance (GO:0010112);; Biological Process: defense response to bacterium (GO:0042742);; Biological Process: negative regulation of transcription, DNA-templated (GO:0045892);;	--|5e-86|gsj:114378152|hypothetical protein	--	--	NPR1 interacting	Protein NIM1-INTERACTING 1 OS=Arabidopsis thaliana OX=3702 GN=NIMIN-1 PE=1 SV=1	putative NIM1-interacting family protein [Glycine max] XP_028192498.1 protein NIM1-INTERACTING 1-like [Glycine soja] ACU14847.1 unknown [Glycine max] KHN00226.1 hypothetical protein glysoja_022830 [Glycine soja] KRH69175.1 hypothetical protein GLYMA_02G009500 [Glycine max] RZC22845.1 hypothetical protein D0Y65_002624 [Glycine soja]
Glyma.10G056000	24	55	55	139	113	77	1.21247	0.000122457	0.00218976	up	--	--	Cellular Component: nucleus (GO:0005634);; Cellular Component: cytoplasm (GO:0005737);; Biological Process: multicellular organism development (GO:0007275);; Biological Process: auxin-activated signaling pathway (GO:0009734);; Biological Process: regulation of growth (GO:0040008);; Biological Process: regulation of seedling development (GO:1900140);;	K14488|3e-92|gsj:114370746|K14488 SAUR; SAUR family protein	--	--	Auxin responsive protein	Auxin-responsive protein SAUR32 OS=Arabidopsis thaliana OX=3702 GN=SAUR32 PE=2 SV=1	auxin-responsive protein SAUR32 [Glycine max] XP_028183944.1 auxin-responsive protein SAUR32-like [Glycine soja] KHN39051.1 hypothetical protein glysoja_017345 [Glycine soja] KRH32519.1 hypothetical protein GLYMA_10G056000 [Glycine max] RZB85870.1 hypothetical protein D0Y65_026105 [Glycine soja]
Glyma.19G163600	33	39	37	106	113	132	1.6004	9.19703e-10	5.5397e-08	up	--	--	Molecular Function: zinc ion binding (GO:0008270);; Cellular Component: integral component of membrane (GO:0016021);; Biological Process: proteasome-mediated ubiquitin-dependent protein catabolic process (GO:0043161);; Molecular Function: ubiquitin protein ligase activity (GO:0061630);;	--|0.0|gmx:100802567|hypothetical protein	[O]	Posttranslational modification, protein turnover, chaperones	Ring finger domain;; RING-H2 zinc finger domain;; RING-like zinc finger;; Zinc finger, C3HC4 type (RING finger);; Zinc finger, C3HC4 type (RING finger);; Anaphase-promoting complex subunit 11 RING-H2 finger	RING-H2 finger protein ATL1 OS=Arabidopsis thaliana OX=3702 GN=ATL1 PE=2 SV=1	RING-H2 finger protein ATL1 [Glycine max] KHN02515.1 RING-H2 finger protein ATL1 [Glycine soja] KRG95652.1 hypothetical protein GLYMA_19G163600 [Glycine max] RZB48232.1 RING-H2 finger protein ATL1 [Glycine soja]
DD_newGene_614	26	34	34	69	88	122	1.47961	1.493e-06	4.72982e-05	up	--	--	--	--|0.0|gmx:106795347|hypothetical protein	--	--	--	--	transposase [Glycine max]
Glyma.06G144000	19	37	21	158	196	151	2.63304	9.05398e-23	1.97366e-20	up	--	--	--	--|7e-38|pvu:PHAVU_009G142200g|hypothetical protein	--	--	--	--	hypothetical protein glysoja_038315 [Glycine soja] KRH53753.1 hypothetical protein GLYMA_06G144000 [Glycine max] RZC07505.1 hypothetical protein D0Y65_014686 [Glycine soja]
Glyma.17G232800	14	15	11	38	24	39	1.26359	0.00566427	0.0447629	up	--	--	--	--|5e-66|pvu:PHAVU_001G030900g|hypothetical protein	--	--	--	--	hypothetical protein GLYMA_17G232800 [Glycine max]
Glyma.18G002600	41	46	33	102	66	89	1.0269	0.000452043	0.00630416	up	--	--	Cellular Component: Golgi membrane (GO:0000139);; Cellular Component: cell wall (GO:0005618);; Cellular Component: integral component of membrane (GO:0016021);; Molecular Function: transferase activity, transferring glycosyl groups (GO:0016757);;	K20888|0.0|gsj:114395602|K20888 MUR3; xyloglucan galactosyltransferase MUR3 [EC:2.4.1.-]	[GMW]	--	Exostosin family	Probable xyloglucan galactosyltransferase GT14 OS=Arabidopsis thaliana OX=3702 GN=GT14 PE=2 SV=1	probable xyloglucan galactosyltransferase GT14 [Glycine max] XP_028213227.1 probable xyloglucan galactosyltransferase GT14 [Glycine soja] KHN24029.1 Xyloglucan galactosyltransferase KATAMARI1 [Glycine soja] KRG97354.1 hypothetical protein GLYMA_18G002600 [Glycine max] RZB49971.1 putative xyloglucan galactosyltransferase GT14 [Glycine soja]
Glyma.08G158100	295	329	316	867	849	618	1.22373	3.94968e-18	5.80904e-16	up	--	--	--	--|2e-52|gsj:114422940|hypothetical protein	--	--	--	--	uncharacterized protein LOC100305767 [Glycine max] XP_028245310.1 uncharacterized protein LOC114422940 [Glycine soja] ACU13623.1 unknown [Glycine max] KHN24830.1 hypothetical protein glysoja_046408 [Glycine soja] KRH43569.1 hypothetical protein GLYMA_08G158100 [Glycine max] RZB97114.1 hypothetical protein D0Y65_020686 [Glycine soja]
Glyma.11G096600	94	124	98	250	192	236	1.02535	1.12739e-07	4.69174e-06	up	--	--	--	--|0.0|gmx:100816770|hypothetical protein	--	--	No apical meristem (NAM) protein	NAC domain-containing protein 22 OS=Oryza sativa subsp. japonica OX=39947 GN=NAC022 PE=2 SV=1	NAC domain-containing protein [Glycine max] KRH29090.1 hypothetical protein GLYMA_11G096600 [Glycine max]
Glyma.04G036700	68	66	49	173	160	213	1.49758	1.4586e-11	1.14383e-09	up	[KAD]	--	--	--|1e-156|gsj:114408683|hypothetical protein	[K]	Transcription	Myb-like DNA-binding domain;; Myb-like DNA-binding domain	Transcription factor MYB77 OS=Arabidopsis thaliana OX=3702 GN=MYB77 PE=1 SV=1	transcription factor MYB77 [Glycine max] XP_028227613.1 transcription factor MYB77-like [Glycine soja] ALA09211.1 MYB/HD-like transcription factor, partial [Glycine max] KRH61246.1 hypothetical protein GLYMA_04G036700 [Glycine max] RZC14860.1 Transcription factor MYB77 [Glycine soja]
Glyma.07G266500	558	594	479	1375	1533	1490	1.34612	1.0878e-46	6.8685e-44	up	--	--	Molecular Function: DNA-binding transcription factor activity (GO:0003700);; Cellular Component: nucleus (GO:0005634);; Cellular Component: cytoplasm (GO:0005737);; Biological Process: transcription, DNA-templated (GO:0006351);; Molecular Function: sequence-specific DNA binding (GO:0043565);;	--|0.0|gsj:114420227|hypothetical protein	--	--	GRAS domain family	Scarecrow-like protein 13 OS=Arabidopsis thaliana OX=3702 GN=SCL13 PE=2 SV=2	uncharacterized protein LOC100792931 [Glycine max] XP_014632837.1 uncharacterized protein LOC100792931 isoform X1 [Glycine max] XP_028241922.1 scarecrow-like protein 13 [Glycine soja] XP_028241923.1 scarecrow-like protein 13 [Glycine soja] ACU22951.1 unknown [Glycine max] KRH51174.1 hypothetical protein GLYMA_07G266500 [Glycine max] KRH51175.1 hypothetical protein GLYMA_07G266500 [Glycine max] RZ…
Glyma.05G215900	147	164	103	1358	1440	1716	3.3687	1.52767e-132	1.39865e-128	up	--	--	Molecular Function: DNA binding (GO:0003677);; Molecular Function: DNA-binding transcription factor activity (GO:0003700);; Cellular Component: nucleus (GO:0005634);; Biological Process: transcription, DNA-templated (GO:0006351);; Cellular Component: chloroplast (GO:0009507);; Biological Process: response to salicylic acid (GO:0009751);; Biological Process: defense response to bacterium, incompat…	--|0.0|gsj:114413445|hypothetical protein	--	--	WRKY DNA -binding domain	Probable WRKY transcription factor 53 OS=Arabidopsis thaliana OX=3702 GN=WRKY53 PE=1 SV=1	probable WRKY transcription factor 41 [Glycine max] XP_028233666.1 probable WRKY transcription factor 41 [Glycine soja] KHM99908.1 Putative WRKY transcription factor 41 [Glycine soja] KRH60029.1 hypothetical protein GLYMA_05G215900 [Glycine max] RZC13652.1 putative WRKY transcription factor 41 isoform A [Glycine soja]
Glyma.17G030400	16	39	19	60	55	62	1.19363	0.000920835	0.0111887	up	--	--	Biological Process: defense response (GO:0006952);; Biological Process: response to biotic stimulus (GO:0009607);;	--|1e-110|gsj:114392518|hypothetical protein	--	--	Pathogenesis-related protein Bet v 1 family	Stress-induced protein SAM22 OS=Glycine max OX=3847 PE=1 SV=1	uncharacterized protein LOC100527097 [Glycine max] XP_028209485.1 stress-induced protein SAM22-like [Glycine soja] ACU16140.1 unknown [Glycine max] KHN03325.1 Stress-induced protein SAM22 [Glycine soja] KRH02309.1 hypothetical protein GLYMA_17G030400 [Glycine max] RZB54930.1 Stress-induced protein SAM22 [Glycine soja]
Glyma.06G100000	44	20	18	71	56	67	1.15793	0.00154285	0.0166184	up	--	--	Molecular Function: DNA binding (GO:0003677);; Molecular Function: DNA-binding transcription factor activity (GO:0003700);; Cellular Component: nucleus (GO:0005634);; Biological Process: transcription, DNA-templated (GO:0006351);; Molecular Function: amino acid binding (GO:0016597);;	--|0.0|gmx:100789380|hypothetical protein	--	--	Helix-loop-helix DNA-binding domain	Transcription factor bHLH96 OS=Arabidopsis thaliana OX=3702 GN=BHLH96 PE=1 SV=1	transcription factor bHLH94 [Glycine max] KRH53000.1 hypothetical protein GLYMA_06G100000 [Glycine max]
Glyma.01G203200	194	204	178	422	460	396	1.06261	7.36734e-15	8.35314e-13	up	--	--	Molecular Function: metal ion binding (GO:0046872);;	--|1e-117|gsj:114423197|hypothetical protein	--	--	zinc-finger of the FCS-type, C2-C2	Protein MARD1 OS=Arabidopsis thaliana OX=3702 GN=MARD1 PE=2 SV=2	uncharacterized protein LOC100797178 [Glycine max] XP_028245660.1 FCS-Like Zinc finger 2-like [Glycine soja] KHN42643.1 hypothetical protein glysoja_018886 [Glycine soja] KRH77270.1 hypothetical protein GLYMA_01G203200 [Glycine max] RZC30949.1 hypothetical protein D0Y65_002123 [Glycine soja]
Glyma.08G044800	14	26	10	47	47	45	1.40971	0.000500992	0.00683581	up	--	--	--	--|1e-171|gmx:100783585|hypothetical protein	--	--	--	--	uncharacterized protein LOC100783585 [Glycine max] KRH41699.1 hypothetical protein GLYMA_08G044800 [Glycine max]
Glyma.03G201302	15	28	23	83	100	104	2.03567	6.84791e-11	4.90771e-09	up	--	--	Molecular Function: obsolete signal transducer activity (GO:0004871);; Cellular Component: plasmodesma (GO:0009506);; Cellular Component: chloroplast (GO:0009507);; Biological Process: leaf senescence (GO:0010150);; Cellular Component: integral component of membrane (GO:0016021);; Cellular Component: anchored component of plasma membrane (GO:0046658);; Biological Process: defense response to viru…	--|1e-169|gmx:100794249|hypothetical protein	--	--	Late embryogenesis abundant protein	NDR1/HIN1-like protein 10 OS=Arabidopsis thaliana OX=3702 GN=NHL10 PE=2 SV=1	NDR1/HIN1-like protein 10 [Glycine max]
Glyma.12G213400	76	64	39	21	22	30	-1.37152	0.000117591	0.00211513	down	--	--	Cellular Component: plasma membrane (GO:0005886);; Biological Process: cellulose microfibril organization (GO:0010215);; Biological Process: cell growth (GO:0016049);; Cellular Component: anchored component of membrane (GO:0031225);;	--|0.0|gmx:100789175|hypothetical protein	--	--	COBRA-like protein	COBRA-like protein 10 OS=Arabidopsis thaliana OX=3702 GN=COBL10 PE=2 SV=1	COBRA-like protein 10 [Glycine max] KRH27088.1 hypothetical protein GLYMA_12G213400 [Glycine max]
Glyma.12G142900	33	38	47	176	140	72	1.62643	2.8687e-07	1.09663e-05	up	--	--	--	K10840|4e-83|gsj:114378332|K10840 CETN2; centrin-2	[ZD]	--	EF-hand domain pair	Calcium-binding protein KRP1 OS=Arabidopsis thaliana OX=3702 GN=KRP1 PE=2 SV=1	uncharacterized protein LOC100527035 [Glycine max] XP_028192704.1 calcium-binding protein KRP1-like [Glycine soja] ACU16073.1 unknown [Glycine max] KHN37218.1 Calcium-binding protein PBP1 [Glycine soja] KRH25972.1 hypothetical protein GLYMA_12G142900 [Glycine max] RZB75803.1 Calcium-binding protein KRP1 [Glycine soja]
Glyma.16G221500	84	46	50	34	21	37	-1.05443	0.00356762	0.0316276	down	--	--	--	--|0.0|gsj:114390370|hypothetical protein	--	--	--	--	uncharacterized protein LOC100816878 [Glycine max] XP_028206894.1 uncharacterized protein LOC114390370 [Glycine soja] KHN24570.1 hypothetical protein glysoja_014174 [Glycine soja] KRH09568.1 hypothetical protein GLYMA_16G221500 [Glycine max] RZB62172.1 hypothetical protein D0Y65_044426 [Glycine soja]
Glyma.02G213200	185	200	136	64	87	80	-1.25623	1.1915e-09	7.03794e-08	down	--	--	Molecular Function: transmembrane receptor protein serine/threonine kinase activity (GO:0004675);; Molecular Function: ATP binding (GO:0005524);; Cellular Component: plasma membrane (GO:0005886);; Biological Process: protein phosphorylation (GO:0006468);; Biological Process: cell surface receptor signaling pathway (GO:0007166);; Cellular Component: integral component of membrane (GO:0016021);; Mo…	--|1e-168|gsj:114395361|hypothetical protein	--	--	--	Proline-rich receptor-like protein kinase PERK10 OS=Arabidopsis thaliana OX=3702 GN=PERK10 PE=1 SV=2	uncharacterized protein LOC100814797 [Glycine max] XP_028212927.1 uncharacterized protein LOC114395361 [Glycine soja] RZC26050.1 hypothetical protein D0Y65_004645 [Glycine soja]
Glyma.14G077333	616	836	460	1302	1427	1366	1.02813	3.92629e-16	4.82513e-14	up	--	--	Cellular Component: cell wall (GO:0005618);; Cellular Component: vacuole (GO:0005773);; Biological Process: response to virus (GO:0009615);; Biological Process: systemic acquired resistance (GO:0009627);; Biological Process: response to UV-B (GO:0010224);; Biological Process: regulation of anthocyanin biosynthetic process (GO:0031540);; Biological Process: response to cadmium ion (GO:0046686);; C…	--|0.0|gsj:114384467|hypothetical protein	--	--	Thaumatin family	Pathogenesis-related protein 5 OS=Arabidopsis thaliana OX=3702 GN=At1g75040 PE=1 SV=1	pathogenesis-related protein 5 [Glycine max] XP_028199937.1 pathogenesis-related protein 5-like isoform X1 [Glycine soja] KRH15257.1 hypothetical protein GLYMA_14G077300 [Glycine max] RZB67960.1 Pathogenesis-related protein 5 [Glycine soja]
Glyma.19G218100	71	71	61	160	176	105	1.03078	1.29431e-05	0.000320055	up	--	--	Molecular Function: glycerol-3-phosphate O-acyltransferase activity (GO:0004366);; Biological Process: cutin biosynthetic process (GO:0010143);; Cellular Component: membrane (GO:0016020);; Cellular Component: integral component of membrane (GO:0016021);; Biological Process: CDP-diacylglycerol biosynthetic process (GO:0016024);; Biological Process: dephosphorylation (GO:0016311);; Molecular Functi…	K13508|0.0|gsj:114399500|K13508 GPAT; glycerol-3-phosphate acyltransferase [EC:2.3.1.15 2.3.1.198]	--	--	Acyltransferase	Probable glycerol-3-phosphate acyltransferase 2 OS=Arabidopsis thaliana OX=3702 GN=GPAT2 PE=2 SV=1	probable glycerol-3-phosphate acyltransferase 3 [Glycine max] XP_028217496.1 probable glycerol-3-phosphate acyltransferase 3 [Glycine soja] KRG96552.1 hypothetical protein GLYMA_19G218100 [Glycine max] RZB49124.1 putative glycerol-3-phosphate acyltransferase 2 [Glycine soja]
Glyma.12G011700	85	56	78	186	208	197	1.33301	5.16645e-10	3.27346e-08	up	--	--	Molecular Function: ATP binding (GO:0005524);; Cellular Component: cytoplasm (GO:0005737);; Cellular Component: plasma membrane (GO:0005886);; Biological Process: signal transduction (GO:0007165);; Biological Process: plant-type hypersensitive response (GO:0009626);; Biological Process: defense response, incompatible interaction (GO:0009814);; Molecular Function: ADP binding (GO:0043531);;	--|0.0|gmx:100814688|hypothetical protein	[T]	Signal transduction mechanisms	NB-ARC domain;; Rx N-terminal domain	Disease resistance protein RPP13 OS=Arabidopsis thaliana OX=3702 GN=RPP13 PE=2 SV=2	disease resistance protein RPP13 [Glycine max] KRH23932.1 hypothetical protein GLYMA_12G011700 [Glycine max]
Glyma.12G216100	404	493	378	946	998	1174	1.20938	3.78538e-25	9.3039e-23	up	--	--	Molecular Function: DNA-binding transcription factor activity (GO:0003700);; Cellular Component: nucleus (GO:0005634);; Biological Process: transcription, DNA-templated (GO:0006351);; Biological Process: regulation of transcription, DNA-templated (GO:0006355);; Molecular Function: sequence-specific DNA binding (GO:0043565);;	--|0.0|gsj:114379896|hypothetical protein	--	--	GRAS domain family	Chitin-inducible gibberellin-responsive protein 1 OS=Oryza sativa subsp. japonica OX=39947 GN=CIGR1 PE=2 SV=1	scarecrow-like protein 21 [Glycine soja] RZB76999.1 Chitin-inducible gibberellin-responsive protein 1 isoform A [Glycine soja] RZB77000.1 Chitin-inducible gibberellin-responsive protein 1 isoform B [Glycine soja]
Glyma.01G165900	77	37	49	166	232	291	1.97836	4.16988e-14	4.33833e-12	up	--	--	Molecular Function: ubiquitin-protein transferase activity (GO:0004842);; Cellular Component: nucleus (GO:0005634);;	--|0.0|gsj:114419796|hypothetical protein	--	--	Armadillo/beta-catenin-like repeat	U-box domain-containing protein 4 OS=Arabidopsis thaliana OX=3702 GN=PUB4 PE=1 SV=3	uncharacterized protein LOC100816188 [Glycine max] XP_028241387.1 uncharacterized protein LOC114419796 [Glycine soja] KRH76654.1 hypothetical protein GLYMA_01G165900 [Glycine max] RZC30324.1 hypothetical protein D0Y65_001753 [Glycine soja]
Glyma.18G042100	102	86	92	1061	1050	1056	3.41162	4.84195e-133	5.91073e-129	up	--	--	Molecular Function: ubiquitin-protein transferase activity (GO:0004842);; Biological Process: response to chitin (GO:0010200);;	--|0.0|gsj:114397761|hypothetical protein	--	--	U-box domain	U-box domain-containing protein 21 OS=Arabidopsis thaliana OX=3702 GN=PUB21 PE=2 SV=1	syringolide-induced protein 13-1-1 [Glycine max] XP_028215751.1 U-box domain-containing protein 21-like [Glycine soja] KHN08793.1 U-box domain-containing protein 21 [Glycine soja] KRG97963.1 hypothetical protein GLYMA_18G042100 [Glycine max] RZB50603.1 U-box domain-containing protein 21 [Glycine soja]
Glyma.08G279400	16	22	18	47	54	32	1.16106	0.00317494	0.0290755	up	--	--	--	--|1e-126|gsj:114424445|hypothetical protein	--	--	--	--	uncharacterized protein LOC100817595 [Glycine max] XP_006585925.1 uncharacterized protein LOC100817595 [Glycine max] XP_028247095.1 uncharacterized protein LOC114424445 [Glycine soja] XP_028247096.1 uncharacterized protein LOC114424445 [Glycine soja] KHN26634.1 hypothetical protein glysoja_048738 [Glycine soja] KRH45553.1 hypothetical protein GLYMA_08G279400 [Glycine max] KRH45554.1 hypothetical …
Glyma.03G189900	52	80	63	183	161	160	1.29135	3.79991e-09	2.04347e-07	up	[Q]	Secondary metabolites biosynthesis, transport and catabolism	Molecular Function: monooxygenase activity (GO:0004497);; Molecular Function: iron ion binding (GO:0005506);; Molecular Function: oxidoreductase activity, acting on paired donors, with incorporation or reduction of molecular oxygen (GO:0016705);; Molecular Function: heme binding (GO:0020037);;	K22983|0.0|gmx:100785241|K22983 CYP76A; cytochrome P450 family 76 subfamily A	[Q]	Secondary metabolites biosynthesis, transport and catabolism	Cytochrome P450	Cytochrome P450 76A2 OS=Solanum melongena OX=4111 GN=CYP76A2 PE=2 SV=1	cytochrome P450 76A2 [Glycine max] KRH67821.1 hypothetical protein GLYMA_03G189900 [Glycine max]
Glyma.06G063900	317	316	216	520	601	753	1.06222	4.2685e-12	3.52869e-10	up	--	--	Molecular Function: transmembrane receptor protein serine/threonine kinase activity (GO:0004675);; Molecular Function: ATP binding (GO:0005524);; Cellular Component: plasma membrane (GO:0005886);; Biological Process: protein phosphorylation (GO:0006468);; Biological Process: cell surface receptor signaling pathway (GO:0007166);; Cellular Component: integral component of membrane (GO:0016021);;	--|0.0|gmx:100783731|hypothetical protein	--	--	Plant protein of unknown function (DUF868)	Proline-rich receptor-like protein kinase PERK2 OS=Arabidopsis thaliana OX=3702 GN=PERK2 PE=2 SV=3	uncharacterized protein LOC100783731 [Glycine max] KRH52365.1 hypothetical protein GLYMA_06G063900 [Glycine max]
Glyma.13G338400	538	553	396	1043	1211	1195	1.13126	8.86064e-25	2.12088e-22	up	--	--	Biological Process: protein polyubiquitination (GO:0000209);; Molecular Function: ubiquitin-protein transferase activity (GO:0004842);; Cellular Component: nucleus (GO:0005634);; Cellular Component: cytoplasm (GO:0005737);; Cellular Component: cytosol (GO:0005829);; Molecular Function: zinc ion binding (GO:0008270);; Biological Process: response to water deprivation (GO:0009414);; Biological Proc…	K11982|0.0|gmx:100792020|K11982 RNF115_126; E3 ubiquitin-protein ligase RNF115/126 [EC:2.3.2.27]	[O]	Posttranslational modification, protein turnover, chaperones	Protein of unknown function (DUF1117);; zinc-ribbon;; Ring finger domain;; Zinc finger, C3HC4 type (RING finger);; Zinc finger, C3HC4 type (RING finger);; RING-like zinc finger;; RING-type zinc-finger	E3 ubiquitin-protein ligase RDUF1 OS=Arabidopsis thaliana OX=3702 GN=RDUF1 PE=1 SV=1	E3 ubiquitin-protein ligase RDUF1 [Glycine max] KRH23103.1 hypothetical protein GLYMA_13G338400 [Glycine max]
Glyma.11G111700	263	269	191	485	551	498	1.00247	4.69996e-14	4.83489e-12	up	--	--	Molecular Function: RNA polymerase II regulatory region sequence-specific DNA binding (GO:0000977);; Molecular Function: RNA polymerase II transcription factor binding (GO:0001085);; Molecular Function: transcriptional activator activity, RNA polymerase II transcription regulatory region sequence-specific DNA binding (GO:0001228);; Molecular Function: chromatin binding (GO:0003682);; Molecular Fu…	--|0.0|gsj:114374160|hypothetical protein	[K]	Transcription	GATA zinc finger	GATA transcription factor 5 OS=Arabidopsis thaliana OX=3702 GN=GATA5 PE=2 SV=1	GATA transcription factor 7 [Glycine max] XP_014619472.1 GATA transcription factor 7 [Glycine max] XP_028187567.1 GATA transcription factor 7-like [Glycine soja] XP_028187568.1 GATA transcription factor 7-like [Glycine soja] KRH29357.1 hypothetical protein GLYMA_11G111700 [Glycine max] RZB79426.1 GATA transcription factor 7 isoform A [Glycine soja] RZB79427.1 GATA transcription factor 7 isoform B…
Glyma.08G332300	335	390	320	698	839	797	1.0728	4.37182e-22	9.04546e-20	up	--	--	Cellular Component: vacuolar membrane (GO:0005774);; Molecular Function: zinc ion binding (GO:0008270);; Cellular Component: integral component of membrane (GO:0016021);; Biological Process: proteasome-mediated ubiquitin-dependent protein catabolic process (GO:0043161);; Molecular Function: ubiquitin protein ligase activity (GO:0061630);;	--|0.0|gmx:100818715|hypothetical protein	[O]	Posttranslational modification, protein turnover, chaperones	Ring finger domain;; RING-like zinc finger;; Zinc finger, C3HC4 type (RING finger)	E3 ubiquitin-protein ligase At4g11680 OS=Arabidopsis thaliana OX=3702 GN=At4g11680 PE=2 SV=1	E3 ubiquitin-protein ligase [Glycine soja] KRH46417.1 hypothetical protein GLYMA_08G332300 [Glycine max] RZC00007.1 E3 ubiquitin-protein ligase isoform A [Glycine soja]
Glyma.11G097900	44	55	75	287	259	310	2.20602	2.22119e-24	5.116e-22	up	--	--	Cellular Component: endoplasmic reticulum (GO:0005783);; Biological Process: flavonoid biosynthetic process (GO:0009813);; Biological Process: pollen exine formation (GO:0010584);; Biological Process: polyketide biosynthetic process (GO:0030639);; Biological Process: sporopollenin biosynthetic process (GO:0080110);; Molecular Function: tetraketide alpha-pyrone synthase activity (GO:0090439);;	--|0.0|gsj:114373934|hypothetical protein	--	--	Chalcone and stilbene synthases, N-terminal domain;; Chalcone and stilbene synthases, C-terminal domain;; 3-Oxoacyl-[acyl-carrier-protein (ACP)] synthase III	Type III polyketide synthase B OS=Arabidopsis thaliana OX=3702 GN=PKSB PE=1 SV=1	type III polyketide synthase B [Glycine max] XP_028187314.1 type III polyketide synthase B-like [Glycine soja] KRH29108.1 hypothetical protein GLYMA_11G097900 [Glycine max]
Glyma.01G046300	130	152	98	375	402	396	1.54708	2.15532e-23	4.81294e-21	up	--	--	Biological Process: metabolic process (GO:0008152);; Cellular Component: intracellular membrane-bounded organelle (GO:0043231);; Molecular Function: quercetin 3-O-glucosyltransferase activity (GO:0080043);; Molecular Function: quercetin 7-O-glucosyltransferase activity (GO:0080044);; Molecular Function: soyasapogenol B glucuronide galactosyltransferase activity (GO:0102240);;	--|0.0|gmx:100794543|hypothetical protein	[GC]	--	UDP-glucoronosyl and UDP-glucosyl transferase	Soyasapogenol B glucuronide galactosyltransferase OS=Glycine max OX=3847 GN=GmSGT2 PE=1 SV=1	soyasapogenol B glucuronide galactosyltransferase-like [Glycine max] KRH74847.1 hypothetical protein GLYMA_01G046300 [Glycine max]
Glyma.06G016800	18	34	16	60	70	53	1.35589	0.00012797	0.00227501	up	--	--	Molecular Function: DNA binding (GO:0003677);; Cellular Component: nucleus (GO:0005634);; Biological Process: transcription, DNA-templated (GO:0006351);; Biological Process: regulation of transcription, DNA-templated (GO:0006355);; Biological Process: multicellular organism development (GO:0007275);;	--|1e-140|gsj:114408501|hypothetical protein	--	--	Homeodomain	WUSCHEL-related homeobox 8 OS=Oryza sativa subsp. japonica OX=39947 GN=WOX8 PE=2 SV=1	WUSCHEL-related homeobox 8 [Glycine soja] KRH51590.1 hypothetical protein GLYMA_06G016800 [Glycine max]
Glyma.08G021800	29	34	21	127	153	132	2.21152	6.78233e-17	8.9026e-15	up	--	--	--	--|1e-120|gsj:114421072|hypothetical protein	--	--	--	--	uncharacterized protein LOC100779644 [Glycine max] XP_028242651.1 uncharacterized protein LOC114421072 [Glycine soja] KRH41299.1 hypothetical protein GLYMA_08G021800 [Glycine max]
Glyma.13G067900	59	43	52	457	517	337	2.99395	2.15841e-48	1.43719e-45	up	--	--	Cellular Component: Golgi membrane (GO:0000139);; Biological Process: polysaccharide biosynthetic process (GO:0000271);; Cellular Component: Golgi apparatus (GO:0005794);; Cellular Component: integral component of membrane (GO:0016021);; Molecular Function: transferase activity, transferring glycosyl groups (GO:0016757);; Biological Process: pectin biosynthetic process (GO:0045489);; Molecular Fu…	--|0.0|gsj:114381033|hypothetical protein	--	--	Glycosyl transferase family 8;; Glucosyltransferase 24	Probable galacturonosyltransferase-like 9 OS=Arabidopsis thaliana OX=3702 GN=GATL9 PE=2 SV=1	probable galacturonosyltransferase-like 10 [Glycine max] XP_028196006.1 probable galacturonosyltransferase-like 10 [Glycine soja] KHN13267.1 Putative galacturonosyltransferase-like 9 [Glycine soja] KRH18564.1 hypothetical protein GLYMA_13G067900 [Glycine max] RZB71213.1 putative galacturonosyltransferase-like 9 [Glycine soja]
Glyma.16G138602	38	46	48	22	23	22	-1.06948	0.00353202	0.0314108	down	--	--	Biological Process: nodulation (GO:0009877);;	--|3e-66|gsj:114389113|hypothetical protein	[AR]	--	--	Early nodulin-75 OS=Glycine max OX=3847 GN=ENOD2A PE=2 SV=2	uncharacterized protein LOC100779111 [Glycine max] XP_028205510.1 uncharacterized protein LOC114389113 [Glycine soja] KRH08257.1 hypothetical protein GLYMA_16G138600 [Glycine max] RZB60981.1 hypothetical protein D0Y65_043654 [Glycine soja]
Glyma.03G247700	60	51	46	14	17	18	-1.76971	2.60127e-06	7.73854e-05	down	--	--	--	--|1e-130|gsj:114407706|hypothetical protein	[R]	General function prediction only	Protein of unknown function (DUF1685)	--	uncharacterized protein LOC102667203 [Glycine max] XP_028226702.1 uncharacterized protein LOC114407706 [Glycine soja] KRH68742.1 hypothetical protein GLYMA_03G247700 [Glycine max] KRH68743.1 hypothetical protein GLYMA_03G247700 [Glycine max] KRH68744.1 hypothetical protein GLYMA_03G247700 [Glycine max] RZC22358.1 hypothetical protein D0Y65_008156 [Glycine soja]
Glyma.05G063500	1175	1327	1093	3395	3199	3450	1.40109	1.0573e-56	8.06675e-54	up	--	--	Molecular Function: DNA-binding transcription factor activity (GO:0003700);; Cellular Component: nucleus (GO:0005634);; Biological Process: transcription, DNA-templated (GO:0006351);; Biological Process: defense response (GO:0006952);; Biological Process: response to cold (GO:0009409);; Biological Process: ethylene-activated signaling pathway (GO:0009873);; Biological Process: response to chitin …	K09286|0.0|gsj:114412202|K09286 EREBP; EREBP-like factor	--	--	AP2 domain	Ethylene-responsive transcription factor 5 OS=Arabidopsis thaliana OX=3702 GN=ERF5 PE=2 SV=1	ethylene-responsive transcription factor 5 [Glycine max] XP_028231815.1 ethylene-responsive transcription factor 5-like [Glycine soja] KRH57483.1 hypothetical protein GLYMA_05G063500 [Glycine max] RZC11256.1 Ethylene-responsive transcription factor 5 [Glycine soja]
Glyma.14G194100	484	583	450	1082	1107	1254	1.10183	1.86633e-24	4.35341e-22	up	--	--	Molecular Function: DNA binding (GO:0003677);; Molecular Function: DNA-binding transcription factor activity (GO:0003700);; Biological Process: regulation of transcription, DNA-templated (GO:0006355);; Molecular Function: metal ion binding (GO:0046872);;	K23048|0.0|gmx:100819521|K23048 UNK; RING finger protein unkempt	[R]	General function prediction only	Ankyrin repeat;; Ankyrin repeats (3 copies);; Ankyrin repeats (many copies);; Ankyrin repeat;; Zinc finger C-x8-C-x5-C-x3-H type (and similar)	Zinc finger CCCH domain-containing protein 66 OS=Arabidopsis thaliana OX=3702 GN=At5g58620 PE=2 SV=1	zinc finger CCCH domain-containing protein 66 [Glycine max] XP_014622619.1 zinc finger CCCH domain-containing protein 66 [Glycine max] KRH17042.1 hypothetical protein GLYMA_14G194100 [Glycine max]
Glyma.15G158200	8	22	13	44	46	70	1.82445	1.44286e-05	0.000352741	up	--	--	Cellular Component: nucleus (GO:0005634);;	--|0.0|gsj:114387083|hypothetical protein	--	--	VQ motif	VQ motif-containing protein 22 OS=Arabidopsis thaliana OX=3702 GN=VQ22 PE=2 SV=1	uncharacterized protein LOC102660944 [Glycine max] XP_028203006.1 uncharacterized protein LOC114387083 [Glycine soja] KHN47721.1 hypothetical protein glysoja_026410 [Glycine soja] KRH12190.1 hypothetical protein GLYMA_15G158200 [Glycine max] RZB64809.1 hypothetical protein D0Y65_041045 [Glycine soja]
Glyma.07G061600	96	111	79	502	565	620	2.47815	6.92818e-58	5.63831e-55	up	--	--	Biological Process: polysaccharide catabolic process (GO:0000272);; Molecular Function: chitinase activity (GO:0004568);; Cellular Component: extracellular region (GO:0005576);; Cellular Component: cell wall (GO:0005618);; Biological Process: chitin catabolic process (GO:0006032);;	K01183|1e-146|gsj:114419377|K01183 E3.2.1.14; chitinase [EC:3.2.1.14]	[M]	Cell wall/membrane/envelope biogenesis	Glycosyl hydrolases family 18	Acidic endochitinase OS=Nicotiana tabacum OX=4097 PE=1 SV=1	hypothetical protein GLYMA_07G061600, partial [Glycine max] RZC01662.1 Acidic endochitinase, partial [Glycine soja]
Glyma.14G061200	406	397	342	816	949	947	1.15619	8.76125e-26	2.25954e-23	up	--	--	Cellular Component: cytoplasm (GO:0005737);; Biological Process: response to oxidative stress (GO:0006979);; Biological Process: response to salicylic acid (GO:0009751);; Biological Process: defense response to bacterium, incompatible interaction (GO:0009816);;	--|0.0|gmx:100778560|hypothetical protein	--	--	Hs1pro-1 protein C-terminus;; Hs1pro-1 N-terminus	Nematode resistance protein-like HSPRO2 OS=Arabidopsis thaliana OX=3702 GN=HSPRO2 PE=1 SV=1	nematode resistance protein-like HSPRO2 [Glycine max] KRH14977.1 hypothetical protein GLYMA_14G061200 [Glycine max]
Glyma.17G089500	60	18	22	65	99	90	1.24037	0.000875782	0.0107772	up	--	--	--	--|1e-128|gsj:114392646|hypothetical protein	--	--	Protein of unknown function (DUF1645)	--	uncharacterized protein LOC102660523 [Glycine max] XP_028209658.1 uncharacterized protein LOC114392646 [Glycine soja] KRH03293.1 hypothetical protein GLYMA_17G089500 [Glycine max]
Glyma.08G138901	42	34	27	93	99	130	1.56028	3.33784e-08	1.51285e-06	up	[Q]	Secondary metabolites biosynthesis, transport and catabolism	Molecular Function: copper ion binding (GO:0005507);; Cellular Component: extracellular region (GO:0005576);; Molecular Function: L-ascorbate oxidase activity (GO:0008447);;	--|0.0|gsj:114424489|hypothetical protein	[Q]	Secondary metabolites biosynthesis, transport and catabolism	Multicopper oxidase;; Multicopper oxidase;; Multicopper oxidase	L-ascorbate oxidase OS=Cucumis sativus OX=3659 PE=1 SV=1	L-ascorbate oxidase-like [Glycine soja] KHN29089.1 L-ascorbate oxidase [Glycine soja] RZB96826.1 L-ascorbate oxidase [Glycine soja]
Glyma.01G203500	59	59	74	230	245	229	1.78022	7.69943e-19	1.18474e-16	up	[RTKL]	--	Molecular Function: transmembrane receptor protein serine/threonine kinase activity (GO:0004675);; Molecular Function: ATP binding (GO:0005524);; Cellular Component: plasma membrane (GO:0005886);; Biological Process: protein phosphorylation (GO:0006468);; Biological Process: defense response (GO:0006952);; Biological Process: cell surface receptor signaling pathway (GO:0007166);;	--|0.0|gmx:100305390|hypothetical protein	[T]	Signal transduction mechanisms	Protein tyrosine and serine/threonine kinase;; Protein kinase domain	Probable serine/threonine-protein kinase PBL19 OS=Arabidopsis thaliana OX=3702 GN=PBL19 PE=1 SV=1	NAK-type protein kinase [Glycine max] ACM89478.1 NAK-type protein kinase [Glycine max] KRH77273.1 hypothetical protein GLYMA_01G203500 [Glycine max]
Glyma.02G034200	86	79	87	355	467	399	2.18096	3.98183e-38	1.84585e-35	up	--	--	Molecular Function: ubiquitin-protein transferase activity (GO:0004842);; Cellular Component: nucleus (GO:0005634);; Cellular Component: cytoplasm (GO:0005737);; Biological Process: regulation of seed germination (GO:0010029);;	--|0.0|gmx:100795816|hypothetical protein	[S]	Function unknown	U-box domain;; Armadillo/beta-catenin-like repeat	U-box domain-containing protein 19 OS=Arabidopsis thaliana OX=3702 GN=PUB19 PE=2 SV=1	U-box domain-containing protein 19 [Glycine max] KRH69547.1 hypothetical protein GLYMA_02G034200 [Glycine max]
DD_newGene_229	41	38	28	77	103	78	1.18148	3.44888e-05	0.000746042	up	[R]	General function prediction only	Molecular Function: transferase activity (GO:0016740);;	K20792|1e-24|cpep:111786714|K20792 NAA15_16; N-alpha-acetyltransferase 15/16, NatA auxiliary subunit	[B]	Chromatin structure and dynamics	--	N-terminal acetyltransferase A complex auxiliary subunit NAA15 OS=Arabidopsis thaliana OX=3702 GN=NAA15 PE=1 SV=1	N-alpha-acetyltransferase 15 NatA auxiliary subunit-like protein [Trifolium pratense]
Glyma.03G029600	34	50	35	133	168	126	1.75884	1.2226e-12	1.09472e-10	up	--	--	Cellular Component: nucleus (GO:0005634);; Biological Process: multicellular organism development (GO:0007275);; Biological Process: auxin-activated signaling pathway (GO:0009734);; Biological Process: regulation of seed germination (GO:0010029);; Biological Process: regulation of growth (GO:0040008);; Biological Process: positive regulation of leaf senescence (GO:1900057);;	K14488|1e-127|gsj:114405909|K14488 SAUR; SAUR family protein	--	--	Auxin responsive protein	Auxin-responsive protein SAUR36 OS=Arabidopsis thaliana OX=3702 GN=SAUR36 PE=2 SV=1	auxin-responsive protein SAUR36 [Glycine max] XP_028224233.1 auxin-responsive protein SAUR36-like [Glycine soja] KRH65356.1 hypothetical protein GLYMA_03G029600 [Glycine max]
Glyma.02G042400	141	101	103	292	320	234	1.20077	2.50495e-10	1.65291e-08	up	[G]	Carbohydrate transport and metabolism	Cellular Component: vacuole (GO:0005773);; Cellular Component: endoplasmic reticulum (GO:0005783);; Biological Process: biosynthetic process (GO:0009058);; Biological Process: response to wounding (GO:0009611);; Biological Process: response to virus (GO:0009615);; Biological Process: response to fungus (GO:0009620);; Biological Process: response to ethylene (GO:0009723);; Biological Process: resp…	--|0.0|gsj:114381080|hypothetical protein	[R]	General function prediction only	Strictosidine synthase;; SMP-30/Gluconolactonase/LRE-like region;; NHL repeat	Protein STRICTOSIDINE SYNTHASE-LIKE 6 OS=Arabidopsis thaliana OX=3702 GN=SSL6 PE=2 SV=1	protein STRICTOSIDINE SYNTHASE-LIKE 6 isoform X1 [Glycine max] XP_028196061.1 protein STRICTOSIDINE SYNTHASE-LIKE 6-like isoform X1 [Glycine soja] KRH69689.1 hypothetical protein GLYMA_02G042400 [Glycine max] KRH69690.1 hypothetical protein GLYMA_02G042400 [Glycine max] KRH69691.1 hypothetical protein GLYMA_02G042400 [Glycine max] RZC23367.1 Protein STRICTOSIDINE SYNTHASE-LIKE 6 [Glycine soja]
Glyma.03G202600	28	19	8	83	72	87	2.06415	1.42151e-08	6.85885e-07	up	[O]	Posttranslational modification, protein turnover, chaperones	Molecular Function: ubiquitin-protein transferase activity (GO:0004842);; Cellular Component: cytosol (GO:0005829);; Biological Process: defense response (GO:0006952);; Biological Process: response to water deprivation (GO:0009414);; Biological Process: response to chitin (GO:0010200);; Biological Process: protein ubiquitination (GO:0016567);; Biological Process: protein autoubiquitination (GO:00…	--|0.0|gsj:114407270|hypothetical protein	--	--	U-box domain	E3 ubiquitin-protein ligase PUB22 OS=Arabidopsis thaliana OX=3702 GN=PUB22 PE=1 SV=1	E3 ubiquitin-protein ligase PUB22 [Glycine max] XP_028226111.1 E3 ubiquitin-protein ligase PUB22-like [Glycine soja] KHN33151.1 E3 ubiquitin-protein ligase PUB22 [Glycine soja] KRH68014.1 hypothetical protein GLYMA_03G202600 [Glycine max] RZC21610.1 E3 ubiquitin-protein ligase PUB22 [Glycine soja]
Glyma.18G260700	45	37	37	111	98	65	1.11546	0.000150956	0.00260156	up	[TZDR]	--	Molecular Function: calcium ion binding (GO:0005509);;	K02183|1e-149|gsj:114394689|K02183 CALM; calmodulin	[T]	Signal transduction mechanisms	EF hand;; EF hand;; EF-hand domain;; EF-hand domain pair;; EF-hand domain pair;; Secreted protein acidic and rich in cysteine Ca binding region	Probable calcium-binding protein CML45 OS=Arabidopsis thaliana OX=3702 GN=CML45 PE=1 SV=1	probable calcium-binding protein CML45 isoform X1 [Glycine max] XP_028212158.1 probable calcium-binding protein CML45 isoform X1 [Glycine soja] KRH01190.1 hypothetical protein GLYMA_18G260700 [Glycine max] RZB53756.1 putative calcium-binding protein CML46 isoform A [Glycine soja]
Glyma.15G272600	224	247	196	632	583	332	1.13202	2.16869e-09	1.22375e-07	up	--	--	--	--|3e-27|pvu:PHAVU_005G019300g|hypothetical protein	--	--	--	--	hypothetical protein GLYMA_15G272600 [Glycine max]
Glyma.03G218900	6	11	3	80	99	71	3.56641	4.76414e-16	5.81575e-14	up	--	--	--	--|1e-119|gsj:114407417|hypothetical protein	--	--	Domain of unknown function (DUF4228)	--	uncharacterized protein LOC114407417 [Glycine soja] KHN19221.1 hypothetical protein glysoja_041573 [Glycine soja] RZC21855.1 hypothetical protein D0Y65_007873 [Glycine soja]
Glyma.01G127200	104	94	80	253	223	263	1.32827	1.35655e-12	1.20581e-10	up	--	--	Cellular Component: apoplast (GO:0048046);;	--|1e-134|gsj:114416583|hypothetical protein	--	--	Dirigent-like protein	Dirigent protein 3 OS=Arabidopsis thaliana OX=3702 GN=DIR3 PE=3 SV=1	dirigent protein 22 precursor [Glycine max] XP_028237304.1 dirigent protein 22-like [Glycine soja] KHN44858.1 Disease resistance response protein 206 [Glycine soja] KRH76047.1 hypothetical protein GLYMA_01G127200 [Glycine max] RZC29719.1 Dirigent protein 3 [Glycine soja]
Glyma.15G097400	14	14	10	50	54	52	1.95428	9.81131e-07	3.28437e-05	up	--	--	Cellular Component: plasma membrane (GO:0005886);; Cellular Component: integral component of membrane (GO:0016021);;	--|1e-139|gsj:114386513|hypothetical protein	--	--	Domain of unknown function (DUF588)	CASP-like protein 1E1 OS=Glycine max OX=3847 PE=2 SV=1	CASP-like protein 1E1 [Glycine max] XP_028202323.1 CASP-like protein 1E1 [Glycine soja] KRH11251.1 hypothetical protein GLYMA_15G097400 [Glycine max] RZB63872.1 CASP-like protein 1E1 [Glycine soja]
Glyma.13G112400	29	38	26	591	656	697	4.30245	3.15731e-107	8.25908e-104	up	--	--	Molecular Function: DNA binding (GO:0003677);; Molecular Function: DNA-binding transcription factor activity (GO:0003700);; Cellular Component: nucleus (GO:0005634);; Biological Process: transcription, DNA-templated (GO:0006351);; Biological Process: ethylene-activated signaling pathway (GO:0009873);;	--|1e-149|gmx:100804384|hypothetical protein	--	--	AP2 domain	Ethylene-responsive transcription factor ERF017 OS=Arabidopsis thaliana OX=3702 GN=ERF017 PE=2 SV=1	ethylene-responsive transcription factor ERF017 [Glycine max] KRH19352.1 hypothetical protein GLYMA_13G112400 [Glycine max]
Glyma.19G147200	41	26	19	66	69	84	1.26451	0.000132728	0.00234593	up	--	--	Biological Process: embryo development (GO:0009790);;	--|1e-126|gsj:114399523|hypothetical protein	--	--	Late embryogenesis abundant (LEA) group 1	18 kDa seed maturation protein OS=Glycine max OX=3847 GN=GMPM1 PE=2 SV=1	late embryogenesis abundant group 4 protein PM1 [Glycine max] XP_028217521.1 18 kDa seed maturation protein [Glycine soja] Q01417.1 RecName: Full=18 kDa seed maturation protein AAA33984.1 putative 18 kDa late embryogenesis abundant protein [Glycine max] AAG37440.1 seed maturation protein LEA 4 [Glycine max] KRG95375.1 hypothetical protein GLYMA_19G147200 [Glycine max] RZB47982.1 18 kDa seed matur…
Glyma.09G037650	90	46	84	20	39	36	-1.32982	0.0001707	0.00286367	down	--	--	--	--|1e-102|pvu:PHAVU_009G255800g|hypothetical protein	--	--	--	--	hypothetical protein glysoja_029425 [Glycine soja]
Glyma.16G072900	26	27	17	56	51	49	1.07911	0.00221234	0.0220223	up	--	--	--	--	--	--	--	--	hypothetical protein GLYMA_16G072900 [Glycine max] RZB59984.1 hypothetical protein D0Y65_042958 [Glycine soja]
Glyma.15G055800	274	305	198	618	554	467	1.00218	3.01931e-11	2.2705e-09	up	--	--	Cellular Component: plasma membrane (GO:0005886);; Cellular Component: anchored component of membrane (GO:0031225);;	--|1e-79|gsj:114386987|hypothetical protein	--	--	--	Classical arabinogalactan protein 1 OS=Arabidopsis thaliana OX=3702 GN=AGP1 PE=2 SV=2	classical arabinogalactan protein 1 [Glycine max] XP_028202878.1 classical arabinogalactan protein 1-like [Glycine soja] KHN33544.1 hypothetical protein glysoja_005586 [Glycine soja] KRH10577.1 hypothetical protein GLYMA_15G055800 [Glycine max] RZB63237.1 hypothetical protein D0Y65_040062 [Glycine soja]
Glyma.13G033200	16	35	23	48	81	55	1.22837	0.000597601	0.00791227	up	[RTKL]	--	Molecular Function: protein serine/threonine kinase activity (GO:0004674);; Molecular Function: ATP binding (GO:0005524);; Cellular Component: plasma membrane (GO:0005886);; Cellular Component: integral component of membrane (GO:0016021);;	--|0.0|gmx:102662104|hypothetical protein	[T]	Signal transduction mechanisms	Protein kinase domain;; Protein tyrosine and serine/threonine kinase;; Wall-associated receptor kinase galacturonan-binding	Rust resistance kinase Lr10 OS=Triticum aestivum OX=4565 GN=LRK10 PE=2 SV=1	rust resistance kinase Lr10 [Glycine max] KRH18022.1 hypothetical protein GLYMA_13G033200 [Glycine max]
Glyma.09G189700	63	81	75	255	260	102	1.40499	4.5625e-07	1.65434e-05	up	--	--	Cellular Component: plasma membrane (GO:0005886);; Cellular Component: anchored component of membrane (GO:0031225);;	--|2e-29|gmx:102664089|hypothetical protein	--	--	Arabinogalactan peptide	Arabinogalactan protein 22 OS=Arabidopsis thaliana OX=3702 GN=AGP22 PE=1 SV=1	Arabinogalactan peptide 22 [Glycine soja] KRH39272.1 hypothetical protein GLYMA_09G189700 [Glycine max] RZB92738.1 Arabinogalactan protein 22 [Glycine soja]
Glyma.05G114800	34	16	17	69	65	49	1.35834	0.000266623	0.00412342	up	--	--	--	--|9e-62|pvu:PHAVU_004G059800g|hypothetical protein	--	--	--	--	hypothetical protein GLYMA_05G114800 [Glycine max] RZC12029.1 hypothetical protein D0Y65_012013 [Glycine soja]
Glyma.12G087200	4	14	15	52	64	67	2.38112	2.0332e-08	9.583e-07	up	[Q]	Secondary metabolites biosynthesis, transport and catabolism	Molecular Function: iron ion binding (GO:0005506);; Biological Process: response to wounding (GO:0009611);; Cellular Component: integral component of membrane (GO:0016021);; Molecular Function: alkane 1-monooxygenase activity (GO:0018685);; Molecular Function: heme binding (GO:0020037);; Cellular Component: intracellular membrane-bounded organelle (GO:0043231);;	K20624|0.0|gsj:114378221|K20624 CYP94C1; 12-hydroxyjasmonoyl-L-amino acid 12-hydroxylase / fatty acid hydroxylase [EC:1.14.14.49]	[QI]	--	Cytochrome P450	Cytochrome P450 94C1 OS=Arabidopsis thaliana OX=3702 GN=CYP94C1 PE=1 SV=1	cytochrome P450 94C1 [Glycine max] XP_028192578.1 cytochrome P450 94C1-like [Glycine soja] KRH25192.1 hypothetical protein GLYMA_12G087200 [Glycine max] RZB74987.1 Cytochrome P450 94C1 [Glycine soja]
Glyma.11G121900	81	93	71	325	347	239	1.81055	1.60026e-21	3.15079e-19	up	--	--	--	--|1e-104|gsj:114374630|hypothetical protein	--	--	Domain of unknown function (DUF4228)	--	uncharacterized protein LOC100527018 [Glycine max] XP_028188097.1 uncharacterized protein LOC114374630 [Glycine soja] KHN06155.1 hypothetical protein glysoja_031597 [Glycine soja] KRH29531.1 hypothetical protein GLYMA_11G121900 [Glycine max] RZB79590.1 hypothetical protein D0Y65_029717 [Glycine soja]
Glyma.20G210800	37	15	14	45	66	73	1.38299	0.000457238	0.00636132	up	[RTKL]	--	Molecular Function: protein serine/threonine kinase activity (GO:0004674);; Molecular Function: ATP binding (GO:0005524);; Cellular Component: nucleus (GO:0005634);; Cellular Component: cytoplasm (GO:0005737);; Biological Process: protein phosphorylation (GO:0006468);; Biological Process: intracellular signal transduction (GO:0035556);;	--|0.0|gsj:114402284|hypothetical protein	[T]	Signal transduction mechanisms	Protein kinase domain;; Protein tyrosine and serine/threonine kinase;; NAF domain;; Kinase-like	CBL-interacting serine/threonine-protein kinase 4 OS=Arabidopsis thaliana OX=3702 GN=CIPK4 PE=1 SV=1	CBL-interacting serine/threonine-protein kinase 4 [Glycine max] XP_028220599.1 CBL-interacting serine/threonine-protein kinase 4-like [Glycine soja] KRG92436.1 hypothetical protein GLYMA_20G210800 [Glycine max] RZB45053.1 CBL-interacting serine/threonine-protein kinase 4 [Glycine soja]
Glyma.10G061800	31	48	42	145	150	252	2.09463	1.03277e-14	1.1496e-12	up	--	--	Cellular Component: extracellular region (GO:0005576);;	--|0.0|gmx:100780217|hypothetical protein	--	--	Thaumatin family	Thaumatin-like protein 1a OS=Malus domestica OX=3750 GN=TL1 PE=1 SV=1	thaumatin-like protein 1b [Glycine max] KRH32586.1 hypothetical protein GLYMA_10G061800 [Glycine max]
Glyma.20G133200	594	731	473	1897	1821	2464	1.70941	3.94975e-39	1.90326e-36	up	--	--	Molecular Function: DNA-binding transcription factor activity (GO:0003700);; Cellular Component: nucleus (GO:0005634);; Biological Process: transcription, DNA-templated (GO:0006351);; Biological Process: response to oxidative stress (GO:0006979);; Biological Process: response to cold (GO:0009409);; Biological Process: response to water deprivation (GO:0009414);; Biological Process: response to wo…	--|0.0|gmx:100819484|hypothetical protein	[R]	General function prediction only	C2H2-type zinc finger	Zinc finger protein ZAT10 OS=Arabidopsis thaliana OX=3702 GN=ZAT10 PE=2 SV=1	zinc finger protein ZAT10 [Glycine max] ALA09177.1 C2H2-Zn transcription factor, partial [Glycine max] KRG91102.1 hypothetical protein GLYMA_20G133200 [Glycine max]
Glyma.11G144900	1318	1454	1401	678	740	671	-1.08881	2.80838e-29	9.34986e-27	down	--	--	Molecular Function: cysteine-type endopeptidase activity (GO:0004197);; Cellular Component: extracellular space (GO:0005615);; Cellular Component: lysosome (GO:0005764);; Biological Process: aging (GO:0007568);; Biological Process: response to ethylene (GO:0009723);; Biological Process: response to abscisic acid (GO:0009737);; Biological Process: response to gibberellin (GO:0009739);; Biological …	--|0.0|gmx:100778111|hypothetical protein	[O]	Posttranslational modification, protein turnover, chaperones	Papain family cysteine protease;; Cathepsin propeptide inhibitor domain (I29);; Peptidase C1-like family	Senescence-specific cysteine protease SAG39 OS=Oryza sativa subsp. japonica OX=39947 GN=SAG39 PE=2 SV=2	senescence-specific cysteine protease SAG39 [Glycine max] KRH29892.1 hypothetical protein GLYMA_11G144900 [Glycine max]
Glyma.10G052500	35	53	41	140	164	144	1.71178	4.85976e-13	4.54015e-11	up	[RTKL]	--	--	K04733|0.0|gsj:114369990|K04733 IRAK4; interleukin-1 receptor-associated kinase 4 [EC:2.7.11.1]	[T]	Signal transduction mechanisms	Protein tyrosine and serine/threonine kinase;; Protein kinase domain	Cold-responsive protein kinase 1 OS=Arabidopsis thaliana OX=3702 GN=CRPK1 PE=1 SV=1	putative serine/threonine-protein kinase [Glycine max] XP_028183073.1 putative serine/threonine-protein kinase [Glycine soja] KRH32469.1 hypothetical protein GLYMA_10G052500 [Glycine max]
Glyma.20G204500	3102	3305	2334	8459	8656	9852	1.5478	9.43469e-57	7.35143e-54	up	--	--	Biological Process: phloem development (GO:0010088);; Molecular Function: protein homodimerization activity (GO:0042803);; Molecular Function: protein self-association (GO:0043621);;	--|0.0|gmx:100794293|hypothetical protein	--	--	Sieve element occlusion N-terminus;; Sieve element occlusion C-terminus	Protein SIEVE ELEMENT OCCLUSION B OS=Arabidopsis thaliana OX=3702 GN=SEOB PE=1 SV=1	uncharacterized protein LOC100794293 [Glycine max] ADN32801.1 sieve element occlusion s [Glycine max] KRG92320.1 hypothetical protein GLYMA_20G204500 [Glycine max]
Glyma.12G120901	22	31	17	53	55	48	1.08131	0.00223048	0.0221298	up	--	--	Cellular Component: plant-type vacuole (GO:0000325);; Molecular Function: cysteine-type endopeptidase activity (GO:0004197);; Cellular Component: extracellular space (GO:0005615);; Cellular Component: lysosome (GO:0005764);; Cellular Component: endoplasmic reticulum (GO:0005783);; Cellular Component: plant-type cell wall (GO:0009505);; Biological Process: pollen development (GO:0009555);; Biologi…	--|1e-58|gsj:114378750|hypothetical protein	[O]	Posttranslational modification, protein turnover, chaperones	Papain family cysteine protease;; Peptidase C1-like family	KDEL-tailed cysteine endopeptidase CEP1 OS=Arabidopsis thaliana OX=3702 GN=CEP1 PE=1 SV=1	Vignain [Glycine soja]
Glyma.10G044500	32	50	41	126	105	77	1.24523	1.31246e-05	0.000323476	up	--	--	--	--	--	--	--	--	hypothetical protein GLYMA_10G044500 [Glycine max]
Glyma.14G102900	40	73	52	117	100	137	1.02788	7.77235e-05	0.00150444	up	--	--	Biological Process: response to molecule of bacterial origin (GO:0002237);; Molecular Function: DNA-binding transcription factor activity (GO:0003700);; Cellular Component: nucleus (GO:0005634);; Biological Process: transcription, DNA-templated (GO:0006351);; Biological Process: response to wounding (GO:0009611);; Biological Process: response to salicylic acid (GO:0009751);; Biological Process: r…	--|0.0|gsj:114384950|hypothetical protein	--	--	WRKY DNA -binding domain	Probable WRKY transcription factor 40 OS=Arabidopsis thaliana OX=3702 GN=WRKY40 PE=1 SV=1	probable WRKY transcription factor 40 [Glycine max] XP_014622429.1 probable WRKY transcription factor 40 [Glycine max] XP_028200604.1 probable WRKY transcription factor 40 [Glycine soja] XP_028200605.1 probable WRKY transcription factor 40 [Glycine soja] KHN35518.1 Putative WRKY transcription factor 40 [Glycine soja] KRH15655.1 hypothetical protein GLYMA_14G102900 [Glycine max] RZB68439.1 putativ…
Glyma.08G053500	366	433	323	1171	1057	1180	1.52536	4.73933e-40	2.41061e-37	up	[TZDR]	--	Molecular Function: calcium ion binding (GO:0005509);;	K13448|1e-130|gsj:114421281|K13448 CML; calcium-binding protein CML	[T]	Signal transduction mechanisms	EF hand;; EF-hand domain pair;; EF-hand domain;; EF hand;; EF-hand domain pair;; EF-hand domain;; Secreted protein acidic and rich in cysteine Ca binding region;; Caleosin related protein	Calcium-binding allergen Ole e 8 OS=Olea europaea OX=4146 PE=1 SV=1	calcium-binding allergen Ole e 8 [Glycine max] XP_014634193.1 calcium-binding allergen Ole e 8 [Glycine max] XP_028242935.1 calcium-binding allergen Ole e 8-like [Glycine soja] XP_028242936.1 calcium-binding allergen Ole e 8-like [Glycine soja] KRH41827.1 hypothetical protein GLYMA_08G053500 [Glycine max] KRH41828.1 hypothetical protein GLYMA_08G053500 [Glycine max] KRH41829.1 hypothetical protei…
Glyma.19G154300	7	16	12	70	54	86	2.51126	5.12845e-10	3.25501e-08	up	--	--	--	--|1e-120|gmx:102669806|hypothetical protein	--	--	--	--	uncharacterized protein LOC102669806 [Glycine max] KHN45369.1 hypothetical protein glysoja_028376 [Glycine soja] KRG95497.1 hypothetical protein GLYMA_19G154300 [Glycine max]
Glyma.08G319300	358	380	319	992	1056	965	1.42577	3.87604e-42	2.08748e-39	up	[S]	Function unknown	Molecular Function: nucleotide binding (GO:0000166);; Molecular Function: ATP binding (GO:0005524);; Cellular Component: plasma membrane (GO:0005886);; Biological Process: signal transduction (GO:0007165);; Biological Process: plant-type hypersensitive response (GO:0009626);; Cellular Component: endomembrane system (GO:0012505);; Cellular Component: extrinsic component of plasma membrane (GO:0019…	K13457|0.0|gmx:100802130|K13457 RPM1; disease resistance protein RPM1	[T]	Signal transduction mechanisms	NB-ARC domain;; Rx N-terminal domain;; Leucine Rich repeats (2 copies)	Disease resistance protein RPM1 OS=Arabidopsis thaliana OX=3702 GN=RPM1 PE=1 SV=1	disease resistance protein RPM1 [Glycine max] KRH46220.1 hypothetical protein GLYMA_08G319300 [Glycine max]
Glyma.10G063000	44	37	52	97	111	114	1.17683	7.8383e-06	0.000205039	up	[R]	General function prediction only	Biological Process: defense response to oomycetes (GO:0002229);; Biological Process: response to oomycetes (GO:0002239);; Biological Process: response to bacterium (GO:0009617);; Biological Process: response to fungus (GO:0009620);; Biological Process: response to salicylic acid (GO:0009751);; Biological Process: leaf senescence (GO:0010150);; Biological Process: salicylic acid catabolic process …	--|0.0|gmx:100805175|hypothetical protein	[QR]	--	2OG-Fe(II) oxygenase superfamily;; non-haem dioxygenase in morphine synthesis N-terminal	Protein DMR6-LIKE OXYGENASE 1 OS=Arabidopsis thaliana OX=3702 GN=DLO1 PE=1 SV=1	protein DMR6-LIKE OXYGENASE 1 [Glycine max] KRH32602.1 hypothetical protein GLYMA_10G063000 [Glycine max]
Glyma.15G071000	60	95	95	30	34	39	-1.36917	5.79294e-06	0.000157966	down	--	--	Molecular Function: catechol oxidase activity (GO:0004097);; Cellular Component: chloroplast thylakoid lumen (GO:0009543);; Biological Process: pigment biosynthetic process (GO:0046148);; Molecular Function: metal ion binding (GO:0046872);;	K00422|0.0|gsj:114386424|K00422 E1.10.3.1; polyphenol oxidase [EC:1.10.3.1]	--	--	Protein of unknown function (DUF_B2219);; Common central domain of tyrosinase;; Polyphenol oxidase middle domain	Polyphenol oxidase, chloroplastic OS=Malus domestica OX=3750 PE=2 SV=1	Polyphenol oxidase, chloroplastic [Glycine soja]
Glyma.04G157700	184	227	213	88	109	101	-1.15668	3.82467e-10	2.46163e-08	down	[M]	Cell wall/membrane/envelope biogenesis	Molecular Function: polygalacturonase activity (GO:0004650);; Cellular Component: extracellular region (GO:0005576);; Cellular Component: cell wall (GO:0005618);; Biological Process: carbohydrate metabolic process (GO:0005975);; Biological Process: cell wall organization (GO:0071555);;	--|0.0|gmx:100780628|hypothetical protein	--	--	Glycosyl hydrolases family 28	Polygalacturonase OS=Medicago sativa OX=3879 PE=2 SV=1	polygalacturonase [Glycine max] KRH63148.1 hypothetical protein GLYMA_04G157700 [Glycine max]
Glyma.13G245600	322	286	229	663	688	879	1.33059	5.37113e-20	9.06458e-18	up	--	--	--	--|0.0|gsj:114374119|hypothetical protein	--	--	Cotton fibre expressed protein;; Domain of unknown function (DUF4408)	--	uncharacterized protein LOC100794998 [Glycine max] XP_028187522.1 uncharacterized protein LOC114374119 [Glycine soja] KRH21564.1 hypothetical protein GLYMA_13G245600 [Glycine max] RZB82698.1 hypothetical protein D0Y65_031685 [Glycine soja]
Glyma.16G178400	47	38	39	344	363	184	2.75258	2.28097e-27	6.73658e-25	up	--	--	Cellular Component: cytoplasm (GO:0005737);; Biological Process: metal ion transport (GO:0030001);; Molecular Function: transition metal ion binding (GO:0046914);; Biological Process: cellular transition metal ion homeostasis (GO:0046916);;	--|1e-101|gmx:100802154|hypothetical protein	[P]	Inorganic ion transport and metabolism	--	Heavy metal-associated isoprenylated plant protein 39 OS=Arabidopsis thaliana OX=3702 GN=HIPP39 PE=2 SV=1	heavy metal-associated isoprenylated plant protein 12 [Glycine max] KRH08853.1 hypothetical protein GLYMA_16G178400 [Glycine max] RZB61589.1 Heavy metal-associated isoprenylated plant protein 39 isoform A [Glycine soja]
Glyma.02G051300	113	83	63	187	216	280	1.31397	3.09834e-09	1.69608e-07	up	--	--	Molecular Function: protein serine/threonine kinase activity (GO:0004674);; Molecular Function: ATP binding (GO:0005524);; Cellular Component: plasma membrane (GO:0005886);; Cellular Component: integral component of membrane (GO:0016021);;	--|0.0|gsj:114381750|hypothetical protein	[R]	General function prediction only	Leucine rich repeat;; Leucine Rich repeats (2 copies);; Leucine Rich Repeat	Probable LRR receptor-like serine/threonine-protein kinase At4g36180 OS=Arabidopsis thaliana OX=3702 GN=At4g36180 PE=1 SV=1	LRR receptor-like serine/threonine-protein kinase GSO2 [Glycine max] XP_028196775.1 LRR receptor-like serine/threonine-protein kinase GSO2 [Glycine soja] KRH69825.1 hypothetical protein GLYMA_02G051300 [Glycine max] RZC23488.1 Receptor-like protein kinase [Glycine soja]
Glyma.13G173200	21	27	20	190	159	302	3.18348	3.41096e-27	9.83591e-25	up	--	--	Molecular Function: hydrolase activity, hydrolyzing O-glycosyl compounds (GO:0004553);; Biological Process: carbohydrate metabolic process (GO:0005975);; Biological Process: defense response (GO:0006952);; Biological Process: embryo development ending in seed dormancy (GO:0009793);; Biological Process: pollen exine formation (GO:0010584);; Molecular Function: polysaccharide binding (GO:0030247);;…	--|0.0|gsj:114376840|hypothetical protein	--	--	Glycosyl hydrolases family 17	Probable glucan endo-1,3-beta-glucosidase A6 OS=Arabidopsis thaliana OX=3702 GN=A6 PE=2 SV=1	probable glucan endo-1,3-beta-glucosidase A6 [Glycine max] XP_028190935.1 probable glucan endo-1,3-beta-glucosidase A6 [Glycine soja] KRH20365.1 hypothetical protein GLYMA_13G173200 [Glycine max] RZB81508.1 putative glucan endo-1,3-beta-glucosidase A6 [Glycine soja]
Glyma.18G112400	86	84	85	168	195	182	1.00424	2.06375e-07	8.10062e-06	up	--	--	Molecular Function: double-stranded DNA binding (GO:0003690);; Molecular Function: single-stranded RNA binding (GO:0003727);; Biological Process: DNA-templated transcription, termination (GO:0006353);; Biological Process: regulation of transcription, DNA-templated (GO:0006355);; Biological Process: RNA splicing (GO:0008380);; Cellular Component: nucleoid (GO:0009295);; Cellular Component: chlorop…	K15032|0.0|gsj:114395467|K15032 MTERFD; mTERF domain-containing protein, mitochondrial	[KR]	--	mTERF	Transcription termination factor MTERF8, chloroplastic OS=Arabidopsis thaliana OX=3702 GN=MTERF8 PE=1 SV=1	transcription termination factor MTERF2, chloroplastic [Glycine max] XP_028213057.1 transcription termination factor MTERF2, chloroplastic-like [Glycine soja] KHN29822.1 hypothetical protein glysoja_036280 [Glycine soja] KRG98991.1 hypothetical protein GLYMA_18G112400 [Glycine max] RZB51611.1 hypothetical protein D0Y65_048152 [Glycine soja]
Glyma.15G182000	40	38	17	75	75	78	1.19046	0.000183392	0.00303625	up	--	--	Molecular Function: peroxidase activity (GO:0004601);; Molecular Function: calcium ion binding (GO:0005509);; Cellular Component: integral component of membrane (GO:0016021);; Molecular Function: oxidoreductase activity, acting on NAD(P)H, oxygen as acceptor (GO:0050664);;	K13447|0.0|gmx:100796455|K13447 RBOH; respiratory burst oxidase [EC:1.6.3.- 1.11.1.-]	[PQ]	--	Ferric reductase NAD binding domain;; Respiratory burst NADPH oxidase;; FAD-binding domain;; Ferric reductase like transmembrane component;; EF-hand domain pair	Respiratory burst oxidase homolog protein E OS=Arabidopsis thaliana OX=3702 GN=RBOHE PE=2 SV=2	respiratory burst oxidase homolog protein E isoform X1 [Glycine max] KRH12607.1 hypothetical protein GLYMA_15G182000 [Glycine max]
Glyma.13G133000	18	17	17	73	62	76	1.93657	2.92143e-08	1.33402e-06	up	--	--	Molecular Function: nucleic acid binding (GO:0003676);; Molecular Function: DNA-binding transcription factor activity (GO:0003700);; Cellular Component: nucleus (GO:0005634);; Biological Process: transcription, DNA-templated (GO:0006351);; Biological Process: regulation of transcription, DNA-templated (GO:0006355);; Biological Process: response to chitin (GO:0010200);; Molecular Function: metal i…	--|1e-127|gsj:114381877|hypothetical protein	[R]	General function prediction only	C2H2-type zinc finger;; C2H2-type zinc finger	Zinc finger protein ZAT11 OS=Arabidopsis thaliana OX=3702 GN=ZAT11 PE=2 SV=1	zinc finger protein ZAT11 [Glycine max] XP_028196901.1 zinc finger protein ZAT11-like [Glycine soja] KHN48999.1 Zinc finger protein ZAT11 [Glycine soja] KRH19741.1 hypothetical protein GLYMA_13G133000 [Glycine max]
Glyma.20G125500	26	19	22	243	229	178	3.18962	3.11591e-33	1.25396e-30	up	--	--	--	--|1e-104|gsj:114402268|hypothetical protein	--	--	--	--	uncharacterized protein LOC100795681 [Glycine max] XP_028220579.1 uncharacterized protein LOC114402268 [Glycine soja] KHN42392.1 hypothetical protein glysoja_020104 [Glycine soja] KRG90975.1 hypothetical protein GLYMA_20G125500 [Glycine max] RZB43615.1 hypothetical protein D0Y65_053925 [Glycine soja]
Glyma.01G027000	37	49	42	12	23	8	-1.67015	0.000109488	0.00198906	down	--	--	Molecular Function: peroxidase activity (GO:0004601);; Cellular Component: extracellular region (GO:0005576);; Cellular Component: vacuole (GO:0005773);; Biological Process: response to oxidative stress (GO:0006979);; Molecular Function: heme binding (GO:0020037);; Biological Process: hydrogen peroxide catabolic process (GO:0042744);; Biological Process: negative regulation of growth (GO:0045926)…	--|0.0|gsj:114400585|hypothetical protein	--	--	Peroxidase	Peroxidase 37 OS=Arabidopsis thaliana OX=3702 GN=PER37 PE=2 SV=1	peroxidase 28 [Glycine max] XP_028218943.1 peroxidase 28-like [Glycine soja] KHN14544.1 Peroxidase 37 [Glycine soja] KRH74539.1 hypothetical protein GLYMA_01G027000 [Glycine max] RZC28175.1 Peroxidase 37 [Glycine soja]
Glyma.09G128400	12	17	9	50	65	38	1.92785	4.00363e-06	0.000114102	up	[K]	Transcription	Cellular Component: cytosol (GO:0005829);; Biological Process: metabolic process (GO:0008152);; Cellular Component: intracellular membrane-bounded organelle (GO:0043231);; Molecular Function: quercetin 3-O-glucosyltransferase activity (GO:0080043);; Molecular Function: quercetin 7-O-glucosyltransferase activity (GO:0080044);; Molecular Function: quercetin 3'-O-glucosyltransferase activity (GO:008…	K22845|0.0|gsj:114368751|K22845 PGT1; phlorizin synthase [EC:2.4.1.357]	[GC]	--	UDP-glucoronosyl and UDP-glucosyl transferase	UDP-glycosyltransferase 88A1 OS=Arabidopsis thaliana OX=3702 GN=UGT88A1 PE=2 SV=1	UDP-glycosyltransferase 88A1 [Glycine max] XP_028181806.1 UDP-glycosyltransferase 88A1-like [Glycine soja] KHN46651.1 UDP-glycosyltransferase 88A1 [Glycine soja] KRH38327.1 hypothetical protein GLYMA_09G128400 [Glycine max] RZB91827.1 UDP-glycosyltransferase 88B1 [Glycine soja]
Glyma.12G214100	239	285	168	555	573	560	1.21171	9.76856e-18	1.38125e-15	up	--	--	Cellular Component: plasma membrane (GO:0005886);; Cellular Component: plasmodesma (GO:0009506);; Biological Process: plant-type hypersensitive response (GO:0009626);; Biological Process: defense response, incompatible interaction (GO:0009814);; Biological Process: defense response to bacterium, incompatible interaction (GO:0009816);; Biological Process: defense response to fungus, incompatible i…	--|1e-160|gsj:114378319|hypothetical protein	--	--	--	Protein NDR1 OS=Arabidopsis thaliana OX=3702 GN=NDR1 PE=1 SV=1	CC-NB-LRR resistance (R) protein [Glycine max] XP_028192691.1 protein NDR1-like [Glycine soja] ADJ67471.1 NDR1b protein [Glycine max] KHN27971.1 Protein NDR1 [Glycine soja] KRH27096.1 hypothetical protein GLYMA_12G214100 [Glycine max] RZB76971.1 Protein NDR1 [Glycine soja]
Glyma.13G123600	91	100	48	31	49	25	-1.26518	0.000106224	0.00194215	down	--	--	Molecular Function: transporter activity (GO:0005215);; Cellular Component: nucleus (GO:0005634);; Cellular Component: cytosol (GO:0005829);; Cellular Component: plasma membrane (GO:0005886);; Biological Process: cell cycle (GO:0007049);; Molecular Function: lipid binding (GO:0008289);; Cellular Component: integral component of membrane (GO:0016021);; Biological Process: cell division (GO:0051301…	--|0.0|gmx:100815233|hypothetical protein	[I]	Lipid transport and metabolism	CRAL/TRIO domain;; CRAL/TRIO, N-terminal domain	Patellin-4 OS=Arabidopsis thaliana OX=3702 GN=PATL4 PE=1 SV=2	patellin-4 [Glycine max] KRH19560.1 hypothetical protein GLYMA_13G123600 [Glycine max]
Glyma.03G173300	8	24	21	264	290	217	3.77714	7.18227e-42	3.81202e-39	up	--	--	Molecular Function: nucleic acid binding (GO:0003676);; Molecular Function: DNA-binding transcription factor activity (GO:0003700);; Cellular Component: nucleus (GO:0005634);; Biological Process: transcription, DNA-templated (GO:0006351);; Biological Process: regulation of transcription, DNA-templated (GO:0006355);; Biological Process: response to chitin (GO:0010200);; Molecular Function: metal i…	--|1e-114|gsj:114407014|hypothetical protein	[R]	General function prediction only	C2H2-type zinc finger;; C2H2-type zinc finger	Zinc finger protein ZAT11 OS=Arabidopsis thaliana OX=3702 GN=ZAT11 PE=2 SV=1	C2H2-type zinc finger protein [Glycine max] XP_028225726.1 zinc finger protein ZAT11-like [Glycine soja] ACU15918.1 unknown [Glycine max] KRH67566.1 hypothetical protein GLYMA_03G173300 [Glycine max] RZC21156.1 Zinc finger protein ZAT11 [Glycine soja]
Glyma.02G016100	140	122	123	324	329	322	1.2512	6.02009e-15	6.86815e-13	up	--	--	Molecular Function: DNA binding (GO:0003677);; Molecular Function: DNA-binding transcription factor activity (GO:0003700);; Cellular Component: nucleus (GO:0005634);; Cellular Component: cytoplasm (GO:0005737);; Cellular Component: plasma membrane (GO:0005886);; Biological Process: transcription, DNA-templated (GO:0006351);; Biological Process: cell death (GO:0008219);; Biological Process: respon…	K09286|0.0|gsj:114378725|K09286 EREBP; EREBP-like factor	--	--	AP2 domain	Ethylene-responsive transcription factor RAP2-3 OS=Arabidopsis thaliana OX=3702 GN=RAP2-3 PE=1 SV=2	uncharacterized protein LOC100819416 [Glycine max] XP_028193163.1 ethylene-responsive transcription factor ERF073-like [Glycine soja] ADJ57587.1 ERF protein [Glycine max] KRH69270.1 hypothetical protein GLYMA_02G016100 [Glycine max] RZC22958.1 Ethylene-responsive transcription factor RAP2-3 [Glycine soja]
Glyma.02G135100	138	250	185	81	37	73	-1.64856	8.71535e-10	5.25821e-08	down	--	--	Molecular Function: peroxidase activity (GO:0004601);; Cellular Component: extracellular region (GO:0005576);; Biological Process: response to oxidative stress (GO:0006979);; Molecular Function: heme binding (GO:0020037);; Biological Process: hydrogen peroxide catabolic process (GO:0042744);; Molecular Function: metal ion binding (GO:0046872);;	K00430|0.0|gsj:114388866|K00430 E1.11.1.7; peroxidase [EC:1.11.1.7]	--	--	Peroxidase	Peroxidase 10 OS=Arabidopsis thaliana OX=3702 GN=PER10 PE=1 SV=1	peroxidase 10 [Glycine max] XP_028205219.1 peroxidase 10-like [Glycine soja] KRH71182.1 hypothetical protein GLYMA_02G135100 [Glycine max] RZC24831.1 Peroxidase 10 [Glycine soja]
Glyma.10G040700	287	283	264	667	687	743	1.24299	1.07989e-24	2.56805e-22	up	--	--	Cellular Component: endosome (GO:0005768);; Cellular Component: Golgi apparatus (GO:0005794);; Cellular Component: trans-Golgi network (GO:0005802);; Biological Process: unidimensional cell growth (GO:0009826);; Biological Process: salicylic acid mediated signaling pathway (GO:0009863);; Biological Process: xyloglucan biosynthetic process (GO:0009969);; Biological Process: endomembrane system org…	K20888|0.0|gmx:100788959|K20888 MUR3; xyloglucan galactosyltransferase MUR3 [EC:2.4.1.-]	[GMW]	--	Exostosin family	Xyloglucan galactosyltransferase MUR3 OS=Arabidopsis thaliana OX=3702 GN=MUR3 PE=1 SV=1	xyloglucan galactosyltransferase MUR3 [Glycine max] KRH32254.1 hypothetical protein GLYMA_10G040700 [Glycine max]
Glyma.07G008500	34	39	35	92	69	94	1.15984	6.60516e-05	0.00132165	up	[KAD]	--	Molecular Function: RNA polymerase II transcription factor activity, sequence-specific DNA binding (GO:0000981);; Molecular Function: transcription factor activity, RNA polymerase II transcription factor recruiting (GO:0001135);; Molecular Function: DNA-binding transcription factor activity (GO:0003700);; Cellular Component: nucleus (GO:0005634);; Biological Process: transcription, DNA-templated …	K09422|0.0|gmx:100785147|K09422 MYBP; transcription factor MYB, plant	[K]	Transcription	Myb-like DNA-binding domain;; Myb-like DNA-binding domain	Transcription factor MYB26 OS=Arabidopsis thaliana OX=3702 GN=MYB26 PE=2 SV=1	transcription factor MYB24 [Glycine max] KRH47101.1 hypothetical protein GLYMA_07G008500 [Glycine max]
Glyma.09G284200	50	41	47	24	22	13	-1.32022	0.000640058	0.00833973	down	[GEPR]	--	Molecular Function: galactose transmembrane transporter activity (GO:0005354);; Cellular Component: plasma membrane (GO:0005886);; Biological Process: hexose transmembrane transport (GO:0008646);; Molecular Function: hexose:proton symporter activity (GO:0009679);; Molecular Function: mannose transmembrane transporter activity (GO:0015578);; Cellular Component: integral component of membrane (GO:0…	--|0.0|gsj:114425607|hypothetical protein	[R]	General function prediction only	Sugar (and other) transporter;; Major Facilitator Superfamily	Sugar transport protein 10 OS=Arabidopsis thaliana OX=3702 GN=STP10 PE=2 SV=1	sugar transport protein 10 [Glycine max] XP_028248325.1 sugar transport protein 10-like [Glycine soja] XP_028248348.1 sugar transport protein 10-like [Glycine soja] KHN29592.1 Sugar transport protein 10 [Glycine soja] KHN47515.1 Sugar transport protein 10 [Glycine soja] KRH40901.1 hypothetical protein GLYMA_09G284200 [Glycine max] RZB94352.1 Sugar transport protein 10 [Glycine soja] RZB94356.1 Su…
Glyma.07G235900	32	52	27	74	70	98	1.05621	0.000527599	0.00715163	up	[KAD]	--	Molecular Function: RNA polymerase II transcription factor activity, sequence-specific DNA binding (GO:0000981);; Molecular Function: transcription factor activity, RNA polymerase II transcription factor recruiting (GO:0001135);; Molecular Function: DNA-binding transcription factor activity (GO:0003700);; Cellular Component: nucleus (GO:0005634);; Biological Process: transcription, DNA-templated …	K09422|0.0|gsj:114419932|K09422 MYBP; transcription factor MYB, plant	[K]	Transcription	Myb-like DNA-binding domain;; Myb-like DNA-binding domain	Transcription factor MYB108 OS=Arabidopsis thaliana OX=3702 GN=MYB108 PE=1 SV=1	uncharacterized protein LOC100791349 [Glycine max] XP_028241554.1 transcription factor MYB108-like [Glycine soja] ACU18067.1 unknown [Glycine max] KHN28197.1 Myb-related protein 305 [Glycine soja] KRH50671.1 hypothetical protein GLYMA_07G235900 [Glycine max] RZC04342.1 Transcription factor MYB2 [Glycine soja]
Glyma.08G335700	135	133	128	237	297	325	1.02593	1.61664e-09	9.27973e-08	up	--	--	Molecular Function: protein kinase inhibitor activity (GO:0004860);; Biological Process: cell cycle (GO:0007049);;	--|1e-135|gsj:114423585|hypothetical protein	--	--	--	Cyclin-dependent protein kinase inhibitor SMR9 OS=Arabidopsis thaliana OX=3702 GN=SMR9 PE=3 SV=1	uncharacterized protein LOC100785545 [Glycine max] XP_028246202.1 uncharacterized protein LOC114423585 [Glycine soja] ACU17974.1 unknown [Glycine max] KHN01802.1 hypothetical protein glysoja_028474 [Glycine soja] KRH46471.1 hypothetical protein GLYMA_08G335700 [Glycine max]
Glyma.14G161000	58	50	61	24	21	27	-1.32486	0.000124652	0.00222574	down	--	--	--	--|4e-24|pvu:PHAVU_001G079000g|hypothetical protein	--	--	Arabinogalactan peptide	Arabinogalactan protein 41 OS=Arabidopsis thaliana OX=3702 GN=AGP41 PE=1 SV=1	hypothetical protein GLYMA_14G161000 [Glycine max] RZB69290.1 Arabinogalactan protein 16 [Glycine soja]
Glyma.11G091300	90	96	61	199	235	147	1.15163	1.15671e-07	4.80285e-06	up	--	--	Molecular Function: ubiquitin-protein transferase activity (GO:0004842);; Cellular Component: nucleus (GO:0005634);; Biological Process: defense response (GO:0006952);; Molecular Function: zinc ion binding (GO:0008270);; Biological Process: regulation of defense response (GO:0031347);; Biological Process: regulation of programmed cell death (GO:0043067);; Biological Process: proteasome-mediated u…	K19042|0.0|gsj:114375279|K19042 BOI; E3 ubiquitin-protein ligase BOI and related proteins [EC:2.3.2.27]	[O]	Posttranslational modification, protein turnover, chaperones	Zinc finger, C3HC4 type (RING finger)	Probable BOI-related E3 ubiquitin-protein ligase 3 OS=Arabidopsis thaliana OX=3702 GN=BRG3 PE=1 SV=1	probable BOI-related E3 ubiquitin-protein ligase 3 [Glycine max] XP_028188859.1 probable BOI-related E3 ubiquitin-protein ligase 3 [Glycine soja] KHN05537.1 hypothetical protein glysoja_020502 [Glycine soja] KRH29000.1 hypothetical protein GLYMA_11G091300 [Glycine max] RZB79040.1 putative BOI-related E3 ubiquitin-protein ligase 3 [Glycine soja]
Glyma.19G200200	10	13	15	99	121	118	3.06145	1.24971e-19	2.03408e-17	up	[O]	Posttranslational modification, protein turnover, chaperones	Molecular Function: ubiquitin-protein transferase activity (GO:0004842);; Cellular Component: cytosol (GO:0005829);; Biological Process: defense response (GO:0006952);; Biological Process: response to water deprivation (GO:0009414);; Biological Process: response to chitin (GO:0010200);; Biological Process: protein ubiquitination (GO:0016567);; Biological Process: protein autoubiquitination (GO:00…	--|0.0|gsj:114399026|hypothetical protein	--	--	U-box domain	E3 ubiquitin-protein ligase PUB22 OS=Arabidopsis thaliana OX=3702 GN=PUB22 PE=1 SV=1	E3 ubiquitin-protein ligase PUB22 [Glycine max] XP_028216921.1 E3 ubiquitin-protein ligase PUB22-like [Glycine soja] KRG96268.1 hypothetical protein GLYMA_19G200200 [Glycine max]
Glyma.12G035300	74	86	58	17	40	15	-1.69137	1.8278e-06	5.66309e-05	down	--	--	Biological Process: auxin-activated signaling pathway (GO:0009734);;	K14488|3e-61|gmx:100817347|K14488 SAUR; SAUR family protein	--	--	Auxin responsive protein	Auxin-induced protein 6B OS=Glycine max OX=3847 PE=2 SV=1	auxin-induced protein 6B-like [Glycine max] KRH24345.1 hypothetical protein GLYMA_12G035300 [Glycine max]
Glyma.12G204200	255	274	185	686	839	760	1.59537	3.56501e-36	1.55426e-33	up	--	--	Biological Process: lipid transport (GO:0006869);; Molecular Function: lipid binding (GO:0008289);; Cellular Component: membrane (GO:0016020);;	--|2e-89|gsj:114379209|hypothetical protein	--	--	Protease inhibitor/seed storage/LTP family	Non-specific lipid-transfer protein 13 OS=Arabidopsis thaliana OX=3702 GN=LTP13 PE=2 SV=1	non-specific lipid-transfer protein 13 [Glycine max] XP_028193616.1 non-specific lipid-transfer protein 13-like [Glycine soja] KRH26947.1 hypothetical protein GLYMA_12G204200 [Glycine max]
Glyma.06G093900	19	20	23	85	79	71	1.83319	2.01636e-08	9.52156e-07	up	--	--	Molecular Function: dicarboxylic acid transmembrane transporter activity (GO:0005310);; Cellular Component: mitochondrial inner membrane (GO:0005743);; Biological Process: mitochondrial transport (GO:0006839);; Biological Process: sulfate transport (GO:0008272);; Molecular Function: sulfate transmembrane transporter activity (GO:0015116);; Molecular Function: thiosulfate transmembrane transporter…	K15104|1e-89|gsj:114414265|K15104 SLC25A11; solute carrier family 25 (mitochondrial oxoglutarate transporter), member 11	[C]	Energy production and conversion	Mitochondrial carrier protein	Mitochondrial uncoupling protein 4 OS=Arabidopsis thaliana OX=3702 GN=PUMP4 PE=2 SV=1	hypothetical protein GLYMA_06G093900 [Glycine max]
Glyma.12G117000	595	594	446	2559	2549	3727	2.35517	6.68302e-65	6.61475e-62	up	--	--	Molecular Function: DNA binding (GO:0003677);; Molecular Function: DNA-binding transcription factor activity (GO:0003700);; Cellular Component: nucleus (GO:0005634);; Biological Process: transcription, DNA-templated (GO:0006351);; Biological Process: defense response (GO:0006952);; Biological Process: ethylene-activated signaling pathway (GO:0009873);;	K09286|1e-151|gsj:114377941|K09286 EREBP; EREBP-like factor	--	--	AP2 domain	Ethylene-responsive transcription factor 4 OS=Nicotiana tabacum OX=4097 GN=ERF4 PE=1 SV=1	ethylene-responsive transcription factor 9-like [Glycine soja] RZB75434.1 Ethylene-responsive transcription factor 9 [Glycine soja]
Glyma.18G271500	31	22	18	51	72	73	1.37402	6.04876e-05	0.00122453	up	[RTKL]	--	Molecular Function: protein serine/threonine kinase activity (GO:0004674);; Molecular Function: ATP binding (GO:0005524);; Biological Process: single fertilization (GO:0007338);; Cellular Component: integral component of membrane (GO:0016021);; Cellular Component: apical plasma membrane (GO:0016324);; Cellular Component: pollen tube tip (GO:0090404);;	--|0.0|gmx:100812131|hypothetical protein	[T]	Signal transduction mechanisms	Protein tyrosine and serine/threonine kinase;; Protein kinase domain	Receptor-like protein kinase ANXUR2 OS=Arabidopsis thaliana OX=3702 GN=ANX2 PE=1 SV=1	receptor-like protein kinase ANXUR2 isoform X1 [Glycine max] KRH01352.1 hypothetical protein GLYMA_18G271500 [Glycine max]
Glyma.02G283200	60	79	46	113	163	125	1.03404	1.21615e-05	0.000302978	up	--	--	Molecular Function: enzyme inhibitor activity (GO:0004857);;	--|1e-111|pvu:PHAVU_008G196000g|hypothetical protein	--	--	AAA domain	Pectinesterase inhibitor 10 OS=Arabidopsis thaliana OX=3702 GN=PMEI10 PE=2 SV=1	hypothetical protein GLYMA_02G283200 [Glycine max] RZC27154.1 hypothetical protein D0Y65_005344 [Glycine soja]
Glyma.06G249600	54	64	68	224	215	95	1.42967	3.51712e-07	1.3108e-05	up	--	--	--	--|6e-48|gsj:114416907|hypothetical protein	--	--	--	--	uncharacterized protein LOC100807760 [Glycine max] XP_028237747.1 uncharacterized protein LOC114416907 [Glycine soja] KHN36343.1 hypothetical protein glysoja_042044 [Glycine soja] KRH55365.1 hypothetical protein GLYMA_06G249600 [Glycine max] RZC09069.1 hypothetical protein D0Y65_015695 [Glycine soja]
Glyma.04G098000	292	317	218	689	734	703	1.28203	1.69254e-25	4.27477e-23	up	--	--	Molecular Function: phospholipid binding (GO:0005543);; Cellular Component: Golgi apparatus (GO:0005794);; Cellular Component: clathrin-coated pit (GO:0005905);; Biological Process: endocytosis (GO:0006897);; Cellular Component: clathrin-coated vesicle (GO:0030136);;	--|0.0|gmx:100804881|hypothetical protein	[TU]	--	ANTH domain	Putative clathrin assembly protein At4g40080 OS=Arabidopsis thaliana OX=3702 GN=At4g40080 PE=2 SV=2	putative clathrin assembly protein At4g40080 [Glycine max] KRH62284.1 hypothetical protein GLYMA_04G098000 [Glycine max]
Glyma.13G201100	172	196	188	120	81	86	-1.03576	7.58225e-07	2.60975e-05	down	--	--	--	--|6e-61|gsj:114374536|hypothetical protein	--	--	--	Protein CASPARIAN STRIP INTEGRITY FACTOR 1 OS=Arabidopsis thaliana OX=3702 GN=CIF1 PE=1 SV=1	protein CASPARIAN STRIP INTEGRITY FACTOR 1-like [Glycine soja] KRH20796.1 hypothetical protein GLYMA_13G201100 [Glycine max] RZB81939.1 Protein CASPARIAN STRIP INTEGRITY FACTOR 1 [Glycine soja]
Glyma.06G090900	6	6	6	86	89	75	3.70899	5.01497e-17	6.65428e-15	up	--	--	Molecular Function: DNA-binding transcription factor activity (GO:0003700);; Cellular Component: nucleus (GO:0005634);; Biological Process: transcription, DNA-templated (GO:0006351);; Biological Process: defense response (GO:0006952);; Molecular Function: sequence-specific DNA binding (GO:0043565);;	--|1e-94|gsj:114414248|hypothetical protein	--	--	Seed dormancy control	Transcription factor TGA2.3 OS=Oryza sativa subsp. japonica OX=39947 GN=TGA2.3 PE=1 SV=1	transcription factor TGA2.3 [Glycine max] XP_028234349.1 transcription factor TGA2.3-like [Glycine soja] RZC06576.1 Transcription factor TGA2.3 [Glycine soja]
Glyma.01G216600	10	14	9	106	127	133	3.38791	1.19353e-22	2.58636e-20	up	[V]	Defense mechanisms	Molecular Function: drug transmembrane transporter activity (GO:0015238);; Molecular Function: antiporter activity (GO:0015297);; Cellular Component: integral component of membrane (GO:0016021);;	K03327|0.0|gsj:114424410|K03327 TC.MATE; multidrug resistance protein, MATE family	[R]	General function prediction only	MatE	Protein DETOXIFICATION 49 OS=Arabidopsis thaliana OX=3702 GN=DTX49 PE=2 SV=1	protein DETOXIFICATION 49 [Glycine max] XP_028247054.1 protein DETOXIFICATION 49-like [Glycine soja] KRH77489.1 hypothetical protein GLYMA_01G216600 [Glycine max] RZC31176.1 Protein DETOXIFICATION 49 [Glycine soja]
Glyma.15G207900	263	316	190	92	126	148	-1.14832	3.86818e-09	2.07409e-07	down	--	--	Molecular Function: ATP binding (GO:0005524);; Cellular Component: plasma membrane (GO:0005886);; Biological Process: ATP biosynthetic process (GO:0006754);; Molecular Function: proton-exporting ATPase activity, phosphorylative mechanism (GO:0008553);; Cellular Component: membrane (GO:0016020);; Cellular Component: integral component of membrane (GO:0016021);; Molecular Function: metal ion bindin…	K01535|0.0|gmx:102668626|K01535 PMA1; H+-transporting ATPase [EC:7.1.2.1]	[P]	Inorganic ion transport and metabolism	E1-E2 ATPase;; haloacid dehalogenase-like hydrolase;; Cation transporter/ATPase, N-terminus	ATPase 8, plasma membrane-type OS=Arabidopsis thaliana OX=3702 GN=AHA8 PE=3 SV=1	ATPase 8, plasma membrane-type [Glycine max] KRH12960.1 hypothetical protein GLYMA_15G207900 [Glycine max]
Glyma.09G145900	14	13	10	26	42	52	1.60823	0.000357626	0.00523638	up	--	--	--	--	--	--	--	--	hypothetical protein GLYMA_09G145900 [Glycine max]
Glyma.10G145000	43	32	24	94	122	116	1.65737	2.95332e-09	1.62886e-07	up	[GER]	--	Cellular Component: plasma membrane (GO:0005886);; Biological Process: transport (GO:0006810);; Cellular Component: integral component of membrane (GO:0016021);; Molecular Function: transmembrane transporter activity (GO:0022857);;	--|0.0|gsj:114370764|hypothetical protein	--	--	EamA-like transporter family	WAT1-related protein At1g09380 OS=Arabidopsis thaliana OX=3702 GN=At1g09380 PE=2 SV=1	WAT1-related protein At1g09380 isoform X1 [Glycine max] XP_028183958.1 WAT1-related protein At1g09380-like [Glycine soja] KHN16036.1 Auxin-induced protein 5NG4 [Glycine soja] KRH33776.1 hypothetical protein GLYMA_10G145000 [Glycine max] RZB87256.1 WAT1-related protein [Glycine soja]
Glyma.18G121900	298	420	337	878	899	846	1.23213	2.33463e-25	5.81625e-23	up	--	--	--	--|1e-133|gmx:100798289|hypothetical protein	--	--	--	--	uncharacterized protein LOC100798289 [Glycine max] KRG99113.1 hypothetical protein GLYMA_18G121900 [Glycine max]
Glyma.17G149700	32	35	8	83	84	56	1.50988	6.83181e-05	0.00135167	up	--	--	Cellular Component: integral component of membrane (GO:0016021);;	--|0.0|gsj:114393586|hypothetical protein	--	--	Fasciclin domain	FAS1 domain-containing protein SELMODRAFT_448915 OS=Selaginella moellendorffii OX=88036 GN=SELMODRAFT_448915 PE=2 SV=1	uncharacterized protein LOC114393586 [Glycine soja] KHN01645.1 FAS1 domain-containing protein [Glycine soja]
Glyma.04G182600	18	15	17	49	42	30	1.1857	0.00422138	0.0358274	up	--	--	--	--|1e-131|gmx:100790403|hypothetical protein	--	--	Helix-loop-helix DNA-binding domain	Transcription factor bHLH162 OS=Arabidopsis thaliana OX=3702 GN=BHLH162 PE=1 SV=1	transcription factor bHLH162 [Glycine max] KRH63523.1 hypothetical protein GLYMA_04G182600 [Glycine max]
Glyma.20G175800	960	856	673	2493	2655	2697	1.57223	1.07413e-50	7.42203e-48	up	--	--	Cellular Component: extracellular region (GO:0005576);; Biological Process: gibberellic acid mediated signaling pathway (GO:0009740);;	--|2e-72|gsj:114401661|hypothetical protein	--	--	Gibberellin regulated protein	Gibberellin-regulated protein 2 OS=Arabidopsis thaliana OX=3702 GN=GASA2 PE=2 SV=1	gibberellin-regulated protein 2 [Glycine max] XP_006606219.1 gibberellin-regulated protein 2 [Glycine max] XP_014627880.1 gibberellin-regulated protein 2 [Glycine max] XP_028220038.1 gibberellin-regulated protein 2-like [Glycine soja] XP_028220039.1 gibberellin-regulated protein 2-like [Glycine soja] XP_028220040.1 gibberellin-regulated protein 2-like [Glycine soja] KHN00801.1 Gibberellin-regulat…
Glyma.15G116200	17	15	15	45	41	54	1.48898	0.00017055	0.00286246	up	--	--	--	--|1e-160|gsj:114387719|hypothetical protein	--	--	--	--	uncharacterized protein LOC100810286 [Glycine max] XP_025981473.1 uncharacterized protein LOC100810286 [Glycine max] XP_028203726.1 uncharacterized protein LOC114387719 [Glycine soja] KRH11545.1 hypothetical protein GLYMA_15G116200 [Glycine max] KRH11546.1 hypothetical protein GLYMA_15G116200 [Glycine max] KRH11547.1 hypothetical protein GLYMA_15G116200 [Glycine max] RZB64154.1 hypothetical prote…
Glyma.12G007000	48	55	45	162	195	159	1.71439	5.79116e-15	6.64839e-13	up	[S]	Function unknown	Molecular Function: protein serine/threonine kinase activity (GO:0004674);; Molecular Function: ATP binding (GO:0005524);; Cellular Component: plasma membrane (GO:0005886);; Cellular Component: plasmodesma (GO:0009506);; Cellular Component: membrane (GO:0016020);; Cellular Component: integral component of membrane (GO:0016021);; Cellular Component: pollen tube (GO:0090406);;	--|0.0|gmx:100813275|hypothetical protein	--	--	Protein kinase domain;; Protein tyrosine and serine/threonine kinase;; Leucine rich repeat;; Leucine Rich repeats (2 copies);; Leucine rich repeat N-terminal domain;; Leucine Rich Repeat	MDIS1-interacting receptor like kinase 2 OS=Arabidopsis thaliana OX=3702 GN=MIK2 PE=1 SV=3	MDIS1-interacting receptor like kinase 2 [Glycine max] KRH23852.1 hypothetical protein GLYMA_12G007000 [Glycine max]
Glyma.10G010100	237	227	196	669	512	513	1.28032	1.05551e-16	1.36109e-14	up	--	--	Cellular Component: nucleus (GO:0005634);; Biological Process: regulation of systemic acquired resistance (GO:0010112);; Biological Process: defense response to bacterium (GO:0042742);; Biological Process: negative regulation of transcription, DNA-templated (GO:0045892);;	--|1e-85|gsj:114370152|hypothetical protein	--	--	NPR1 interacting	Protein NIM1-INTERACTING 1 OS=Arabidopsis thaliana OX=3702 GN=NIMIN-1 PE=1 SV=1	putative NIM1-interacting family protein [Glycine max] XP_028183238.1 protein NIM1-INTERACTING 1-like [Glycine soja] ACU14575.1 unknown [Glycine max] KHN00325.1 hypothetical protein glysoja_022929 [Glycine soja] KRH31756.1 hypothetical protein GLYMA_10G010100 [Glycine max] RZB85113.1 hypothetical protein D0Y65_025654 [Glycine soja]
Glyma.02G035200	139	152	109	290	306	272	1.03605	1.33606e-10	9.16274e-09	up	--	--	Molecular Function: enzyme inhibitor activity (GO:0004857);;	--|1e-178|gsj:114380320|hypothetical protein	--	--	Protein of unknown function (DUF1645)	Pectinesterase inhibitor 10 OS=Arabidopsis thaliana OX=3702 GN=PMEI10 PE=2 SV=1	uncharacterized protein LOC100776669 [Glycine max] XP_028195126.1 uncharacterized protein LOC114380320 [Glycine soja] KRH69570.1 hypothetical protein GLYMA_02G035200 [Glycine max] RZC23235.1 hypothetical protein D0Y65_002864 [Glycine soja]
Glyma.09G014300	33	52	28	104	86	96	1.27132	7.79226e-06	0.00020398	up	--	--	Molecular Function: DNA binding (GO:0003677);; Molecular Function: DNA-binding transcription factor activity (GO:0003700);; Cellular Component: nucleus (GO:0005634);; Biological Process: transcription, DNA-templated (GO:0006351);; Biological Process: regulation of cell size (GO:0008361);; Biological Process: response to water deprivation (GO:0009414);; Biological Process: trichome morphogenesis (…	--|0.0|gsj:114367382|hypothetical protein	[K]	Transcription	Myb/SANT-like DNA-binding domain;; Alcohol dehydrogenase transcription factor Myb/SANT-like;; Myb-like DNA-binding domain	Trihelix transcription factor GTL1 OS=Arabidopsis thaliana OX=3702 GN=GTL1 PE=1 SV=2	trihelix transcription factor GTL1 [Glycine max] XP_028180358.1 trihelix transcription factor GTL1-like [Glycine soja] KRH36613.1 hypothetical protein GLYMA_09G014300 [Glycine max] RZB90106.1 Trihelix transcription factor GT-2 [Glycine soja]
Glyma.03G244200	22	19	13	72	108	134	2.45262	4.31296e-13	4.06039e-11	up	--	--	Molecular Function: aldehyde oxidase activity (GO:0004031);; Cellular Component: extracellular space (GO:0005615);; Cellular Component: cell wall (GO:0005618);; Biological Process: defense response to fungus (GO:0050832);;	--|0.0|gmx:102667503|hypothetical protein	--	--	Glyoxal oxidase N-terminus;; Domain of unknown function (DUF1929);; Galactose oxidase, central domain	Aldehyde oxidase GLOX OS=Vitis pseudoreticulata OX=231512 GN=GLOX PE=2 SV=1	aldehyde oxidase GLOX [Glycine max] KRH68678.1 hypothetical protein GLYMA_03G244200 [Glycine max]
Glyma.17G065200	99	93	85	357	372	328	1.84467	7.3667e-29	2.40878e-26	up	--	--	Molecular Function: hydrolase activity, hydrolyzing O-glycosyl compounds (GO:0004553);; Cellular Component: cell wall (GO:0005618);; Cellular Component: Golgi apparatus (GO:0005794);; Biological Process: xyloglucan metabolic process (GO:0010411);; Molecular Function: xyloglucan:xyloglucosyl transferase activity (GO:0016762);; Biological Process: cell wall biogenesis (GO:0042546);; Cellular Compon…	K14504|0.0|gsj:114392742|K14504 TCH4; xyloglucan:xyloglucosyl transferase TCH4 [EC:2.4.1.207]	--	--	Glycosyl hydrolases family 16;; Xyloglucan endo-transglycosylase (XET) C-terminus	Probable xyloglucan endotransglucosylase/hydrolase protein 23 OS=Arabidopsis thaliana OX=3702 GN=XTH23 PE=2 SV=1	syringolide-induced protein 19-1-5 precursor [Glycine max] NP_001276139.2 xyloglucan endotransglucosylase/hydrolase family protein precursor [Glycine max] XP_028209028.1 probable xyloglucan endotransglucosylase/hydrolase protein 23 [Glycine soja] XP_028209771.1 probable xyloglucan endotransglucosylase/hydrolase protein 23 [Glycine soja] BAB86890.1 syringolide-induced protein 19-1-5 [Glycine max] …
Glyma.09G048700	12	16	2	82	123	94	3.24218	3.00541e-16	3.71838e-14	up	[Q]	Secondary metabolites biosynthesis, transport and catabolism	Molecular Function: iron ion binding (GO:0005506);; Cellular Component: membrane (GO:0016020);; Molecular Function: heme binding (GO:0020037);; Molecular Function: isoflavone 2'-hydroxylase activity (GO:0033773);;	K13260|0.0|gsj:114425838|K13260 CYP81E1_7; isoflavone/4'-methoxyisoflavone 2'-hydroxylase [EC:1.14.14.90 1.14.14.89]	[Q]	Secondary metabolites biosynthesis, transport and catabolism	Cytochrome P450	Isoflavone 2&apos;-hydroxylase OS=Glycyrrhiza echinata OX=46348 GN=CYP81E1 PE=1 SV=2	isoflavone 2&apos;-hydroxylase [Glycine max] XP_028248603.1 isoflavone 2&apos;-hydroxylase-like [Glycine soja] KRH37168.1 hypothetical protein GLYMA_09G048700 [Glycine max] RZB90637.1 Isoflavone 2&apos;-hydroxylase [Glycine soja]
Glyma.02G236800	351	365	312	692	732	918	1.10333	2.47586e-17	3.39591e-15	up	--	--	Molecular Function: DNA binding (GO:0003677);; Molecular Function: DNA-binding transcription factor activity (GO:0003700);; Cellular Component: nucleus (GO:0005634);; Biological Process: transcription, DNA-templated (GO:0006351);; Biological Process: defense response (GO:0006952);;	K13434|0.0|gmx:100817278|K13434 PTI6; pathogenesis-related genes transcriptional activator PTI6	--	--	AP2 domain	Pathogenesis-related genes transcriptional activator PTI6 OS=Solanum lycopersicum OX=4081 GN=PTI6 PE=2 SV=1	hypothetical protein GLYMA_02G236800 [Glycine max]
Glyma.15G150500	143	161	162	597	485	409	1.59314	5.95043e-21	1.12328e-18	up	--	--	Biological Process: defense response (GO:0006952);; Molecular Function: zinc ion binding (GO:0008270);; Biological Process: response to chitin (GO:0010200);; Cellular Component: integral component of membrane (GO:0016021);; Biological Process: proteasome-mediated ubiquitin-dependent protein catabolic process (GO:0043161);; Molecular Function: ubiquitin protein ligase activity (GO:0061630);;	--|4e-22|gmx:100791545|hypothetical protein	[O]	Posttranslational modification, protein turnover, chaperones	--	RING-H2 finger protein ATL2 OS=Arabidopsis thaliana OX=3702 GN=ATL2 PE=2 SV=2	hypothetical protein GLYMA_15G150500 [Glycine max]
Glyma.15G241100	18	35	17	50	43	62	1.08263	0.00384165	0.0334734	up	[QR]	--	Biological Process: lignin biosynthetic process (GO:0009809);; Molecular Function: caffeate O-methyltransferase activity (GO:0047763);;	--|0.0|gsj:114387576|hypothetical protein	[R]	General function prediction only	O-methyltransferase domain;; Dimerisation domain	Caffeic acid 3-O-methyltransferase OS=Catharanthus roseus OX=4058 GN=COMT1 PE=2 SV=1	caffeic acid 3-O-methyltransferase [Glycine max] XP_028203574.1 caffeic acid 3-O-methyltransferase-like [Glycine soja] KRH13467.1 hypothetical protein GLYMA_15G241100 [Glycine max] RZB66040.1 Caffeic acid 3-O-methyltransferase [Glycine soja]
Glyma.02G217500	71	119	46	165	233	260	1.413	7.61307e-09	3.87769e-07	up	--	--	Cellular Component: plasma membrane (GO:0005886);; Cellular Component: anchored component of membrane (GO:0031225);;	--|0.0|gsj:114376497|hypothetical protein	--	--	PB1 domain	Lysine-rich arabinogalactan protein 19 OS=Arabidopsis thaliana OX=3702 GN=AGP19 PE=2 SV=2	uncharacterized protein LOC102666247 [Glycine max] XP_028190452.1 uncharacterized protein LOC114376497 [Glycine soja] KRH72507.1 hypothetical protein GLYMA_02G217500 [Glycine max] RZC26118.1 hypothetical protein D0Y65_004687 [Glycine soja]
Glyma.05G069150	89	137	97	6	9	15	-3.5073	5.23111e-21	9.9778e-19	down	--	--	Biological Process: mitochondrial fission (GO:0000266);; Molecular Function: GTPase activity (GO:0003924);; Molecular Function: GTP binding (GO:0005525);; Cellular Component: cytoplasm (GO:0005737);; Cellular Component: microtubule (GO:0005874);; Cellular Component: plasma membrane (GO:0005886);; Cellular Component: cell cortex (GO:0005938);; Biological Process: mitochondrion organization (GO:000…	--|6e-94|gsj:114391450|hypothetical protein	[UR]	--	Dynamin GTPase effector domain;; Dynamin central region	Dynamin-related protein 1C OS=Arabidopsis thaliana OX=3702 GN=DRP1C PE=1 SV=2	Dynamin-related protein 1C, partial [Glycine soja]
Glyma.13G245800	72	61	46	16	24	15	-1.79192	9.07623e-07	3.06415e-05	down	[U]	Intracellular trafficking, secretion, and vesicular transport	Molecular Function: SNARE binding (GO:0000149);; Cellular Component: plasma membrane (GO:0005886);; Biological Process: intracellular protein transport (GO:0006886);; Biological Process: exocytosis (GO:0006887);; Biological Process: vesicle fusion (GO:0006906);; Biological Process: pollen tube growth (GO:0009860);; Cellular Component: integral component of membrane (GO:0016021);; Cellular Compone…	K08486|0.0|gsj:114374863|K08486 STX1B_2_3; syntaxin 1B/2/3	[U]	Intracellular trafficking, secretion, and vesicular transport	Syntaxin;; SNARE domain	Syntaxin-124 OS=Arabidopsis thaliana OX=3702 GN=SYP124 PE=2 SV=1	syntaxin-124 [Glycine max] XP_028188379.1 syntaxin-124-like [Glycine soja] KHN08582.1 Syntaxin-124 [Glycine soja] KRH21567.1 hypothetical protein GLYMA_13G245800 [Glycine max] RZB82700.1 Syntaxin-124 [Glycine soja]
Glyma.12G110100	50	80	61	305	361	227	2.13985	2.91169e-24	6.6645e-22	up	--	--	--	--|1e-72|gsj:114378526|hypothetical protein	--	--	--	--	uncharacterized protein LOC100527140 [Glycine max] XP_028192932.1 uncharacterized protein LOC114378526 [Glycine soja] ACU16189.1 unknown [Glycine max] KHN31958.1 hypothetical protein glysoja_025792 [Glycine soja] KRH25538.1 hypothetical protein GLYMA_12G110100 [Glycine max] RZB75324.1 hypothetical protein D0Y65_033976 [Glycine soja]
Glyma.05G065700	30	56	38	8	11	4	-2.51112	4.33726e-07	1.58206e-05	down	--	--	Cellular Component: extracellular region (GO:0005576);; Biological Process: sexual reproduction (GO:0019953);;	--|0.0|gsj:114412220|hypothetical protein	--	--	Expansin C-terminal domain;; Lytic transglycolase	Expansin-like B1 OS=Arabidopsis thaliana OX=3702 GN=EXLB1 PE=2 SV=2	expansin-like B1 [Glycine max] XP_028231835.1 expansin-like B1 [Glycine soja] KHN28472.1 Expansin-like B1 [Glycine soja] KRH57512.1 hypothetical protein GLYMA_05G065700 [Glycine max] RZC11283.1 Expansin-like B1 [Glycine soja]
Glyma.19G014500	171	174	152	59	66	72	-1.42217	6.87884e-12	5.50037e-10	down	--	--	Molecular Function: metalloendopeptidase activity (GO:0004222);; Molecular Function: zinc ion binding (GO:0008270);; Cellular Component: extracellular matrix (GO:0031012);;	--|0.0|gsj:114399977|hypothetical protein	[OW]	--	Matrixin;; Putative peptidoglycan binding domain	Metalloendoproteinase 1 OS=Glycine max OX=3847 PE=1 SV=2	metalloendoproteinase 1 [Glycine max] XP_028218009.1 metalloendoproteinase 1-like [Glycine soja] KHN16360.1 Metalloendoproteinase 1 [Glycine soja] KRG93415.1 hypothetical protein GLYMA_19G014500 [Glycine max] RZB45988.1 Metalloendoproteinase 1 [Glycine soja]
Glyma.20G047400	161	169	205	64	67	68	-1.52374	2.69863e-12	2.32539e-10	down	[G]	Carbohydrate transport and metabolism	Molecular Function: RNA polymerase II transcription factor activity, sequence-specific DNA binding (GO:0000981);; Molecular Function: transcription factor activity, RNA polymerase II transcription factor recruiting (GO:0001135);; Molecular Function: DNA-binding transcription factor activity (GO:0003700);; Cellular Component: nucleus (GO:0005634);; Biological Process: transcription, DNA-templated …	--|1e-93|gsj:114408116|hypothetical protein	--	--	Myb-like DNA-binding domain;; 2,3-bisphosphoglycerate-independent phosphoglycerate mutase;; Myb-like DNA-binding domain	Transcription factor MYB63 OS=Arabidopsis thaliana OX=3702 GN=MYB63 PE=2 SV=1	hypothetical protein GLYMA_20G047400 [Glycine max]
Glyma.04G075800	24	39	41	158	164	97	1.91964	2.18622e-11	1.68201e-09	up	--	--	--	--|1e-46|gsj:114409046|hypothetical protein	--	--	--	--	uncharacterized protein LOC100787739 [Glycine max] XP_028228134.1 uncharacterized protein LOC114409046 [Glycine soja] KHN10268.1 hypothetical protein glysoja_017872 [Glycine soja] KRH61942.1 hypothetical protein GLYMA_04G075800 [Glycine max]
Glyma.07G086400	61	69	83	163	184	128	1.06009	3.30393e-06	9.61818e-05	up	--	--	Molecular Function: DNA-binding transcription factor activity (GO:0003700);; Cellular Component: nucleus (GO:0005634);; Biological Process: transcription, DNA-templated (GO:0006351);; Molecular Function: sequence-specific DNA binding (GO:0043565);;	K09419|1e-137|gmx:100820260|K09419 HSFF; heat shock transcription factor, other eukaryote	[K]	Transcription	--	Heat stress transcription factor C-1 OS=Arabidopsis thaliana OX=3702 GN=HSFC1 PE=1 SV=1	heat stress transcription factor C-1, partial [Glycine max]
Glyma.15G149400	85	90	48	235	309	292	1.8264	6.65524e-20	1.10786e-17	up	--	--	Biological Process: fatty acid biosynthetic process (GO:0006633);; Cellular Component: integral component of membrane (GO:0016021);; Molecular Function: 3-oxo-arachidoyl-CoA synthase activity (GO:0102336);; Molecular Function: 3-oxo-cerotoyl-CoA synthase activity (GO:0102337);; Molecular Function: 3-oxo-lignoceronyl-CoA synthase activity (GO:0102338);;	K15397|0.0|gsj:114386805|K15397 KCS; 3-ketoacyl-CoA synthase [EC:2.3.1.199]	--	--	FAE1/Type III polyketide synthase-like protein;; 3-Oxoacyl-[acyl-carrier-protein (ACP)] synthase III C terminal;; Chalcone and stilbene synthases, C-terminal domain;; Chalcone and stilbene synthases, N-terminal domain	Probable 3-ketoacyl-CoA synthase 21 OS=Arabidopsis thaliana OX=3702 GN=KCS21 PE=2 SV=1	probable 3-ketoacyl-CoA synthase 21 [Glycine max] XP_028202660.1 probable 3-ketoacyl-CoA synthase 21 [Glycine soja] KHN14612.1 Putative 3-ketoacyl-CoA synthase 20 [Glycine soja] RZB64692.1 putative 3-ketoacyl-CoA synthase 21 [Glycine soja]
Glyma.07G215500	16	25	26	82	142	135	2.3248	9.94194e-14	9.94792e-12	up	--	--	Biological Process: metabolic process (GO:0008152);; Molecular Function: transferase activity, transferring hexosyl groups (GO:0016758);;	K14595|0.0|gmx:100811700|K14595 AOG; abscisate beta-glucosyltransferase [EC:2.4.1.263]	[GC]	--	UDP-glucoronosyl and UDP-glucosyl transferase	Abscisate beta-glucosyltransferase OS=Phaseolus angularis OX=3914 GN=AOG PE=1 SV=1	abscisate beta-glucosyltransferase [Glycine max] KRH50340.1 hypothetical protein GLYMA_07G215500 [Glycine max]
Glyma.10G239900	61	78	58	133	162	162	1.13015	1.38685e-07	5.6621e-06	up	[E]	Amino acid transport and metabolism	Cellular Component: intracellular (GO:0005622);; Biological Process: Mo-molybdopterin cofactor biosynthetic process (GO:0006777);; Molecular Function: Mo-molybdopterin cofactor sulfurase activity (GO:0008265);; Molecular Function: selenocysteine lyase activity (GO:0009000);; Biological Process: response to heat (GO:0009408);; Biological Process: response to cold (GO:0009409);; Biological Process:…	--|0.0|gmx:100814630|hypothetical protein	[H]	Coenzyme transport and metabolism	Aminotransferase class-V	Molybdenum cofactor sulfurase OS=Solanum lycopersicum OX=4081 GN=FLACCA PE=2 SV=1	uncharacterized protein LOC100814630 [Glycine max] KRH35390.1 hypothetical protein GLYMA_10G239900 [Glycine max]
Glyma.13G069600	58	52	47	109	141	94	1.03893	3.14092e-05	0.000687136	up	--	--	Biological Process: positive regulation of defense response to virus by host (GO:0002230);; Cellular Component: nucleus (GO:0005634);; Cellular Component: cytoplasm (GO:0005737);; Biological Process: defense response (GO:0006952);; Biological Process: aging (GO:0007568);; Cellular Component: integral component of membrane (GO:0016021);; Biological Process: lipid catabolic process (GO:0016042);; M…	--|1e-163|gmx:100797620|hypothetical protein	--	--	Lipase (class 3)	Senescence-associated carboxylesterase 101 OS=Arabidopsis thaliana OX=3702 GN=SAG101 PE=1 SV=1	Senescence-associated carboxylesterase 101 [Glycine soja]
Glyma.10G025200	11	6	4	84	42	70	3.15246	6.33748e-11	4.55975e-09	up	--	--	--	--|6e-66|cam:101511533|hypothetical protein	--	--	--	--	hypothetical protein glysoja_011010 [Glycine soja] KRH31998.1 hypothetical protein GLYMA_10G025200 [Glycine max] RZB85356.1 hypothetical protein D0Y65_025805 [Glycine soja]
Glyma.03G197400	55	64	54	13	20	26	-1.63994	5.1585e-06	0.000142102	down	[G]	Carbohydrate transport and metabolism	Molecular Function: sucrose alpha-glucosidase activity (GO:0004575);; Cellular Component: extracellular region (GO:0005576);; Cellular Component: cell wall (GO:0005618);; Biological Process: carbohydrate metabolic process (GO:0005975);;	K01193|0.0|gsj:114405553|K01193 INV; beta-fructofuranosidase [EC:3.2.1.26]	[G]	Carbohydrate transport and metabolism	Glycosyl hydrolases family 32 N-terminal domain;; Glycosyl hydrolases family 32 C terminal	Beta-fructofuranosidase, insoluble isoenzyme 1 OS=Daucus carota OX=4039 GN=INV1 PE=1 SV=1	beta-fructofuranosidase, insoluble isoenzyme 1-like [Glycine soja] RZC21535.1 Beta-fructofuranosidase, insoluble isoenzyme 1 [Glycine soja]
Glyma.10G055900	6	31	7	56	51	36	1.65915	0.000666608	0.00861415	up	--	--	Cellular Component: nucleus (GO:0005634);; Cellular Component: cytoplasm (GO:0005737);; Biological Process: multicellular organism development (GO:0007275);; Biological Process: auxin-activated signaling pathway (GO:0009734);; Biological Process: regulation of growth (GO:0040008);; Biological Process: regulation of seedling development (GO:1900140);;	K14488|5e-91|gsj:114369448|K14488 SAUR; SAUR family protein	--	--	Auxin responsive protein	Auxin-responsive protein SAUR32 OS=Arabidopsis thaliana OX=3702 GN=SAUR32 PE=2 SV=1	auxin-induced protein X10A-like [Glycine soja] KHN39052.1 Auxin-induced protein 10A5 [Glycine soja] KRH32518.1 hypothetical protein GLYMA_10G055900 [Glycine max]
Glyma.11G256700	47	37	50	8	12	24	-1.7082	0.000104409	0.00191856	down	[Q]	Secondary metabolites biosynthesis, transport and catabolism	Molecular Function: copper ion binding (GO:0005507);; Cellular Component: extracellular region (GO:0005576);; Molecular Function: oxidoreductase activity (GO:0016491);;	K00423|0.0|gsj:114381896|K00423 E1.10.3.3; L-ascorbate oxidase [EC:1.10.3.3]	[Q]	Secondary metabolites biosynthesis, transport and catabolism	Multicopper oxidase;; Multicopper oxidase;; Multicopper oxidase	L-ascorbate oxidase homolog OS=Brassica napus OX=3708 GN=Bp10 PE=2 SV=1	L-ascorbate oxidase homolog [Glycine max] XP_028196921.1 L-ascorbate oxidase homolog [Glycine soja] KRH31599.1 hypothetical protein GLYMA_11G256700 [Glycine max] RZB73438.1 L-ascorbate oxidase-like [Glycine soja]
Glyma.14G083700	104	89	106	203	222	252	1.08456	1.43803e-08	6.9294e-07	up	--	--	Molecular Function: DNA-binding transcription factor activity (GO:0003700);; Cellular Component: nucleus (GO:0005634);; Cellular Component: cytoplasm (GO:0005737);; Biological Process: transcription, DNA-templated (GO:0006351);; Biological Process: asymmetric cell division (GO:0008356);; Molecular Function: sequence-specific DNA binding (GO:0043565);;	K09419|0.0|gsj:114383552|K09419 HSFF; heat shock transcription factor, other eukaryote	[K]	Transcription	HSF-type DNA-binding	Heat stress transcription factor B-4 OS=Arabidopsis thaliana OX=3702 GN=HSFB4 PE=2 SV=1	heat stress transcription factor B-4-like [Glycine max] XP_028199041.1 heat stress transcription factor B-4-like [Glycine soja] ACU17709.1 unknown [Glycine max] KHN35686.1 Heat stress transcription factor B-4 [Glycine soja] KRH15374.1 hypothetical protein GLYMA_14G083700 [Glycine max] RZB68097.1 Heat stress transcription factor B-4 [Glycine soja]
Glyma.13G038200	51	48	36	130	129	146	1.50311	5.20595e-10	3.28711e-08	up	--	--	Molecular Function: DNA binding (GO:0003677);; Cellular Component: nucleus (GO:0005634);; Biological Process: transcription, DNA-templated (GO:0006351);; Biological Process: regulation of transcription, DNA-templated (GO:0006355);; Biological Process: flower development (GO:0009908);; Biological Process: determination of dorsal/ventral asymmetry (GO:0048262);;	--|0.0|gsj:114381887|hypothetical protein	[O]	Posttranslational modification, protein turnover, chaperones	Myb-like DNA-binding domain;; Myb-like DNA-binding domain	Transcription factor DIVARICATA OS=Antirrhinum majus OX=4151 GN=DIVARICATA PE=2 SV=1	probable transcription factor At5g61620 isoform X1 [Glycine max] XP_028196912.1 probable transcription factor At5g61620 [Glycine soja] KHN03893.1 Transcription factor MYB1R1 [Glycine soja] KRH18108.1 hypothetical protein GLYMA_13G038200 [Glycine max] RZB70774.1 Transcription factor DIVARICATA [Glycine soja]
Glyma.19G167600	61	63	55	12	31	36	-1.27557	0.000414073	0.00587759	down	[R]	General function prediction only	Molecular Function: acid phosphatase activity (GO:0003993);;	--|0.0|gsj:114399330|hypothetical protein	--	--	HAD superfamily, subfamily IIIB (Acid phosphatase)	Acid phosphatase 1 OS=Solanum lycopersicum OX=4081 GN=APS1 PE=2 SV=1	haloacid dehalogenase-like hydrolase precursor [Glycine max] XP_028217314.1 acid phosphatase 1-like [Glycine soja] KRG95720.1 hypothetical protein GLYMA_19G167600 [Glycine max] RZB48292.1 Acid phosphatase 1 [Glycine soja]
Glyma.13G141900	16	14	14	47	62	54	1.79626	2.75089e-06	8.11135e-05	up	[KAD]	--	Molecular Function: RNA polymerase II transcription factor activity, sequence-specific DNA binding (GO:0000981);; Molecular Function: transcription factor activity, RNA polymerase II transcription factor recruiting (GO:0001135);; Molecular Function: DNA-binding transcription factor activity (GO:0003700);; Cellular Component: nucleus (GO:0005634);; Biological Process: transcription, DNA-templated …	K09422|0.0|gsj:114381210|K09422 MYBP; transcription factor MYB, plant	[K]	Transcription	Myb-like DNA-binding domain;; Myb-like DNA-binding domain	Transcription factor RAX2 OS=Arabidopsis thaliana OX=3702 GN=RAX2 PE=1 SV=1	MYB/HD-like transcription factor [Glycine max] XP_028196212.1 transcription factor RAX2-like [Glycine soja] KHN48278.1 Transcription factor RAX3 [Glycine soja] ALA09290.1 MYB/HD-like transcription factor, partial [Glycine max] KRH19894.1 hypothetical protein GLYMA_13G141900 [Glycine max] KRH19895.1 hypothetical protein GLYMA_13G141900 [Glycine max] RZB72510.1 Transcription factor MYB36 isoform A …
Glyma.14G074200	9	13	12	37	45	22	1.52155	0.00140593	0.0154712	up	--	--	--	--|1e-13|gsj:114413990|hypothetical protein	--	--	--	--	hypothetical protein glysoja_009284 [Glycine soja] KRH15202.1 hypothetical protein GLYMA_14G074200 [Glycine max] RZB67892.1 hypothetical protein D0Y65_037960 [Glycine soja]
Glyma.18G128532	19	36	36	68	58	69	1.01591	0.00225786	0.022354	up	--	--	Molecular Function: RNA binding (GO:0003723);; Molecular Function: endonuclease activity (GO:0004519);; Cellular Component: mitochondrion (GO:0005739);; Biological Process: RNA modification (GO:0009451);; Cellular Component: intracellular membrane-bounded organelle (GO:0043231);;	--|1e-157|gsj:114423231|hypothetical protein	[R]	General function prediction only	PPR repeat family;; PPR repeat;; PPR repeat;; Pentatricopeptide repeat domain	Pentatricopeptide repeat-containing protein At1g05670, mitochondrial OS=Arabidopsis thaliana OX=3702 GN=At1g05670 PE=2 SV=1	Pentatricopeptide repeat-containing protein, mitochondrial [Glycine soja]
DD_newGene_317	1276	1260	1167	211	279	202	-2.51318	5.69993e-99	1.2279e-95	down	[L]	Replication, recombination and repair	Cellular Component: mitochondrion (GO:0005739);;	--|0.0|gmx:106798462|hypothetical protein	[R]	General function prediction only	RNase H-like domain found in reverse transcriptase;; Reverse transcriptase (RNA-dependent DNA polymerase);; RNase H-like domain found in reverse transcriptase;; Integrase zinc binding domain;; Retroviral aspartyl protease;; Retrotransposon gag protein;; gag-polyprotein putative aspartyl protease;; Aspartyl protease;; CutA1 divalent ion tolerance protein	Uncharacterized mitochondrial protein AtMg00860 OS=Arabidopsis thaliana OX=3702 GN=AtMg00860 PE=4 SV=1	uncharacterized protein LOC106798462 [Glycine max]
Glyma.11G220000	19	22	27	72	73	41	1.35669	0.000189889	0.00312124	up	--	--	--	--|5e-77|gmx:100815379|hypothetical protein	--	--	DVL family	--	probable serine/threonine-protein kinase fhkE [Glycine max] KRH30989.1 hypothetical protein GLYMA_11G220000 [Glycine max]
Glyma.14G147500	23	38	25	80	64	78	1.29599	4.21186e-05	0.000891084	up	--	--	Molecular Function: DNA-binding transcription factor activity (GO:0003700);; Cellular Component: nucleus (GO:0005634);; Biological Process: transcription, DNA-templated (GO:0006351);; Biological Process: jasmonic acid and ethylene-dependent systemic resistance (GO:0009861);; Biological Process: salicylic acid mediated signaling pathway (GO:0009863);; Biological Process: ethylene-activated signali…	--|1e-176|gsj:114384495|hypothetical protein	--	--	AP2 domain	Ethylene-responsive transcription factor ERF014 OS=Arabidopsis thaliana OX=3702 GN=ERF014 PE=2 SV=1	AP2 domain-containing transcription factor 4 [Glycine max] XP_028199966.1 ethylene-responsive transcription factor ERF014-like [Glycine soja] ACJ37438.1 AP2 domain-containing transcription factor 4 [Glycine max] KHN10038.1 Ethylene-responsive transcription factor ERF012 [Glycine soja] KRH16305.1 hypothetical protein GLYMA_14G147500 [Glycine max] RZB68943.1 Ethylene-responsive transcription factor…
Glyma.08G074200	114	148	105	375	428	346	1.56399	2.55397e-23	5.66857e-21	up	[O]	Posttranslational modification, protein turnover, chaperones	Cellular Component: nucleus (GO:0005634);; Cellular Component: chloroplast (GO:0009507);; Biological Process: regulation of isopentenyl diphosphate biosynthetic process, methylerythritol 4-phosphate pathway (GO:0010322);; Biological Process: chaperone-mediated protein folding (GO:0061077);; Biological Process: regulation of 1-deoxy-D-xylulose-5-phosphate synthase activity (GO:1902395);;	--|1e-139|gsj:114422897|hypothetical protein	[O]	Posttranslational modification, protein turnover, chaperones	DnaJ domain	Chaperone protein dnaJ 20, chloroplastic OS=Arabidopsis thaliana OX=3702 GN=ATJ20 PE=1 SV=2	J domain-containing protein [Glycine max] XP_028245260.1 chaperone protein dnaJ 20, chloroplastic-like [Glycine soja] ACU24069.1 unknown [Glycine max] KRH42187.1 hypothetical protein GLYMA_08G074200 [Glycine max] RZB95728.1 Chaperone protein dnaJ 20, chloroplastic [Glycine soja]
Glyma.11G050400	80	75	69	181	229	162	1.2602	7.70194e-10	4.70101e-08	up	--	--	Molecular Function: procollagen-proline 4-dioxygenase activity (GO:0004656);; Molecular Function: iron ion binding (GO:0005506);; Cellular Component: endoplasmic reticulum membrane (GO:0005789);; Cellular Component: Golgi apparatus (GO:0005794);; Cellular Component: integral component of membrane (GO:0016021);; Molecular Function: L-ascorbic acid binding (GO:0031418);;	K00472|0.0|gsj:114404143|K00472 P4HA; prolyl 4-hydroxylase [EC:1.14.11.2]	[E]	Amino acid transport and metabolism	2OG-Fe(II) oxygenase superfamily;; 2OG-Fe(II) oxygenase superfamily	Probable prolyl 4-hydroxylase 9 OS=Arabidopsis thaliana OX=3702 GN=P4H9 PE=2 SV=1	probable prolyl 4-hydroxylase 9 isoform X2 [Glycine max] XP_028223046.1 probable prolyl 4-hydroxylase 9 [Glycine soja] XP_028191880.1 probable prolyl 4-hydroxylase 9 [Glycine soja] KHN12978.1 Prolyl 4-hydroxylase subunit alpha-1 [Glycine soja] KRH28393.1 hypothetical protein GLYMA_11G050400 [Glycine max] RZB41518.1 putative prolyl 4-hydroxylase 9 [Glycine soja] RZB78419.1 putative prolyl 4-hydrox…
Glyma.08G044300	93	61	78	231	272	234	1.56918	7.26405e-15	8.26162e-13	up	[RTKL]	--	Molecular Function: protein serine/threonine kinase activity (GO:0004674);; Molecular Function: ATP binding (GO:0005524);; Cellular Component: integral component of membrane (GO:0016021);;	--|0.0|gmx:100781977|hypothetical protein	[T]	Signal transduction mechanisms	Protein kinase domain;; Protein tyrosine and serine/threonine kinase;; Wall-associated receptor kinase C-terminal;; Wall-associated receptor kinase galacturonan-binding	LEAF RUST 10 DISEASE-RESISTANCE LOCUS RECEPTOR-LIKE PROTEIN KINASE-like 2.1 OS=Arabidopsis thaliana OX=3702 GN=LRK10L-2.1 PE=3 SV=1	LEAF RUST 10 DISEASE-RESISTANCE LOCUS RECEPTOR-LIKE PROTEIN KINASE-like 2.1 [Glycine max] KRH41687.1 hypothetical protein GLYMA_08G044300 [Glycine max]
Glyma.13G302500	17	9	12	77	47	50	2.1111	5.29431e-07	1.899e-05	up	--	--	Molecular Function: transferase activity, transferring acyl groups other than amino-acyl groups (GO:0016747);;	--|0.0|gmx:100813644|hypothetical protein	--	--	Transferase family	Coumaroyl-CoA:anthocyanidin 3-O-glucoside-6&apos;&apos;-O-coumaroyltransferase 2 OS=Arabidopsis thaliana OX=3702 GN=3AT2 PE=1 SV=1	coumaroyl-CoA:anthocyanidin 3-O-glucoside-6&apos;&apos;-O-coumaroyltransferase 2 [Glycine max] KRH22468.1 hypothetical protein GLYMA_13G302500 [Glycine max]
Glyma.09G031700	732	809	631	1592	1631	1528	1.04703	6.92716e-30	2.39327e-27	up	[T]	Signal transduction mechanisms	Molecular Function: protein serine/threonine phosphatase activity (GO:0004722);; Molecular Function: metal ion binding (GO:0046872);;	K14803|0.0|gmx:100798957|K14803 PTC2_3; protein phosphatase PTC2/3 [EC:3.1.3.16]	[T]	Signal transduction mechanisms	Protein phosphatase 2C	Probable protein phosphatase 2C 13 OS=Arabidopsis thaliana OX=3702 GN=At1g48040 PE=2 SV=2	hypothetical protein GLYMA_09G031700 [Glycine max]
Glyma.11G230600	98	90	92	182	276	210	1.15633	3.03795e-09	1.67051e-07	up	[RTKL]	--	Molecular Function: protein serine/threonine kinase activity (GO:0004674);; Molecular Function: ATP binding (GO:0005524);; Cellular Component: integral component of membrane (GO:0016021);; Molecular Function: protein homodimerization activity (GO:0042803);;	--|0.0|gmx:100805573|hypothetical protein	[T]	Signal transduction mechanisms	Protein kinase domain;; Protein tyrosine and serine/threonine kinase;; Regulator of chromosome condensation (RCC1) repeat	Putative serine/threonine-protein kinase-like protein CCR3 OS=Arabidopsis thaliana OX=3702 GN=CCR3 PE=2 SV=1	putative serine/threonine-protein kinase-like protein CCR3 [Glycine max] KRH31153.1 hypothetical protein GLYMA_11G230600 [Glycine max]
Glyma.16G199000	6	12	2	30	53	40	2.54911	1.64084e-06	5.14036e-05	up	--	--	Molecular Function: DNA-binding transcription factor activity (GO:0003700);; Cellular Component: nucleus (GO:0005634);; Biological Process: transcription, DNA-templated (GO:0006351);; Biological Process: abscisic acid-activated signaling pathway (GO:0009738);; Biological Process: glucosinolate metabolic process (GO:0019760);; Molecular Function: sequence-specific DNA binding (GO:0043565);;	--|1e-168|gsj:114390126|hypothetical protein	--	--	AP2 domain	Dehydration-responsive element-binding protein 1D OS=Arabidopsis thaliana OX=3702 GN=DREB1D PE=2 SV=1	AP2-lke DNA-binding domain-containing protein [Glycine max] XP_028206609.1 dehydration-responsive element-binding protein 1A-like [Glycine soja] AEC12483.1 C-repeat/dehydration-responsive element-binding factor CBF1-2 [Glycine max] KRH09144.1 hypothetical protein GLYMA_16G199000 [Glycine max] RZB61822.1 Dehydration-responsive element-binding protein 1D [Glycine soja]
Glyma.18G110200	51	51	42	133	153	151	1.51517	3.67421e-11	2.73489e-09	up	--	--	Molecular Function: aspartic-type endopeptidase activity (GO:0004190);; Biological Process: proteolysis (GO:0006508);; Cellular Component: plant-type cell wall (GO:0009505);; Cellular Component: membrane (GO:0016020);; Biological Process: protein catabolic process (GO:0030163);; Biological Process: response to karrikin (GO:0080167);;	K22683|0.0|gmx:100818203|K22683 APF2; aspartyl protease family protein [EC:3.4.23.-]	[O]	Posttranslational modification, protein turnover, chaperones	Xylanase inhibitor N-terminal;; Xylanase inhibitor C-terminal;; Eukaryotic aspartyl protease	Aspartyl protease family protein 2 OS=Arabidopsis thaliana OX=3702 GN=APF2 PE=2 SV=1	aspartyl protease family protein 2 [Glycine max] KRG98962.1 hypothetical protein GLYMA_18G110200 [Glycine max]
Glyma.13G238600	167	194	116	613	685	678	1.97248	2.33215e-44	1.35568e-41	up	--	--	Cellular Component: endoplasmic reticulum (GO:0005783);; Cellular Component: endoplasmic reticulum membrane (GO:0005789);; Biological Process: fatty acid biosynthetic process (GO:0006633);; Biological Process: response to cold (GO:0009409);; Biological Process: response to light stimulus (GO:0009416);; Cellular Component: membrane (GO:0016020);; Cellular Component: integral component of membrane …	K15397|0.0|gsj:114375255|K15397 KCS; 3-ketoacyl-CoA synthase [EC:2.3.1.199]	--	--	FAE1/Type III polyketide synthase-like protein;; 3-Oxoacyl-[acyl-carrier-protein (ACP)] synthase III C terminal;; Chalcone and stilbene synthases, C-terminal domain	3-ketoacyl-CoA synthase 10 OS=Arabidopsis thaliana OX=3702 GN=FDH PE=1 SV=2	3-ketoacyl-CoA synthase 15 isoform X1 [Glycine max] XP_028188829.1 3-ketoacyl-CoA synthase 15-like isoform X1 [Glycine soja] KRH21431.1 hypothetical protein GLYMA_13G238600 [Glycine max] RZB82561.1 3-ketoacyl-CoA synthase 10 [Glycine soja]
Glyma.13G065300	152	153	100	570	586	516	1.96573	3.22587e-39	1.57517e-36	up	--	--	--	--|1e-141|gsj:114381089|hypothetical protein	--	--	--	--	uncharacterized protein LOC100789744 [Glycine max] XP_028196073.1 uncharacterized protein LOC114381089 [Glycine soja] KRH18508.1 hypothetical protein GLYMA_13G065300 [Glycine max] RZB71176.1 hypothetical protein D0Y65_035910 [Glycine soja]
Glyma.13G160500	36	53	26	14	21	19	-1.16371	0.004902	0.0400538	down	[U]	Intracellular trafficking, secretion, and vesicular transport	Molecular Function: SNARE binding (GO:0000149);; Molecular Function: SNAP receptor activity (GO:0005484);; Cellular Component: vacuole (GO:0005773);; Cellular Component: vacuolar membrane (GO:0005774);; Cellular Component: Golgi apparatus (GO:0005794);; Biological Process: exocytosis (GO:0006887);; Biological Process: vesicle fusion (GO:0006906);; Biological Process: response to salt stress (GO:0…	K08515|1e-159|gsj:114375835|K08515 VAMP7; vesicle-associated membrane protein 7	[U]	Intracellular trafficking, secretion, and vesicular transport	Synaptobrevin;; Regulated-SNARE-like domain	Vesicle-associated membrane protein 713 OS=Arabidopsis thaliana OX=3702 GN=VAMP713 PE=2 SV=1	vesicle-associated membrane protein 711 [Glycine max] XP_028189498.1 vesicle-associated membrane protein 711-like [Glycine soja] KRH20159.1 hypothetical protein GLYMA_13G160500 [Glycine max] RZB81318.1 Vesicle-associated membrane protein 713 [Glycine soja]
Glyma.12G186800	440	593	392	891	1016	1394	1.13664	2.32733e-14	2.49214e-12	up	[D]	Cell cycle control, cell division, chromosome partitioning	--	--|0.0|gmx:100781337|hypothetical protein	--	--	--	F-box protein At2g27310 OS=Arabidopsis thaliana OX=3702 GN=At2g27310 PE=2 SV=1	F-box protein At2g27310 [Glycine max] KRH26663.1 hypothetical protein GLYMA_12G186800 [Glycine max] RZB76537.1 F-box protein [Glycine soja]
Glyma.10G230600	208	328	292	813	913	509	1.34375	1.53809e-13	1.50609e-11	up	--	--	Cellular Component: cytoplasm (GO:0005737);; Biological Process: metal ion transport (GO:0030001);; Molecular Function: transition metal ion binding (GO:0046914);; Biological Process: cellular transition metal ion homeostasis (GO:0046916);;	--|2e-94|gsj:114369154|hypothetical protein	[P]	Inorganic ion transport and metabolism	Heavy-metal-associated domain	Heavy metal-associated isoprenylated plant protein 39 OS=Arabidopsis thaliana OX=3702 GN=HIPP39 PE=2 SV=1	heavy-metal-associated domain-containing protein [Glycine max] XP_028182142.1 heavy metal-associated isoprenylated plant protein 39-like [Glycine soja] ACU14223.1 unknown [Glycine max] KRH35234.1 hypothetical protein GLYMA_10G230600 [Glycine max]
Glyma.14G006100	71	47	73	26	30	24	-1.36184	6.77688e-05	0.00134298	down	[M]	Cell wall/membrane/envelope biogenesis	Molecular Function: polygalacturonase activity (GO:0004650);; Cellular Component: extracellular region (GO:0005576);; Cellular Component: cell wall (GO:0005618);; Biological Process: carbohydrate metabolic process (GO:0005975);; Biological Process: cell wall organization (GO:0071555);;	K01213|0.0|gsj:114384482|K01213 E3.2.1.67; galacturan 1,4-alpha-galacturonidase [EC:3.2.1.67]	--	--	Glycosyl hydrolases family 28	Polygalacturonase OS=Medicago sativa OX=3879 PE=2 SV=1	polygalacturonase isoform X1 [Glycine max] XP_028199953.1 polygalacturonase-like isoform X1 [Glycine soja] KRH14095.1 hypothetical protein GLYMA_14G006100 [Glycine max] RZB66808.1 Polygalacturonase isoform A [Glycine soja]
Glyma.15G250050	280	278	268	484	581	707	1.01053	2.996e-12	2.55162e-10	up	--	--	--	K09840|3e-08|gmx:100814399|K09840 NCED; 9-cis-epoxycarotenoid dioxygenase [EC:1.13.11.51]	--	--	--	--	hypothetical protein GLYMA_15G250100 [Glycine max]
Glyma.11G214500	107	119	128	991	1170	960	3.04748	2.50108e-113	7.63288e-110	up	--	--	Molecular Function: ubiquitin-protein transferase activity (GO:0004842);; Biological Process: response to chitin (GO:0010200);;	--|0.0|gmx:100800966|hypothetical protein	--	--	U-box domain	U-box domain-containing protein 21 OS=Arabidopsis thaliana OX=3702 GN=PUB21 PE=2 SV=1	U-box domain-containing protein [Glycine max] KRH30918.1 hypothetical protein GLYMA_11G214500 [Glycine max]
Glyma.13G127300	135	145	123	290	343	294	1.11396	7.46936e-13	6.80455e-11	up	--	--	Cellular Component: endosome (GO:0005768);; Cellular Component: Golgi apparatus (GO:0005794);; Cellular Component: trans-Golgi network (GO:0005802);; Biological Process: unidimensional cell growth (GO:0009826);; Biological Process: salicylic acid mediated signaling pathway (GO:0009863);; Biological Process: xyloglucan biosynthetic process (GO:0009969);; Biological Process: endomembrane system org…	K20888|0.0|gmx:100780467|K20888 MUR3; xyloglucan galactosyltransferase MUR3 [EC:2.4.1.-]	[GMW]	--	Exostosin family	Xyloglucan galactosyltransferase MUR3 OS=Arabidopsis thaliana OX=3702 GN=MUR3 PE=1 SV=1	xyloglucan galactosyltransferase MUR3 [Glycine max] XP_006594056.1 xyloglucan galactosyltransferase MUR3 [Glycine max] KRH19629.1 hypothetical protein GLYMA_13G127300 [Glycine max] KRH19630.1 hypothetical protein GLYMA_13G127300 [Glycine max]
Glyma.07G239100	2	7	17	41	38	39	2.07335	0.000102947	0.00189453	up	[O]	Posttranslational modification, protein turnover, chaperones	Cellular Component: Golgi membrane (GO:0000139);; Molecular Function: ATP binding (GO:0005524);; Cellular Component: endoplasmic reticulum (GO:0005783);; Cellular Component: endoplasmic reticulum membrane (GO:0005789);; Cellular Component: Golgi apparatus (GO:0005794);; Biological Process: phosphate ion transport (GO:0006817);; Biological Process: cellular response to phosphate starvation (GO:001…	K10581|0.0|gmx:100791343|K10581 UBE2O; ubiquitin-conjugating enzyme E2 O [EC:2.3.2.24]	[O]	Posttranslational modification, protein turnover, chaperones	Ubiquitin-conjugating enzyme	Probable ubiquitin-conjugating enzyme E2 24 OS=Arabidopsis thaliana OX=3702 GN=UBC24 PE=1 SV=1	probable ubiquitin-conjugating enzyme E2 24 [Glycine max] KHN02886.1 Putative ubiquitin-conjugating enzyme E2 23 [Glycine soja] KRH50716.1 hypothetical protein GLYMA_07G239100 [Glycine max]
Glyma.20G236200	52	60	43	115	98	155	1.17169	6.20474e-06	0.000167945	up	--	--	Molecular Function: peroxidase activity (GO:0004601);; Molecular Function: calcium ion binding (GO:0005509);; Cellular Component: plasma membrane (GO:0005886);; Cellular Component: integral component of membrane (GO:0016021);; Molecular Function: NAD(P)H oxidase activity (GO:0016174);;	K13447|0.0|gsj:114403385|K13447 RBOH; respiratory burst oxidase [EC:1.6.3.- 1.11.1.-]	[PQ]	--	Ferric reductase NAD binding domain;; Respiratory burst NADPH oxidase;; FAD-binding domain;; Ferric reductase like transmembrane component;; EF hand	Respiratory burst oxidase homolog protein B OS=Solanum tuberosum OX=4113 GN=RBOHB PE=1 SV=1	respiratory burst oxidase homolog protein B [Glycine max] XP_028222124.1 respiratory burst oxidase homolog protein B-like [Glycine soja] KRG92895.1 hypothetical protein GLYMA_20G236200 [Glycine max] RZB45467.1 Respiratory burst oxidase-like protein B [Glycine soja]
Glyma.17G147500	111	180	134	65	42	47	-1.53608	1.67861e-09	9.60535e-08	down	--	--	Cellular Component: extracellular region (GO:0005576);; Biological Process: sexual reproduction (GO:0019953);;	--|1e-153|gsj:114392387|hypothetical protein	--	--	Expansin C-terminal domain;; Lytic transglycolase	Expansin-like B1 OS=Arabidopsis thaliana OX=3702 GN=EXLB1 PE=2 SV=2	hypothetical protein GLYMA_05G065700 [Glycine max]
Glyma.12G212200	20	58	60	117	122	93	1.17709	0.000181239	0.00300876	up	--	--	--	--|1e-178|gsj:114379248|hypothetical protein	--	--	Protein of unknown function (DUF1685)	--	uncharacterized protein LOC100807366 [Glycine max] XP_028193675.1 uncharacterized protein LOC114379248 [Glycine soja] ACU20145.1 unknown [Glycine max] KHN27955.1 hypothetical protein glysoja_007687 [Glycine soja] KRH27072.1 hypothetical protein GLYMA_12G212200 [Glycine max] RZB76947.1 hypothetical protein D0Y65_035067 [Glycine soja]
Glyma.08G109500	41	35	25	122	109	127	1.74599	1.08728e-10	7.57004e-09	up	--	--	Biological Process: flavonoid biosynthetic process (GO:0009813);; Molecular Function: naringenin-chalcone synthase activity (GO:0016210);;	K00660|0.0|gmx:100790997|K00660 CHS; chalcone synthase [EC:2.3.1.74]	--	--	Chalcone and stilbene synthases, N-terminal domain;; Chalcone and stilbene synthases, C-terminal domain;; 3-Oxoacyl-[acyl-carrier-protein (ACP)] synthase III C terminal;; FAE1/Type III polyketide synthase-like protein;; 3-Oxoacyl-[acyl-carrier-protein (ACP)] synthase III	Chalcone synthase 1 OS=Glycine max OX=3847 GN=CHS1 PE=3 SV=1	chalcone synthase 9 [Glycine max] ABQ63059.1 chalcone synthase 9 [Glycine max] KRH42760.1 hypothetical protein GLYMA_08G109500 [Glycine max]
Glyma.20G002700	42	22	27	74	64	75	1.13572	0.000547712	0.00738359	up	[Q]	Secondary metabolites biosynthesis, transport and catabolism	Molecular Function: monooxygenase activity (GO:0004497);; Molecular Function: iron ion binding (GO:0005506);; Cellular Component: endoplasmic reticulum (GO:0005783);; Cellular Component: endoplasmic reticulum membrane (GO:0005789);; Biological Process: suberin biosynthetic process (GO:0010345);; Cellular Component: integral component of membrane (GO:0016021);; Molecular Function: oxidoreductase a…	K15402|0.0|gsj:114402730|K15402 CYP86B1; fatty acid omega-hydroxylase [EC:1.14.-.-]	[QI]	--	Cytochrome P450	Cytochrome P450 86B1 OS=Arabidopsis thaliana OX=3702 GN=CYP86B1 PE=2 SV=1	cytochrome P450 86B1 [Glycine max] XP_028221192.1 cytochrome P450 86B1-like [Glycine soja] KRG89124.1 hypothetical protein GLYMA_20G002700 [Glycine max] RZB41785.1 Cytochrome P450 86B1 [Glycine soja]
Glyma.11G180500	1156	1210	894	5162	5588	6366	2.3117	4.19574e-120	1.9207e-116	up	[A]	RNA processing and modification	Molecular Function: 3'-5'-exoribonuclease activity (GO:0000175);; Biological Process: nuclear-transcribed mRNA poly(A) tail shortening (GO:0000289);; Molecular Function: RNA binding (GO:0003723);; Molecular Function: poly(A)-specific ribonuclease activity (GO:0004535);; Cellular Component: nucleus (GO:0005634);; Cellular Component: cytoplasm (GO:0005737);; Biological Process: transcription, DNA-t…	K12581|0.0|gmx:100500357|K12581 CNOT7_8; CCR4-NOT transcription complex subunit 7/8	[A]	RNA processing and modification	CAF1 family ribonuclease	Probable CCR4-associated factor 1 homolog 11 OS=Arabidopsis thaliana OX=3702 GN=CAF1-11 PE=2 SV=1	probable CCR4-associated factor 1 homolog 11 [Glycine max] KRH30376.1 hypothetical protein GLYMA_11G180500 [Glycine max]
Glyma.05G175400	97	123	68	283	362	392	1.77074	1.40983e-21	2.79086e-19	up	[O]	Posttranslational modification, protein turnover, chaperones	Biological Process: response to molecule of fungal origin (GO:0002238);; Molecular Function: ubiquitin-protein transferase activity (GO:0004842);; Cellular Component: plasma membrane (GO:0005886);; Biological Process: defense response (GO:0006952);; Molecular Function: zinc ion binding (GO:0008270);; Biological Process: response to bacterium (GO:0009617);; Biological Process: response to chitin (…	--|0.0|gsj:114413082|hypothetical protein	[O]	Posttranslational modification, protein turnover, chaperones	Ring finger domain;; RING-like zinc finger;; RING-H2 zinc finger domain;; Zinc finger, C3HC4 type (RING finger);; Zinc finger, C3HC4 type (RING finger);; Anaphase-promoting complex subunit 11 RING-H2 finger	E3 ubiquitin-protein ligase RING1 OS=Arabidopsis thaliana OX=3702 GN=ATL55 PE=1 SV=1	RING-H2 finger protein ATL52-like [Glycine max] XP_028233070.1 RING-H2 finger protein ATL52-like [Glycine soja] RZC12925.1 E3 ubiquitin-protein ligase RING1 [Glycine soja]
Glyma.09G221800	35	54	49	30	6	7	-1.74265	0.000527653	0.00715163	down	--	--	Biological Process: auxin-activated signaling pathway (GO:0009734);;	K14488|6e-61|gsj:114424993|K14488 SAUR; SAUR family protein	--	--	Auxin responsive protein	Auxin-induced protein 6B OS=Glycine max OX=3847 PE=2 SV=1	auxin-induced protein 6B-like [Glycine max] XP_028247506.1 auxin-induced protein 6B-like [Glycine soja] KHN11756.1 Auxin-induced protein 6B [Glycine soja] KRH39811.1 hypothetical protein GLYMA_09G221800 [Glycine max] RZB93298.1 Auxin-induced protein 6B [Glycine soja]
Glyma.17G253800	160	173	79	312	298	357	1.164	7.2429e-09	3.71601e-07	up	--	--	Molecular Function: peroxidase activity (GO:0004601);; Cellular Component: extracellular region (GO:0005576);; Biological Process: response to oxidative stress (GO:0006979);; Molecular Function: heme binding (GO:0020037);; Biological Process: hydrogen peroxide catabolic process (GO:0042744);; Molecular Function: metal ion binding (GO:0046872);;	K00430|0.0|gmx:102660391|K00430 E1.11.1.7; peroxidase [EC:1.11.1.7]	--	--	Peroxidase	Peroxidase 9 OS=Arabidopsis thaliana OX=3702 GN=PER9 PE=1 SV=1	peroxidase 9 [Glycine max] KRH05871.1 hypothetical protein GLYMA_17G253800 [Glycine max]
Glyma.03G151300	172	201	212	86	99	103	-1.11543	8.84768e-09	4.46308e-07	down	[S]	Function unknown	Biological Process: ion transport (GO:0006811);; Cellular Component: integral component of membrane (GO:0016021);;	K21989|0.0|gsj:114406839|K21989 TMEM63; calcium permeable stress-gated cation channel	[R]	General function prediction only	Calcium-dependent channel, 7TM region, putative phosphate;; Late exocytosis, associated with Golgi transport;; Cytosolic domain of 10TM putative phosphate transporter	CSC1-like protein At4g02900 OS=Arabidopsis thaliana OX=3702 GN=At4g02900 PE=3 SV=1	CSC1-like protein At4g02900 isoform X1 [Glycine max] XP_028225467.1 CSC1-like protein At4g02900 [Glycine soja] KRH67161.1 hypothetical protein GLYMA_03G151300 [Glycine max]
Glyma.07G076600	55	17	40	112	90	88	1.26797	0.000209876	0.00339792	up	--	--	Biological Process: defense response (GO:0006952);; Cellular Component: membrane (GO:0016020);;	--|1e-130|gmx:100810797|hypothetical protein	--	--	C2 domain	BON1-associated protein 2 OS=Arabidopsis thaliana OX=3702 GN=BAP2 PE=1 SV=1	BON1-associated protein 2 [Glycine max] KRH48233.1 hypothetical protein GLYMA_07G076600 [Glycine max]
Glyma.05G199300	38	61	46	142	92	95	1.11126	6.9074e-05	0.00136442	up	--	--	--	--|1e-117|gsj:114413297|hypothetical protein	--	--	--	--	uncharacterized protein LOC100305868 [Glycine max] XP_028233411.1 uncharacterized protein LOC114413297 [Glycine soja] ACU13762.1 unknown [Glycine max] KHN17448.1 hypothetical protein glysoja_026991 [Glycine soja] KRH59717.1 hypothetical protein GLYMA_05G199300 [Glycine max] RZC13339.1 hypothetical protein D0Y65_012827 [Glycine soja]
Glyma.07G237400	116	121	80	231	230	280	1.14725	8.36287e-10	5.07062e-08	up	--	--	Molecular Function: peroxidase activity (GO:0004601);; Cellular Component: extracellular region (GO:0005576);; Biological Process: response to oxidative stress (GO:0006979);; Molecular Function: heme binding (GO:0020037);; Biological Process: hydrogen peroxide catabolic process (GO:0042744);; Molecular Function: metal ion binding (GO:0046872);;	K00430|0.0|gmx:100787637|K00430 E1.11.1.7; peroxidase [EC:1.11.1.7]	--	--	Peroxidase	Peroxidase 40 OS=Arabidopsis thaliana OX=3702 GN=PER40 PE=2 SV=2	peroxidase 40 [Glycine max] KRH50693.1 hypothetical protein GLYMA_07G237400 [Glycine max]
Glyma.06G125000	26	21	13	55	50	43	1.22398	0.0012555	0.0142093	up	--	--	--	--	--	--	--	--	hypothetical protein GLYMA_06G125000 [Glycine max]
Glyma.01G004900	9	16	11	36	53	53	1.89518	8.28272e-06	0.000214975	up	[KAD]	--	Molecular Function: transcription regulatory region DNA binding (GO:0000975);; Molecular Function: RNA polymerase II transcription factor activity, sequence-specific DNA binding (GO:0000981);; Molecular Function: transcription factor activity, RNA polymerase II transcription factor recruiting (GO:0001135);; Molecular Function: DNA-binding transcription factor activity (GO:0003700);; Cellular Comp…	K09422|0.0|gsj:114407429|K09422 MYBP; transcription factor MYB, plant	[K]	Transcription	Myb-like DNA-binding domain;; Myb-like DNA-binding domain	Transcription factor MYB36 OS=Arabidopsis thaliana OX=3702 GN=MYB36 PE=1 SV=1	transcription factor MYBJ6 [Glycine max] XP_025980167.1 transcription factor MYBJ6 isoform X1 [Glycine max] XP_028226321.1 transcription factor MYB36-like [Glycine soja] XP_028226331.1 transcription factor MYB36-like [Glycine soja] ABI73972.1 transcription factor MYBJ6 [Glycine max] KHN32897.1 Transcription factor RAX3 [Glycine soja] KRH74186.1 hypothetical protein GLYMA_01G004900 [Glycine max] R…
Glyma.14G200200	1458	1512	1249	2870	3236	3921	1.16415	8.28319e-28	2.507e-25	up	--	--	Molecular Function: DNA-binding transcription factor activity (GO:0003700);; Cellular Component: nucleus (GO:0005634);; Biological Process: transcription, DNA-templated (GO:0006351);; Biological Process: response to abscisic acid (GO:0009737);; Biological Process: abscisic acid-activated signaling pathway (GO:0009738);; Biological Process: response to gibberellin (GO:0009739);; Biological Process…	K13424|0.0|gsj:114384517|K13424 WRKY33; WRKY transcription factor 33	--	--	WRKY DNA -binding domain	WRKY transcription factor WRKY24 OS=Oryza sativa subsp. japonica OX=39947 GN=WRKY24 PE=2 SV=1	WRKY transcription factor 49 [Glycine max] XP_028200012.1 WRKY transcription factor WRKY24-like [Glycine soja] KHN19135.1 Putative WRKY transcription factor 33 [Glycine soja] KRH17125.1 hypothetical protein GLYMA_14G200200 [Glycine max] RZB69899.1 WRKY transcription factor WRKY24 isoform A [Glycine soja]
Glyma.01G099200	20	25	16	45	32	61	1.1077	0.00530352	0.0425746	up	--	--	Molecular Function: RNA binding (GO:0003723);; Molecular Function: endonuclease activity (GO:0004519);; Molecular Function: zinc ion binding (GO:0008270);; Biological Process: RNA modification (GO:0009451);; Biological Process: embryo development ending in seed dormancy (GO:0009793);; Cellular Component: intracellular membrane-bounded organelle (GO:0043231);;	--|1e-176|gmx:102659807|hypothetical protein	[R]	General function prediction only	PPR repeat;; PPR repeat family;; PPR repeat	Pentatricopeptide repeat-containing protein At5g03800 OS=Arabidopsis thaliana OX=3702 GN=EMB175 PE=2 SV=1	pentatricopeptide repeat-containing protein At5g03800 [Glycine max] KRH75653.1 hypothetical protein GLYMA_01G099200 [Glycine max]
Glyma.02G125600	167	139	116	270	286	423	1.1297	8.06726e-09	4.10332e-07	up	--	--	Biological Process: response to auxin (GO:0009733);; Molecular Function: ligase activity (GO:0016874);;	K14487|0.0|gsj:114388122|K14487 GH3; auxin responsive GH3 gene family	--	--	GH3 auxin-responsive promoter	Probable indole-3-acetic acid-amido synthetase GH3.1 OS=Arabidopsis thaliana OX=3702 GN=GH3.1 PE=2 SV=1	probable indole-3-acetic acid-amido synthetase GH3.1 [Glycine max] XP_028204257.1 probable indole-3-acetic acid-amido synthetase GH3.1 [Glycine soja] KRH71048.1 hypothetical protein GLYMA_02G125600 [Glycine max] RZC24685.1 putative indole-3-acetic acid-amido synthetase GH3.1 [Glycine soja]
Glyma.04G020700	8	17	7	74	73	52	2.56585	5.31777e-10	3.34044e-08	up	--	--	Cellular Component: plasma membrane (GO:0005886);;	--|0.0|gsj:114408541|hypothetical protein	--	--	--	Uncharacterized protein At1g76070 OS=Arabidopsis thaliana OX=3702 GN=At1g76070 PE=1 SV=1	syringolide-induced protein 14-1-1 [Glycine max] XP_028227427.1 uncharacterized protein At1g76070-like [Glycine soja] BAB86891.1 syringolide-induced protein 14-1-1 [Glycine max] ACU19824.1 unknown [Glycine max] KHN45960.1 Hypothetical protein glysoja_023183 [Glycine soja] KRH60981.1 hypothetical protein GLYMA_04G020700 [Glycine max] RZC14614.1 hypothetical protein D0Y65_008526 [Glycine soja]
Glyma.04G227000	59	59	41	152	143	128	1.33192	1.18131e-08	5.80695e-07	up	--	--	Cellular Component: cytoplasm (GO:0005737);; Biological Process: metal ion transport (GO:0030001);; Molecular Function: transition metal ion binding (GO:0046914);; Biological Process: cellular transition metal ion homeostasis (GO:0046916);;	--|0.0|gsj:114408233|hypothetical protein	[P]	Inorganic ion transport and metabolism	Heavy-metal-associated domain	Heavy metal-associated isoprenylated plant protein 9 OS=Arabidopsis thaliana OX=3702 GN=HIPP09 PE=2 SV=1	heavy metal-associated isoprenylated plant protein 9-like [Glycine soja] RZC17870.1 Heavy metal-associated isoprenylated plant protein 9 [Glycine soja]
Glyma.05G220500	98	70	74	172	174	191	1.05923	4.64507e-07	1.68261e-05	up	[Q]	Secondary metabolites biosynthesis, transport and catabolism	Molecular Function: monooxygenase activity (GO:0004497);; Molecular Function: iron ion binding (GO:0005506);; Cellular Component: integral component of membrane (GO:0016021);; Molecular Function: oxidoreductase activity, acting on paired donors, with incorporation or reduction of molecular oxygen (GO:0016705);; Molecular Function: heme binding (GO:0020037);;	K20667|0.0|gsj:114413490|K20667 CYP716A; beta-amyrin 28-monooxygenase [EC:1.14.14.126]	[QI]	--	Cytochrome P450	Beta-amyrin 28-oxidase OS=Panax ginseng OX=4054 PE=2 SV=1	beta-amyrin 28-monooxygenase [Glycine max] XP_028233741.1 beta-amyrin 28-monooxygenase-like [Glycine soja] KRH60106.1 hypothetical protein GLYMA_05G220500 [Glycine max] RZC13737.1 Beta-amyrin 28-monooxygenase [Glycine soja]
Glyma.13G133100	43	52	31	160	193	107	1.78616	1.50521e-11	1.17534e-09	up	--	--	Molecular Function: nucleic acid binding (GO:0003676);; Molecular Function: DNA-binding transcription factor activity (GO:0003700);; Cellular Component: nucleus (GO:0005634);; Biological Process: transcription, DNA-templated (GO:0006351);; Biological Process: regulation of transcription, DNA-templated (GO:0006355);; Biological Process: response to chitin (GO:0010200);; Molecular Function: metal i…	--|1e-128|gsj:114381425|hypothetical protein	[R]	General function prediction only	C2H2-type zinc finger;; C2H2-type zinc finger	Zinc finger protein ZAT11 OS=Arabidopsis thaliana OX=3702 GN=ZAT11 PE=2 SV=1	C2H2-type zinc finger protein [Glycine max] XP_028196476.1 zinc finger protein ZAT11-like [Glycine soja] KHN49000.1 Zinc finger protein ZAT11 [Glycine soja] KRH19742.1 hypothetical protein GLYMA_13G133100 [Glycine max] RZB72347.1 Zinc finger protein ZAT11 [Glycine soja]
Glyma.15G161500	8	18	14	66	68	81	2.34599	4.9796e-10	3.17153e-08	up	[RTKL]	--	Molecular Function: protein serine/threonine kinase activity (GO:0004674);; Molecular Function: calmodulin binding (GO:0005516);; Molecular Function: ATP binding (GO:0005524);; Cellular Component: plasma membrane (GO:0005886);; Biological Process: protein phosphorylation (GO:0006468);; Cellular Component: integral component of membrane (GO:0016021);; Molecular Function: carbohydrate binding (GO:0…	K04733|0.0|gsj:114388260|K04733 IRAK4; interleukin-1 receptor-associated kinase 4 [EC:2.7.11.1]	--	--	Protein tyrosine and serine/threonine kinase;; Protein kinase domain	G-type lectin S-receptor-like serine/threonine-protein kinase At1g34300 OS=Arabidopsis thaliana OX=3702 GN=At1g34300 PE=1 SV=1	protein kinase isoform X1 [Glycine max] XP_028204466.1 G-type lectin S-receptor-like serine/threonine-protein kinase At1g34300 [Glycine soja] KHN05238.1 G-type lectin S-receptor-like serine/threonine-protein kinase [Glycine soja] KRH12241.1 hypothetical protein GLYMA_15G161500 [Glycine max]
Glyma.01G049600	24	32	31	82	51	86	1.25437	0.000167114	0.002819	up	[KAD]	--	--	K09422|0.0|gsj:114411371|K09422 MYBP; transcription factor MYB, plant	[K]	Transcription	Myb-like DNA-binding domain;; Myb-like DNA-binding domain	Transcription factor MYB117 OS=Arabidopsis thaliana OX=3702 GN=MYB117 PE=2 SV=1	uncharacterized protein LOC100776292 [Glycine max] XP_028230876.1 uncharacterized protein LOC114411371 [Glycine soja] KRH74887.1 hypothetical protein GLYMA_01G049600 [Glycine max] RZC28538.1 Transcription factor MYB105 [Glycine soja]
Glyma.19G167400	50	51	47	90	106	149	1.13336	1.68056e-05	0.00040121	up	[S]	Function unknown	Molecular Function: protein serine/threonine kinase activity (GO:0004674);; Molecular Function: ATP binding (GO:0005524);; Cellular Component: integral component of membrane (GO:0016021);;	--|0.0|gsj:114398145|hypothetical protein	--	--	Protein kinase domain;; Protein tyrosine and serine/threonine kinase;; Leucine rich repeat;; Leucine Rich repeats (2 copies);; Leucine Rich Repeat	Probable leucine-rich repeat receptor-like protein kinase At1g35710 OS=Arabidopsis thaliana OX=3702 GN=At1g35710 PE=2 SV=1	MDIS1-interacting receptor like kinase 2 [Glycine max] XP_028216104.1 MDIS1-interacting receptor like kinase 2-like [Glycine soja] KRG95718.1 hypothetical protein GLYMA_19G167400 [Glycine max] RZB48284.1 MDIS1-interacting receptor like kinase 2 isoform A [Glycine soja]
Glyma.10G061300	24	27	25	68	73	92	1.53006	1.14316e-06	3.74664e-05	up	--	--	Biological Process: pollen development (GO:0009555);; Biological Process: pollen exine formation (GO:0010584);; Molecular Function: N-acyltransferase activity (GO:0016410);; Molecular Function: spermidine:sinapoyl CoA N-acyltransferase activity (GO:0080072);; Molecular Function: spermidine:coumaroyl CoA N-acyltransferase activity (GO:0080073);; Molecular Function: spermidine:caffeoyl CoA N-acyltr…	K13065|0.0|gsj:114369295|K13065 E2.3.1.133; shikimate O-hydroxycinnamoyltransferase [EC:2.3.1.133]	--	--	Transferase family	Spermidine hydroxycinnamoyl transferase OS=Arabidopsis thaliana OX=3702 GN=SHT PE=1 SV=1	Spermidine hydroxycinnamoyl transferase isoform A [Glycine soja]
Glyma.18G208800	134	186	145	389	409	330	1.19594	1.79123e-14	1.94654e-12	up	--	--	Molecular Function: DNA-binding transcription factor activity (GO:0003700);; Cellular Component: nucleus (GO:0005634);; Biological Process: transcription, DNA-templated (GO:0006351);; Biological Process: response to osmotic stress (GO:0006970);; Biological Process: response to heat (GO:0009408);; Biological Process: response to cold (GO:0009409);; Biological Process: response to water deprivation…	K13424|0.0|gmx:100792833|K13424 WRKY33; WRKY transcription factor 33	--	--	WRKY DNA -binding domain	Probable WRKY transcription factor 33 OS=Arabidopsis thaliana OX=3702 GN=WRKY33 PE=1 SV=2	probable WRKY transcription factor 33 isoform X1 [Glycine max] KRH00362.1 hypothetical protein GLYMA_18G208800 [Glycine max]
Glyma.01G225500	94	102	106	57	49	32	-1.21942	7.69133e-06	0.000201771	down	--	--	--	--|2e-87|gsj:114425438|hypothetical protein	--	--	--	--	uncharacterized protein LOC102660531 [Glycine max] XP_028248171.1 uncharacterized protein LOC114425438 [Glycine soja] KHN25645.1 hypothetical protein glysoja_018219 [Glycine soja] KRH77646.1 hypothetical protein GLYMA_01G225500 [Glycine max] RZC31341.1 hypothetical protein D0Y65_002332 [Glycine soja]
Glyma.09G016400	26	28	33	74	60	55	1.03068	0.00165416	0.0176305	up	--	--	Cellular Component: cytoplasm (GO:0005737);; Biological Process: metal ion transport (GO:0030001);; Molecular Function: transition metal ion binding (GO:0046914);; Biological Process: cellular transition metal ion homeostasis (GO:0046916);;	--|2e-47|gsj:114367224|hypothetical protein	--	--	Heavy-metal-associated domain	Heavy metal-associated isoprenylated plant protein 47 OS=Arabidopsis thaliana OX=3702 GN=HIPP47 PE=3 SV=1	heavy metal-associated isoprenylated plant protein 47 [Glycine max] XP_028180167.1 heavy metal-associated isoprenylated plant protein 47-like [Glycine soja] KHN40767.1 hypothetical protein glysoja_015134 [Glycine soja] KRH36656.1 hypothetical protein GLYMA_09G016400 [Glycine max] RZB90146.1 Disease resistance protein Pik-1 [Glycine soja]
Glyma.04G136600	8	13	14	75	99	51	2.58873	1.02329e-10	7.15173e-09	up	[TZDR]	--	Molecular Function: calcium ion binding (GO:0005509);;	K13448|4e-98|gsj:114409494|K13448 CML; calcium-binding protein CML	[T]	Signal transduction mechanisms	EF-hand domain pair;; EF hand;; EF-hand domain;; EF-hand domain pair;; EF hand	Putative calcium-binding protein CML19 OS=Oryza sativa subsp. japonica OX=39947 GN=CML19 PE=3 SV=1	putative calcium-binding protein [Glycine max] XP_028228776.1 putative calcium-binding protein CML19 [Glycine soja] KHN05761.1 Putative calcium-binding protein CML19 [Glycine soja] KRH62843.1 hypothetical protein GLYMA_04G136600 [Glycine max] RZC16443.1 putative calcium-binding protein CML19 [Glycine soja]
Glyma.08G109200	24	21	15	71	70	82	1.81264	6.13175e-08	2.6733e-06	up	--	--	Biological Process: flavonoid biosynthetic process (GO:0009813);; Molecular Function: naringenin-chalcone synthase activity (GO:0016210);;	K00660|0.0|gmx:106799718|K00660 CHS; chalcone synthase [EC:2.3.1.74]	--	--	Chalcone and stilbene synthases, N-terminal domain;; Chalcone and stilbene synthases, C-terminal domain;; 3-Oxoacyl-[acyl-carrier-protein (ACP)] synthase III C terminal;; FAE1/Type III polyketide synthase-like protein;; 3-Oxoacyl-[acyl-carrier-protein (ACP)] synthase III	Chalcone synthase 5 OS=Glycine max OX=3847 GN=CHS5 PE=3 SV=1	chalcone synthase 5 [Glycine max] P48406.1 RecName: Full=Chalcone synthase 5; AltName: Full=Naringenin-chalcone synthase 5 AAB01004.1 chalcone synthase [Glycine max] KRH42757.1 hypothetical protein GLYMA_08G109200 [Glycine max] SDV18355.1 chalcone synthase [Glycine max]
Glyma.15G018400	28	37	44	80	82	91	1.12265	0.000115402	0.00208352	up	--	--	Molecular Function: DNA binding (GO:0003677);; Molecular Function: DNA-binding transcription factor activity (GO:0003700);; Cellular Component: nucleus (GO:0005634);; Biological Process: transcription, DNA-templated (GO:0006351);; Biological Process: ethylene-activated signaling pathway (GO:0009873);;	--|1e-157|gmx:100787471|hypothetical protein	--	--	AP2 domain	Ethylene-responsive transcription factor ERF036 OS=Arabidopsis thaliana OX=3702 GN=ERF036 PE=2 SV=2	ethylene-responsive transcription factor ERF036 [Glycine max] KRH09916.1 hypothetical protein GLYMA_15G018400 [Glycine max]
Glyma.08G214800	59	83	90	192	196	165	1.16225	5.63752e-08	2.46663e-06	up	--	--	--	--|1e-160|gsj:114423131|hypothetical protein	--	--	SAM domain (Sterile alpha motif)	--	uncharacterized protein LOC100500342 [Glycine max] XP_028245557.1 uncharacterized protein LOC114423131 [Glycine soja] ACU15394.1 unknown [Glycine max] KRH44503.1 hypothetical protein GLYMA_08G214800 [Glycine max] RZB98109.1 hypothetical protein D0Y65_021224 [Glycine soja]
Glyma.10G107900	18	9	28	68	75	75	1.87349	7.05098e-07	2.44991e-05	up	[GC]	--	Biological Process: protein glycosylation (GO:0006486);; Biological Process: cytokinin metabolic process (GO:0009690);; Biological Process: leaf morphogenesis (GO:0009965);; Biological Process: root morphogenesis (GO:0010015);; Biological Process: regulation of vegetative meristem growth (GO:0010083);; Biological Process: regulation of chlorophyll biosynthetic process (GO:0010380);; Biological Pr…	K13495|0.0|gmx:100791957|K13495 CISZOG; cis-zeatin O-glucosyltransferase [EC:2.4.1.215]	[GC]	--	UDP-glucoronosyl and UDP-glucosyl transferase	Zeatin O-glucosyltransferase OS=Phaseolus lunatus OX=3884 GN=ZOG1 PE=2 SV=1	zeatin O-glucosyltransferase [Glycine max] KRH33216.1 hypothetical protein GLYMA_10G107900 [Glycine max]
Glyma.06G171150	85	82	63	207	166	127	1.04176	6.74391e-06	0.000179618	up	--	--	Molecular Function: calcium ion binding (GO:0005509);; Cellular Component: plasma membrane (GO:0005886);; Biological Process: response to wounding (GO:0009611);;	K13448|1e-101|gsj:114416220|K13448 CML; calcium-binding protein CML	[T]	Signal transduction mechanisms	EF hand;; EF-hand domain pair;; EF-hand domain;; EF-hand domain pair;; EF hand	Calcium-binding protein CML38 OS=Arabidopsis thaliana OX=3702 GN=CML38 PE=2 SV=1	calcium-binding protein CML38-like [Glycine max] XP_028236891.1 calcium-binding protein CML38-like [Glycine soja]
Glyma.20G028400	96	118	77	38	38	54	-1.23793	4.9306e-06	0.000136691	down	--	--	Cellular Component: endoplasmic reticulum membrane (GO:0005789);; Cellular Component: plasma membrane (GO:0005886);; Biological Process: plant-type hypersensitive response (GO:0009626);; Biological Process: response to ethylene (GO:0009723);; Biological Process: response to salicylic acid (GO:0009751);; Biological Process: ethylene-activated signaling pathway (GO:0009873);; Cellular Component: en…	--|0.0|gsj:114401363|hypothetical protein	--	--	Protein of unknown function (DUF1336)	Protein ENHANCED DISEASE RESISTANCE 2 OS=Arabidopsis thaliana OX=3702 GN=EDR2 PE=2 SV=1	protein ENHANCED DISEASE RESISTANCE 2 [Glycine max] XP_014627872.1 protein ENHANCED DISEASE RESISTANCE 2 [Glycine max] XP_014627873.1 protein ENHANCED DISEASE RESISTANCE 2 [Glycine max] XP_014627874.1 protein ENHANCED DISEASE RESISTANCE 2 [Glycine max] XP_028219673.1 protein ENHANCED DISEASE RESISTANCE 2-like [Glycine soja] XP_028219675.1 protein ENHANCED DISEASE RESISTANCE 2-like [Glycine soja] …
Glyma.07G238550	47	64	44	40	181	114	1.00777	0.00486514	0.0398415	up	--	--	Molecular Function: nucleic acid binding (GO:0003676);; Molecular Function: RNA-DNA hybrid ribonuclease activity (GO:0004523);; Molecular Function: metal ion binding (GO:0046872);;	--|3e-76|pop:112323639|hypothetical protein	[R]	General function prediction only	zinc-binding in reverse transcriptase;; Reverse transcriptase-like	Putative ribonuclease H protein At1g65750 OS=Arabidopsis thaliana OX=3702 GN=At1g65750 PE=3 SV=1	Putative ribonuclease H protein [Glycine soja]
Glyma.13G294200	2	16	14	59	69	45	2.34923	3.29164e-07	1.23891e-05	up	--	--	--	--|9e-54|gsj:114375072|hypothetical protein	--	--	--	--	uncharacterized protein LOC100820571 [Glycine max] XP_028188621.1 signaling peptide TAXIMIN 2-like [Glycine soja] ACU17275.1 unknown [Glycine max] KHN36665.1 hypothetical protein glysoja_001396 [Glycine soja] KRH22337.1 hypothetical protein GLYMA_13G294200 [Glycine max] RZB83467.1 hypothetical protein D0Y65_032146 [Glycine soja]
Glyma.03G052400	30	36	26	73	84	76	1.25733	1.95729e-05	0.000456757	up	[S]	Function unknown	--	--|0.0|gmx:100799709|hypothetical protein	[R]	General function prediction only	Leucine rich repeat;; Leucine Rich repeats (2 copies);; Leucine Rich Repeat;; Leucine Rich repeat;; Leucine rich repeat N-terminal domain	Receptor-like protein 7 OS=Arabidopsis thaliana OX=3702 GN=RLP7 PE=3 SV=2	receptor-like protein 7 [Glycine max] KRH65649.1 hypothetical protein GLYMA_03G052400 [Glycine max]
Glyma.10G136800	236	190	150	65	118	102	-1.10881	5.8369e-07	2.06408e-05	down	--	--	--	--|0.0|gsj:114370732|hypothetical protein	--	--	Unc-13 homolog	Protein unc-13 homolog OS=Arabidopsis thaliana OX=3702 GN=PATROL1 PE=2 SV=1	protein unc-13 homolog [Glycine max] XP_028183926.1 protein unc-13 homolog [Glycine soja] KRH33633.1 hypothetical protein GLYMA_10G136800 [Glycine max] RZB87107.1 Protein unc-13-like [Glycine soja]
Glyma.16G023000	21	15	22	35	53	47	1.11429	0.00424278	0.0359757	up	[KAD]	--	Molecular Function: RNA polymerase II transcription factor activity, sequence-specific DNA binding (GO:0000981);; Molecular Function: transcription factor activity, RNA polymerase II transcription factor recruiting (GO:0001135);; Molecular Function: DNA-binding transcription factor activity (GO:0003700);; Cellular Component: nucleus (GO:0005634);; Biological Process: transcription, DNA-templated …	K09422|0.0|gsj:114389378|K09422 MYBP; transcription factor MYB, plant	[K]	Transcription	Myb-like DNA-binding domain;; Myb-like DNA-binding domain	Transcription factor MYB111 OS=Arabidopsis thaliana OX=3702 GN=MYB111 PE=1 SV=1	MYB transcription factor MYB92 [Glycine max] XP_028205840.1 myb-related protein 308-like [Glycine soja] ABH02844.1 MYB transcription factor MYB92 [Glycine max] KHN15917.1 Transcription factor MYB3 [Glycine soja] KRH06443.1 hypothetical protein GLYMA_16G023000 [Glycine max] RZB59211.1 Transcription factor MYB111 [Glycine soja]
Glyma.01G228700	214	269	188	559	531	532	1.19603	4.86369e-19	7.57949e-17	up	[Q]	Secondary metabolites biosynthesis, transport and catabolism	Biological Process: flavonoid biosynthetic process (GO:0009813);; Molecular Function: naringenin-chalcone synthase activity (GO:0016210);;	K00660|0.0|gsj:114425794|K00660 CHS; chalcone synthase [EC:2.3.1.74]	--	--	Chalcone and stilbene synthases, N-terminal domain;; Chalcone and stilbene synthases, C-terminal domain;; 3-Oxoacyl-[acyl-carrier-protein (ACP)] synthase III C terminal;; FAE1/Type III polyketide synthase-like protein;; 3-Oxoacyl-[acyl-carrier-protein (ACP)] synthase III	Chalcone synthase 7 OS=Glycine max OX=3847 GN=CHS7 PE=3 SV=1	chalcone synthase 7 [Glycine max] XP_028248559.1 chalcone synthase 7 [Glycine soja] P30081.1 RecName: Full=Chalcone synthase 7; AltName: Full=Naringenin-chalcone synthase 7 AAA33950.1 chalcone synthase [Glycine max] KRH77699.1 hypothetical protein GLYMA_01G228700 [Glycine max] RZC31408.1 Chalcone synthase 7 [Glycine soja]
Glyma.13G226600	23	9	14	118	68	69	2.38562	1.38777e-09	8.06712e-08	up	--	--	--	--|3e-47|pvu:PHAVU_006G173000g|hypothetical protein	--	--	--	Precursor of CEP14 OS=Arabidopsis thaliana OX=3702 GN=CEP14 PE=2 SV=1	hypothetical protein glysoja_020266 [Glycine soja] KRH21219.1 hypothetical protein GLYMA_13G226600 [Glycine max] RZB82361.1 Precursor of CEP14 [Glycine soja]
Glyma.17G105200	34	31	33	99	93	122	1.5925	1.2854e-08	6.25984e-07	up	--	--	--	--|5e-97|gsj:114392830|hypothetical protein	--	--	--	--	uncharacterized protein LOC102667476 [Glycine max] XP_028209861.1 uncharacterized protein LOC114392830 [Glycine soja] KRH03561.1 hypothetical protein GLYMA_17G105200 [Glycine max] RZB56254.1 hypothetical protein D0Y65_045452 [Glycine soja]
Glyma.02G108400	76	66	54	31	26	34	-1.18899	0.000169565	0.00284984	down	[E]	Amino acid transport and metabolism	Molecular Function: oxidoreductase activity, acting on CH-OH group of donors (GO:0016614);; Molecular Function: mandelonitrile lyase activity (GO:0046593);; Molecular Function: flavin adenine dinucleotide binding (GO:0050660);;	--|0.0|gsj:114386594|hypothetical protein	[R]	General function prediction only	GMC oxidoreductase;; GMC oxidoreductase	(R)-mandelonitrile lyase-like OS=Arabidopsis thaliana OX=3702 GN=At1g73050 PE=2 SV=1	(R)-mandelonitrile lyase-like [Glycine max] XP_028202420.1 (R)-mandelonitrile lyase-like [Glycine soja] KHN12200.1 Protein HOTHEAD [Glycine soja] KRH70743.1 hypothetical protein GLYMA_02G108400 [Glycine max] RZC24398.1 Protein HOTHEAD isoform A [Glycine soja]
Glyma.11G067000	6	13	12	52	70	49	2.37271	2.11101e-08	9.9242e-07	up	[R]	General function prediction only	Biological Process: transcription, DNA-templated (GO:0006351);; Biological Process: regulation of transcription, DNA-templated (GO:0006355);; Molecular Function: histone-lysine N-methyltransferase activity (GO:0018024);; Cellular Component: PcG protein complex (GO:0031519);;	K11430|0.0|gsj:114375690|K11430 EZH2; histone-lysine N-methyltransferase EZH2 [EC:2.1.1.43]	[K]	Transcription	SET domain;; CXC domain	Histone-lysine N-methyltransferase EZ3 OS=Zea mays OX=4577 GN=EZ3 PE=2 SV=1	histone-lysine N-methyltransferase EZ1-like [Glycine soja] RZB78681.1 Histone-lysine N-methyltransferase EZA1 [Glycine soja]
Glyma.10G184700	135	137	135	68	74	28	-1.35339	9.3492e-07	3.14983e-05	down	--	--	Molecular Function: serine-type endopeptidase inhibitor activity (GO:0004867);; Biological Process: response to wounding (GO:0009611);;	--|1e-47|gmx:100170748|hypothetical protein	--	--	Potato inhibitor I family	Inhibitor of trypsin and hageman factor OS=Cucurbita maxima OX=3661 PE=1 SV=1	putative protease inhibitor [Glycine max] ACA23204.1 putative protease inhibitor [Glycine max] KHN01082.1 Inhibitor of trypsin and hageman factor [Glycine soja] KRH34453.1 hypothetical protein GLYMA_10G184700 [Glycine max] RZB87923.1 Inhibitor of trypsin and hageman factor [Glycine soja]
Glyma.08G110340	19	21	16	58	66	65	1.67044	1.47439e-06	4.67895e-05	up	--	--	Biological Process: flavonoid biosynthetic process (GO:0009813);; Molecular Function: naringenin-chalcone synthase activity (GO:0016210);;	K00660|0.0|gmx:106799718|K00660 CHS; chalcone synthase [EC:2.3.1.74]	--	--	Chalcone and stilbene synthases, N-terminal domain;; Chalcone and stilbene synthases, C-terminal domain;; 3-Oxoacyl-[acyl-carrier-protein (ACP)] synthase III C terminal;; FAE1/Type III polyketide synthase-like protein;; 3-Oxoacyl-[acyl-carrier-protein (ACP)] synthase III	Chalcone synthase 5 OS=Glycine max OX=3847 GN=CHS5 PE=3 SV=1	chalcone synthase 5 [Glycine max] P48406.1 RecName: Full=Chalcone synthase 5; AltName: Full=Naringenin-chalcone synthase 5 AAB01004.1 chalcone synthase [Glycine max] KRH42757.1 hypothetical protein GLYMA_08G109200 [Glycine max] SDV18355.1 chalcone synthase [Glycine max]
Glyma.20G028300	45	68	68	23	22	16	-1.65817	3.89644e-06	0.000111481	down	--	--	--	--|1e-136|gmx:112997659|hypothetical protein	--	--	Myb/SANT-like DNA-binding domain	--	uncharacterized protein LOC112997659 [Glycine max] XP_025983293.1 uncharacterized protein LOC112997659 [Glycine max]
Glyma.20G124200	47	39	40	596	579	531	3.67263	1.80581e-88	3.14915e-85	up	--	--	--	--|1e-125|gsj:114402287|hypothetical protein	--	--	Domain of unknown function (DUF4228)	--	uncharacterized protein LOC100792170 [Glycine max] XP_028220601.1 uncharacterized protein LOC114402287 [Glycine soja] KRG90955.1 hypothetical protein GLYMA_20G124200 [Glycine max] RZB43594.1 hypothetical protein D0Y65_053912 [Glycine soja]
Glyma.13G000200	271	298	258	136	128	131	-1.15034	6.89357e-13	6.34312e-11	down	[J]	Translation, ribosomal structure and biogenesis	Molecular Function: tRNA binding (GO:0000049);; Molecular Function: methionine-tRNA ligase activity (GO:0004825);; Molecular Function: ATP binding (GO:0005524);; Cellular Component: cytosol (GO:0005829);; Biological Process: tRNA aminoacylation for protein translation (GO:0006418);; Biological Process: methionyl-tRNA aminoacylation (GO:0006431);; Biological Process: response to cadmium ion (GO:00…	K01874|0.0|gmx:100803506|K01874 MARS; methionyl-tRNA synthetase [EC:6.1.1.10]	[J]	Translation, ribosomal structure and biogenesis	tRNA synthetases class I (M);; tRNA synthetases class I (I, L, M and V)	Methionine--tRNA ligase, cytoplasmic OS=Arabidopsis thaliana OX=3702 GN=At4g13780 PE=2 SV=1	methionine--tRNA ligase, cytoplasmic [Glycine max] KRH17555.1 hypothetical protein GLYMA_13G000200 [Glycine max]
Glyma.17G048900	275	277	257	655	809	814	1.40296	1.61029e-30	5.78158e-28	up	[RTKL]	--	Molecular Function: protein serine/threonine kinase activity (GO:0004674);; Molecular Function: transmembrane receptor protein serine/threonine kinase activity (GO:0004675);; Molecular Function: ATP binding (GO:0005524);; Cellular Component: plasma membrane (GO:0005886);; Biological Process: cell surface receptor signaling pathway (GO:0007166);; Biological Process: defense response to bacterium (…	K04733|0.0|gsj:114393832|K04733 IRAK4; interleukin-1 receptor-associated kinase 4 [EC:2.7.11.1]	[T]	Signal transduction mechanisms	Protein tyrosine and serine/threonine kinase;; Protein kinase domain	Serine/threonine-protein kinase RIPK OS=Arabidopsis thaliana OX=3702 GN=RIPK PE=1 SV=1	kinase-like protein [Glycine max] XP_028211092.1 serine/threonine-protein kinase RIPK-like [Glycine soja] ACM89494.1 kinase-like protein [Glycine max] KHN17726.1 Putative receptor-like protein kinase [Glycine soja] KRH02603.1 hypothetical protein GLYMA_17G048900 [Glycine max] RZB55277.1 Serine/threonine-protein kinase RIPK [Glycine soja]
Glyma.18G001300	17	28	29	50	60	58	1.09172	0.00169674	0.0179382	up	[R]	General function prediction only	Molecular Function: acid phosphatase activity (GO:0003993);; Cellular Component: extracellular region (GO:0005576);; Biological Process: seed germination (GO:0009845);; Biological Process: pollen germination (GO:0009846);; Molecular Function: metal ion binding (GO:0046872);;	K22390|0.0|gsj:114396172|K22390 ACP7; acid phosphatase type 7	[G]	Carbohydrate transport and metabolism	Calcineurin-like phosphoesterase;; Purple acid Phosphatase, N-terminal domain;; Iron/zinc purple acid phosphatase-like protein C	Purple acid phosphatase 15 OS=Arabidopsis thaliana OX=3702 GN=PAP15 PE=1 SV=1	purple acid phosphatase 15 isoform X1 [Glycine max] XP_028213874.1 purple acid phosphatase 15-like [Glycine soja] KRG97331.1 hypothetical protein GLYMA_18G001300 [Glycine max] RZB49944.1 Purple acid phosphatase 15 isoform A [Glycine soja]
Glyma.10G232000	390	427	319	722	886	1247	1.24758	2.74474e-15	3.20121e-13	up	--	--	Molecular Function: DNA-binding transcription factor activity (GO:0003700);; Cellular Component: nucleus (GO:0005634);; Cellular Component: cytoplasm (GO:0005737);; Biological Process: transcription, DNA-templated (GO:0006351);; Biological Process: regulation of transcription, DNA-templated (GO:0006355);; Molecular Function: sequence-specific DNA binding (GO:0043565);;	--|0.0|gsj:114371981|hypothetical protein	--	--	GRAS domain family	Scarecrow-like protein 8 OS=Arabidopsis thaliana OX=3702 GN=SCL8 PE=2 SV=1	scarecrow-like protein 8 [Glycine max] XP_028185141.1 scarecrow-like protein 8 [Glycine soja] KRH35251.1 hypothetical protein GLYMA_10G232000 [Glycine max] RZB88702.1 Scarecrow-like protein 8 [Glycine soja]
Glyma.19G240800	230	282	246	519	590	517	1.0138	6.54878e-16	7.88912e-14	up	[Q]	Secondary metabolites biosynthesis, transport and catabolism	Molecular Function: iron ion binding (GO:0005506);; Cellular Component: endoplasmic reticulum (GO:0005783);; Biological Process: positive regulation of cell proliferation (GO:0008284);; Cellular Component: membrane (GO:0016020);; Cellular Component: integral component of membrane (GO:0016021);; Molecular Function: oxidoreductase activity, acting on paired donors, with incorporation or reduction o…	K20619|0.0|gmx:100790231|K20619 CYP78A; cytochrome P450 family 78 subfamily A	[Q]	Secondary metabolites biosynthesis, transport and catabolism	Cytochrome P450	Cytochrome P450 78A5 OS=Arabidopsis thaliana OX=3702 GN=CYP78A5 PE=2 SV=1	cytochrome P450 78A5 [Glycine max] KRG96915.1 hypothetical protein GLYMA_19G240800 [Glycine max]
Glyma.10G228500	77	82	63	184	163	161	1.1143	7.20892e-08	3.08417e-06	up	--	--	--	K03070|1e-159|gsj:114415447|K03070 secA; preprotein translocase subunit SecA [EC:7.4.2.8]	--	--	--	--	hypothetical protein D0Y65_027866 [Glycine soja]
Glyma.17G206400	33	46	18	205	258	189	2.6724	1.40355e-26	3.92372e-24	up	--	--	Cellular Component: nucleus (GO:0005634);; Cellular Component: endoplasmic reticulum (GO:0005783);; Biological Process: pollen development (GO:0009555);; Biological Process: wax biosynthetic process (GO:0010025);; Molecular Function: transferase activity, transferring acyl groups other than amino-acyl groups (GO:0016747);; Biological Process: very long-chain fatty acid biosynthetic process (GO:00…	--|0.0|gsj:114392423|hypothetical protein	--	--	Transferase family	Protein ECERIFERUM 2 OS=Arabidopsis thaliana OX=3702 GN=CER2 PE=1 SV=1	protein ECERIFERUM 2 [Glycine max] XP_028209356.1 protein ECERIFERUM 2 [Glycine soja] KHN45205.1 Hydroxycinnamoyl-Coenzyme A shikimate/quinate hydroxycinnamoyltransferase [Glycine soja] KRH05089.1 hypothetical protein GLYMA_17G206400 [Glycine max] RZB57842.1 Protein ECERIFERUM 2 [Glycine soja]
Glyma.02G213000	30	31	31	51	54	99	1.06186	0.00201248	0.0205124	up	--	--	Molecular Function: nucleotide binding (GO:0000166);; Molecular Function: aspartic-type endopeptidase activity (GO:0004190);; Cellular Component: cell wall (GO:0005618);; Biological Process: proteolysis (GO:0006508);; Cellular Component: plant-type cell wall (GO:0009505);; Biological Process: systemic acquired resistance (GO:0009627);; Biological Process: protein catabolic process (GO:0030163);; …	--|0.0|gmx:100809988|hypothetical protein	[O]	Posttranslational modification, protein turnover, chaperones	Xylanase inhibitor N-terminal;; Xylanase inhibitor C-terminal;; Eukaryotic aspartyl protease	Aspartyl protease AED3 OS=Arabidopsis thaliana OX=3702 GN=AED3 PE=1 SV=1	aspartyl protease AED3 [Glycine max] KRH72446.1 hypothetical protein GLYMA_02G213000 [Glycine max]
Glyma.11G049100	259	310	253	113	125	101	-1.36294	2.26172e-16	2.82692e-14	down	--	--	--	--	--	--	--	--	hypothetical protein GLYMA_11G049100 [Glycine max]
Glyma.11G036400	568	571	381	1243	1355	1363	1.30252	5.60156e-29	1.84811e-26	up	--	--	Molecular Function: DNA-binding transcription factor activity (GO:0003700);; Cellular Component: nucleus (GO:0005634);; Biological Process: transcription, DNA-templated (GO:0006351);; Biological Process: defense response (GO:0006952);; Biological Process: response to cold (GO:0009409);; Biological Process: ethylene-activated signaling pathway (GO:0009873);; Biological Process: response to chitin …	K09286|0.0|gsj:114373613|K09286 EREBP; EREBP-like factor	--	--	AP2 domain	Ethylene-responsive transcription factor 5 OS=Arabidopsis thaliana OX=3702 GN=ERF5 PE=2 SV=1	ethylene-responsive transcription factor 5-like protein [Glycine max] XP_028186914.1 ethylene-responsive transcription factor 5-like [Glycine soja] KRH28164.1 hypothetical protein GLYMA_11G036400 [Glycine max] RZB78170.1 Ethylene-responsive transcription factor 5 [Glycine soja]
Glyma.02G142600	96	121	88	265	252	208	1.16979	2.26946e-10	1.51389e-08	up	--	--	Cellular Component: nucleus (GO:0005634);; Biological Process: transcription, DNA-templated (GO:0006351);; Biological Process: regulation of transcription, DNA-templated (GO:0006355);; Biological Process: auxin-activated signaling pathway (GO:0009734);;	K14484|1e-148|gsj:114389596|K14484 IAA; auxin-responsive protein IAA	--	--	AUX/IAA family	Auxin-induced protein 22D OS=Vigna radiata var. radiata OX=3916 GN=AUX22D PE=2 SV=1	auxin-induced protein 22D [Glycine soja] KHN18839.1 Auxin-induced protein 22D [Glycine soja] KRH71338.1 hypothetical protein GLYMA_02G142600 [Glycine max] RZC24956.1 Auxin-induced protein 22D isoform A [Glycine soja]
Glyma.06G282500	38	62	60	28	31	12	-1.26373	0.00108583	0.0127371	down	--	--	Biological Process: auxin-activated signaling pathway (GO:0009734);;	K14488|2e-62|gsj:114404660|K14488 SAUR; SAUR family protein	--	--	Auxin responsive protein	Auxin-induced protein X10A OS=Glycine max OX=3847 PE=2 SV=1	auxin-induced protein X10A [Glycine max] XP_025984787.1 auxin-induced protein X10A [Glycine max] XP_028223097.1 auxin-induced protein X10A [Glycine soja] XP_028223098.1 auxin-induced protein X10A [Glycine soja] XP_028223328.1 auxin-induced protein X10A [Glycine soja] XP_028223330.1 auxin-induced protein X10A [Glycine soja] XP_028238033.1 auxin-induced protein X10A [Glycine soja] P33080.1 RecName:…
Glyma.03G151700	15	40	19	175	131	214	2.7519	2.1596e-19	3.43865e-17	up	--	--	--	--|1e-111|gsj:114405523|hypothetical protein	--	--	--	--	uncharacterized protein LOC102666530 [Glycine max] XP_028223811.1 uncharacterized protein LOC114405523 [Glycine soja] KHN19876.1 hypothetical protein glysoja_033508 [Glycine soja] RZC20790.1 hypothetical protein D0Y65_007235 [Glycine soja]
Glyma.10G169300	297	312	258	696	876	675	1.28472	6.10766e-26	1.63139e-23	up	--	--	Biological Process: protein ubiquitination (GO:0016567);; Molecular Function: carbohydrate binding (GO:0030246);;	--|0.0|gsj:114372658|hypothetical protein	--	--	Phloem protein 2;; F-box-like;; F-box domain	F-box protein PP2-B10 OS=Arabidopsis thaliana OX=3702 GN=PP2B10 PE=1 SV=1	putative F-box protein PP2-B12 [Glycine max] XP_028186137.1 putative F-box protein PP2-B12 [Glycine soja] KHN14787.1 F-box protein PP2-B10 [Glycine soja] KRH34197.1 hypothetical protein GLYMA_10G169300 [Glycine max] RZB87653.1 F-box protein PP2-B10 isoform A [Glycine soja]
Glyma.07G043300	25	30	19	122	126	158	2.37719	2.35432e-17	3.24135e-15	up	[Q]	Secondary metabolites biosynthesis, transport and catabolism	Molecular Function: iron ion binding (GO:0005506);; Biological Process: pollen exine formation (GO:0010584);; Cellular Component: integral component of membrane (GO:0016021);; Molecular Function: alkane 1-monooxygenase activity (GO:0018685);; Molecular Function: heme binding (GO:0020037);; Biological Process: sporopollenin biosynthetic process (GO:0080110);;	K20495|0.0|gmx:100787802|K20495 CYP704B1; long-chain fatty acid omega-monooxygenase [EC:1.14.14.80]	[QI]	--	Cytochrome P450	Cytochrome P450 704B1 OS=Arabidopsis thaliana OX=3702 GN=CYP704B1 PE=1 SV=1	cytochrome P450 704B1 [Glycine max]
Glyma.12G105400	10	22	8	38	45	43	1.5887	0.000292611	0.00444647	up	[KAD]	--	--	K09422|1e-179|gmx:100782270|K09422 MYBP; transcription factor MYB, plant	[K]	Transcription	Myb-like DNA-binding domain;; Myb-like DNA-binding domain	Transcription factor MYB13 OS=Arabidopsis thaliana OX=3702 GN=MYB13 PE=2 SV=1	transcription factor MYB8 [Glycine max] KRH25468.1 hypothetical protein GLYMA_12G105400 [Glycine max]
Glyma.14G041700	731	761	633	2355	2764	3012	1.84963	9.64483e-78	1.26147e-74	up	--	--	Cellular Component: plasma membrane (GO:0005886);; Biological Process: defense response (GO:0006952);; Cellular Component: plasmodesma (GO:0009506);; Cellular Component: integral component of membrane (GO:0016021);;	--|0.0|gmx:100800674|hypothetical protein	--	--	Late embryogenesis abundant protein	NDR1/HIN1-like protein 13 OS=Arabidopsis thaliana OX=3702 GN=NHL13 PE=2 SV=1	NDR1/HIN1-like protein 13 [Glycine max] KRH14686.1 hypothetical protein GLYMA_14G041700 [Glycine max]
Glyma.15G171000	302	285	242	619	634	591	1.06789	6.29718e-18	9.07934e-16	up	--	--	Cellular Component: nucleus (GO:0005634);; Cellular Component: cytoplasm (GO:0005737);;	--|0.0|gsj:114388306|hypothetical protein	--	--	--	IQ domain-containing protein IQM4 OS=Arabidopsis thaliana OX=3702 GN=IQM4 PE=2 SV=1	IQ domain-containing protein IQM1 [Glycine max] XP_028204523.1 IQ domain-containing protein IQM1-like [Glycine soja] KHN28844.1 hypothetical protein glysoja_033899 [Glycine soja] KRH12419.1 hypothetical protein GLYMA_15G171000 [Glycine max] RZB65000.1 IQ domain-containing protein IQM1 isoform A [Glycine soja] RZB65001.1 IQ domain-containing protein IQM1 isoform B [Glycine soja]
Glyma.13G118900	20	25	7	45	35	49	1.25342	0.00366595	0.0322649	up	[V]	Defense mechanisms	Molecular Function: ATP binding (GO:0005524);; Biological Process: basipetal auxin transport (GO:0010540);; Cellular Component: integral component of membrane (GO:0016021);; Molecular Function: ATPase activity, coupled to transmembrane movement of substances (GO:0042626);;	K05658|0.0|gmx:102660078|K05658 ABCB1; ATP-binding cassette, subfamily B (MDR/TAP), member 1 [EC:7.6.2.2]	[Q]	Secondary metabolites biosynthesis, transport and catabolism	ABC transporter transmembrane region;; ABC transporter;; RecF/RecN/SMC N terminal domain;; AAA ATPase domain;; P-loop containing region of AAA domain;; AAA domain;; AAA domain (dynein-related subfamily);; Predicted ATPase of the ABC class	ABC transporter B family member 21 OS=Arabidopsis thaliana OX=3702 GN=ABCB21 PE=1 SV=2	ABC transporter B family member 21 [Glycine max] KRH19485.1 hypothetical protein GLYMA_13G118900 [Glycine max]
Glyma.02G269600	728	883	678	1763	2027	2310	1.33184	2.64612e-36	1.16755e-33	up	--	--	Molecular Function: transmembrane receptor protein serine/threonine kinase activity (GO:0004675);; Molecular Function: ATP binding (GO:0005524);; Cellular Component: plasma membrane (GO:0005886);; Biological Process: protein phosphorylation (GO:0006468);; Biological Process: cell surface receptor signaling pathway (GO:0007166);; Molecular Function: chitin binding (GO:0008061);; Cellular Component…	--|0.0|gsj:114400283|hypothetical protein	--	--	Protein kinase domain;; Protein tyrosine and serine/threonine kinase;; LysM domain	Protein LYK5 OS=Arabidopsis thaliana OX=3702 GN=LYK5 PE=2 SV=1	protein LYK5 [Glycine soja] ABQ59614.1 LYK8 [Glycine max] BAX25307.1 WBb98N11.2 [Glycine max] RZC26924.1 Protein LYK5 [Glycine soja]
Glyma.18G035400	53	40	35	13	22	14	-1.48094	0.000286807	0.00437427	down	--	--	--	--	--	--	--	--	hypothetical protein glysoja_019697 [Glycine soja] KRG97862.1 hypothetical protein GLYMA_18G035400 [Glycine max] RZB50496.1 hypothetical protein D0Y65_047414 [Glycine soja]
Glyma.17G058100	71	100	63	191	186	145	1.08171	4.46833e-07	1.62341e-05	up	--	--	--	--|2e-49|gsj:114392411|hypothetical protein	--	--	--	--	uncharacterized protein LOC100527565 [Glycine max] XP_003549291.1 uncharacterized protein LOC100795948 [Glycine max] XP_006600475.1 uncharacterized protein LOC100795948 [Glycine max] XP_028196495.1 uncharacterized protein LOC114381441 [Glycine soja] XP_028209338.1 uncharacterized protein LOC114392411 [Glycine soja] XP_028209339.1 uncharacterized protein LOC114392411 [Glycine soja] ACU16663.1 unkn…
Glyma.02G257300	69	70	105	212	196	249	1.33108	2.51668e-09	1.40069e-07	up	[RTKL]	--	Molecular Function: protein serine/threonine kinase activity (GO:0004674);; Molecular Function: ATP binding (GO:0005524);; Cellular Component: integral component of membrane (GO:0016021);; Molecular Function: protein homodimerization activity (GO:0042803);;	--|0.0|gmx:100782916|hypothetical protein	[T]	Signal transduction mechanisms	Protein kinase domain;; Protein tyrosine and serine/threonine kinase;; Regulator of chromosome condensation (RCC1) repeat	Putative serine/threonine-protein kinase-like protein CCR3 OS=Arabidopsis thaliana OX=3702 GN=CCR3 PE=2 SV=1	putative serine/threonine-protein kinase-like protein CCR3 [Glycine max] KRH73191.1 hypothetical protein GLYMA_02G257300 [Glycine max]
Glyma.13G283600	92	174	121	1110	1049	679	2.80105	3.10751e-19	4.88425e-17	up	--	--	Molecular Function: calcium ion binding (GO:0005509);; Biological Process: response to auxin (GO:0009733);;	K10840|2e-80|gmx:100306396|K10840 CETN2; centrin-2	[ZD]	--	EF-hand domain pair	Calcium-binding protein PBP1 OS=Arabidopsis thaliana OX=3702 GN=PBP1 PE=1 SV=1	calcium-binding protein PBP1-like protein [Glycine max] ACU14545.1 unknown [Glycine max] KRH22182.1 hypothetical protein GLYMA_13G283600 [Glycine max]
Glyma.16G018800	44	54	27	111	109	73	1.15641	6.47149e-05	0.00130076	up	--	--	--	--|1e-143|gsj:114390191|hypothetical protein	--	--	Domain of unknown function (DUF4228)	--	uncharacterized protein LOC100778399 [Glycine max] XP_028206688.1 uncharacterized protein LOC114390191 [Glycine soja] KRH06376.1 hypothetical protein GLYMA_16G018800 [Glycine max] RZB59158.1 hypothetical protein D0Y65_042435 [Glycine soja]
Glyma.02G296600	1611	1674	1393	7609	8461	11465	2.4732	7.51917e-94	1.4493e-90	up	--	--	Molecular Function: DNA binding (GO:0003677);; Molecular Function: DNA-binding transcription factor activity (GO:0003700);; Cellular Component: nucleus (GO:0005634);; Biological Process: regulation of transcription, DNA-templated (GO:0006355);; Biological Process: response to cold (GO:0009409);; Biological Process: response to chitin (GO:0010200);; Molecular Function: metal ion binding (GO:004687…	--|0.0|gsj:114402837|hypothetical protein	[R]	General function prediction only	Ankyrin repeat;; Ankyrin repeats (3 copies);; Ankyrin repeat;; Ankyrin repeats (many copies);; Zinc finger C-x8-C-x5-C-x3-H type (and similar)	Zinc finger CCCH domain-containing protein 29 OS=Arabidopsis thaliana OX=3702 GN=At2g40140 PE=1 SV=1	zinc finger CCCH domain-containing protein 29 [Glycine max] XP_028221329.1 zinc finger CCCH domain-containing protein 29-like [Glycine soja] KHN43862.1 Zinc finger CCCH domain-containing protein 29 [Glycine soja] KRH73852.1 hypothetical protein GLYMA_02G296600 [Glycine max] RZC27373.1 Zinc finger CCCH domain-containing protein 29 isoform A [Glycine soja] RZC27374.1 Zinc finger CCCH domain-contain…
Glyma.13G041100	43	54	51	17	22	13	-1.60125	2.61949e-05	0.000585302	down	--	--	--	--|9e-24|pvu:PHAVU_001G079000g|hypothetical protein	--	--	Arabinogalactan peptide	Arabinogalactan protein 41 OS=Arabidopsis thaliana OX=3702 GN=AGP41 PE=1 SV=1	hypothetical protein GLYMA_13G041100 [Glycine max]
Glyma.04G156100	4	19	12	76	95	82	2.77429	9.94781e-13	8.99528e-11	up	[R]	General function prediction only	Molecular Function: signaling receptor activity (GO:0004872);; Biological Process: response to hormone (GO:0009725);; Biological Process: response to sucrose (GO:0009744);; Cellular Component: integral component of membrane (GO:0016021);;	--|0.0|gmx:100804360|hypothetical protein	[RT]	--	Haemolysin-III related	Heptahelical transmembrane protein 2 OS=Arabidopsis thaliana OX=3702 GN=HHP2 PE=2 SV=1	heptahelical transmembrane protein 2 [Glycine max] KRH63127.1 hypothetical protein GLYMA_04G156100 [Glycine max]
Glyma.09G028300	27	9	16	54	38	55	1.4056	0.00100693	0.0119805	up	[C]	Energy production and conversion	Cellular Component: extracellular region (GO:0005576);; Cellular Component: cell wall (GO:0005618);; Molecular Function: oxidoreductase activity, acting on CH-OH group of donors (GO:0016614);; Molecular Function: flavin adenine dinucleotide binding (GO:0050660);;	--|0.0|gsj:114367731|hypothetical protein	--	--	FAD binding domain;; Berberine and berberine like	Berberine bridge enzyme-like 8 OS=Arabidopsis thaliana OX=3702 GN=At1g30700 PE=2 SV=1	hypothetical protein GLYMA_09G028300 [Glycine max]
Glyma.12G148300	70	99	86	333	352	176	1.66836	7.91769e-13	7.19508e-11	up	--	--	--	--|6e-48|gsj:114379326|hypothetical protein	--	--	--	--	uncharacterized protein LOC100810234 [Glycine max] XP_028193769.1 uncharacterized protein LOC114379326 [Glycine soja] KHN19958.1 hypothetical protein glysoja_043629 [Glycine soja] KRH26048.1 hypothetical protein GLYMA_12G148300 [Glycine max] RZB75915.1 hypothetical protein D0Y65_034424 [Glycine soja]
Glyma.17G145300	1402	1657	1199	3058	3240	3413	1.11033	4.88907e-36	2.10644e-33	up	--	--	Molecular Function: DNA-binding transcription factor activity (GO:0003700);; Cellular Component: nucleus (GO:0005634);; Biological Process: transcription, DNA-templated (GO:0006351);; Biological Process: defense response (GO:0006952);; Biological Process: response to cold (GO:0009409);; Biological Process: ethylene-activated signaling pathway (GO:0009873);; Biological Process: response to chitin …	K09286|0.0|gsj:114394178|K09286 EREBP; EREBP-like factor	--	--	AP2 domain	Ethylene-responsive transcription factor 5 OS=Arabidopsis thaliana OX=3702 GN=ERF5 PE=2 SV=1	ethylene-responsive transcription factor 5-like [Glycine max] XP_028211612.1 ethylene-responsive transcription factor 5-like [Glycine soja] ADK22067.1 ERF protein [Glycine max] KRH04191.1 hypothetical protein GLYMA_17G145300 [Glycine max] RZB56895.1 Ethylene-responsive transcription factor 5 [Glycine soja]
Glyma.12G226600	1418	1458	1114	3680	3986	4685	1.54853	2.07519e-51	1.46149e-48	up	--	--	Molecular Function: DNA-binding transcription factor activity (GO:0003700);; Cellular Component: nucleus (GO:0005634);; Biological Process: transcription, DNA-templated (GO:0006351);; Biological Process: response to ethylene (GO:0009723);; Biological Process: response to abscisic acid (GO:0009737);; Biological Process: induced systemic resistance, jasmonic acid mediated signaling pathway (GO:0009…	K09286|1e-139|gmx:100500601|K09286 EREBP; EREBP-like factor	--	--	AP2 domain	Ethylene-responsive transcription factor 4 OS=Arabidopsis thaliana OX=3702 GN=ERF4 PE=1 SV=1	ethylene-responsive transcription factor 6 [Glycine max] ACU15727.1 unknown [Glycine max] AEQ55267.1 ethylene-responsive transcription factor 6 [Glycine max] KRH27281.1 hypothetical protein GLYMA_12G226600 [Glycine max]
Glyma.02G069500	40	40	52	6	0	0	-4.51418	0.00132551	0.0147952	down	--	--	Cellular Component: nucleus (GO:0005634);; Cellular Component: cytoplasm (GO:0005737);; Molecular Function: phosphatidylethanolamine binding (GO:0008429);; Biological Process: flower development (GO:0009908);; Biological Process: regulation of flower development (GO:0009909);; Biological Process: inflorescence development (GO:0010229);; Biological Process: cell differentiation (GO:0030154);; Biol…	K14502|3e-50|gsj:114383286|K14502 BIN2; protein brassinosteroid insensitive 2 [EC:2.7.11.1]	[R]	General function prediction only	--	Protein HEADING DATE 3A OS=Oryza sativa subsp. japonica OX=39947 GN=HD3A PE=1 SV=1	Shaggy-related protein kinase eta isoform I [Glycine soja]
Glyma.09G042500	247	294	171	518	510	591	1.11278	1.23734e-13	1.2247e-11	up	[K]	Transcription	Cellular Component: extracellular region (GO:0005576);; Cellular Component: primary cell wall (GO:0009530);; Biological Process: cell wall organization (GO:0071555);;	--|1e-136|gsj:114425745|hypothetical protein	--	--	--	Extensin OS=Sorghum bicolor OX=4558 GN=HRGP PE=3 SV=1	uncharacterized protein LOC100786266 [Glycine max] XP_028248500.1 uncharacterized protein LOC114425745 [Glycine soja] KRH37071.1 hypothetical protein GLYMA_09G042500 [Glycine max] RZB90555.1 hypothetical protein D0Y65_023151 [Glycine soja]
Glyma.15G024600	254	230	165	121	93	82	-1.20919	7.5987e-09	3.87576e-07	down	[G]	Carbohydrate transport and metabolism	Molecular Function: sucrose alpha-glucosidase activity (GO:0004575);; Biological Process: carbohydrate metabolic process (GO:0005975);;	K01193|0.0|gsj:114386859|K01193 INV; beta-fructofuranosidase [EC:3.2.1.26]	[G]	Carbohydrate transport and metabolism	Glycosyl hydrolases family 32 N-terminal domain;; Glycosyl hydrolases family 32 C terminal	Beta-fructofuranosidase, cell wall isozyme OS=Pisum sativum OX=3888 GN=BFRUCT1 PE=2 SV=1	beta-fructofuranosidase, cell wall isozyme [Glycine max] XP_028202713.1 beta-fructofuranosidase, cell wall isozyme-like [Glycine soja] KHN32695.1 Beta-fructofuranosidase, cell wall isozyme [Glycine soja] KRH10019.1 hypothetical protein GLYMA_15G024600 [Glycine max]
Glyma.08G106900	38	45	15	113	113	72	1.5382	2.31911e-06	7.01325e-05	up	--	--	--	--|4e-34|pvu:PHAVU_003G066700g|hypothetical protein	--	--	--	--	hypothetical protein GLYMA_08G106900 [Glycine max]
Glyma.11G174400	131	137	115	281	255	330	1.09554	2.42692e-10	1.61012e-08	up	[R]	General function prediction only	Molecular Function: DNA binding (GO:0003677);; Molecular Function: DNA-binding transcription factor activity (GO:0003700);; Biological Process: regulation of transcription, DNA-templated (GO:0006355);; Molecular Function: metal ion binding (GO:0046872);;	--|0.0|gmx:100806121|hypothetical protein	[R]	General function prediction only	Ankyrin repeat;; Ankyrin repeats (many copies);; Ankyrin repeats (3 copies);; Ankyrin repeat	Zinc finger CCCH domain-containing protein 66 OS=Arabidopsis thaliana OX=3702 GN=At5g58620 PE=2 SV=1	zinc finger CCCH domain-containing protein 66 [Glycine max] KRH30300.1 hypothetical protein GLYMA_11G174400 [Glycine max]
Glyma.06G099700	117	157	119	432	483	553	1.81934	3.16204e-32	1.19382e-29	up	--	--	Molecular Function: phospholipid binding (GO:0005543);; Cellular Component: Golgi apparatus (GO:0005794);; Cellular Component: clathrin-coated pit (GO:0005905);; Biological Process: endocytosis (GO:0006897);; Cellular Component: clathrin-coated vesicle (GO:0030136);;	--|0.0|gsj:114415286|hypothetical protein	[TU]	--	ANTH domain	Putative clathrin assembly protein At4g40080 OS=Arabidopsis thaliana OX=3702 GN=At4g40080 PE=2 SV=2	putative clathrin assembly protein At4g40080 [Glycine max] XP_028235704.1 putative clathrin assembly protein At4g40080 [Glycine soja] KRH52997.1 hypothetical protein GLYMA_06G099700 [Glycine max] RZC06720.1 putative clathrin assembly protein [Glycine soja]
Glyma.02G222000	25	18	18	52	44	40	1.07028	0.00496342	0.0404744	up	--	--	Cellular Component: plasma membrane (GO:0005886);; Biological Process: transport (GO:0006810);; Cellular Component: integral component of membrane (GO:0016021);; Molecular Function: transmembrane transporter activity (GO:0022857);;	--|0.0|gmx:100792281|hypothetical protein	--	--	EamA-like transporter family	WAT1-related protein At1g09380 OS=Arabidopsis thaliana OX=3702 GN=At1g09380 PE=2 SV=1	WAT1-related protein At5g64700 isoform X1 [Glycine max] KRH72593.1 hypothetical protein GLYMA_02G222000 [Glycine max]
Glyma.12G093100	1106	1216	998	4569	4708	5740	2.0949	6.76614e-98	1.37661e-94	up	[A]	RNA processing and modification	Molecular Function: 3'-5'-exoribonuclease activity (GO:0000175);; Biological Process: nuclear-transcribed mRNA poly(A) tail shortening (GO:0000289);; Biological Process: defense response to insect (GO:0002213);; Molecular Function: RNA binding (GO:0003723);; Molecular Function: poly(A)-specific ribonuclease activity (GO:0004535);; Cellular Component: nucleus (GO:0005634);; Cellular Component: cyt…	K12581|0.0|gsj:114378554|K12581 CNOT7_8; CCR4-NOT transcription complex subunit 7/8	[A]	RNA processing and modification	CAF1 family ribonuclease	Probable CCR4-associated factor 1 homolog 9 OS=Arabidopsis thaliana OX=3702 GN=CAF1-9 PE=2 SV=1	probable CCR4-associated factor 1 homolog 11 [Glycine max] XP_028192973.1 probable CCR4-associated factor 1 homolog 11 [Glycine soja] KRH25294.1 hypothetical protein GLYMA_12G093100 [Glycine max] RZB75074.1 putative CCR4-associated factor 1-like 9 [Glycine soja]
Glyma.14G195200	234	261	244	1667	1978	1813	2.79495	2.6807e-160	4.90863e-156	up	[T]	Signal transduction mechanisms	Molecular Function: protein serine/threonine phosphatase activity (GO:0004722);; Cellular Component: nucleus (GO:0005634);; Cellular Component: plastid (GO:0009536);; Biological Process: response to wounding (GO:0009611);; Biological Process: response to fungus (GO:0009620);; Biological Process: abscisic acid-activated signaling pathway (GO:0009738);; Molecular Function: metal ion binding (GO:004…	--|0.0|gmx:100795728|hypothetical protein	[T]	Signal transduction mechanisms	Protein phosphatase 2C;; Stage II sporulation protein E (SpoIIE)	Probable protein phosphatase 2C 25 OS=Arabidopsis thaliana OX=3702 GN=At2g30020 PE=1 SV=1	probable protein phosphatase 2C 25 [Glycine max] KRH17055.1 hypothetical protein GLYMA_14G195200 [Glycine max]
Glyma.17G065100	43	74	27	115	134	125	1.31211	1.62909e-06	5.12106e-05	up	--	--	Molecular Function: hydrolase activity, hydrolyzing O-glycosyl compounds (GO:0004553);; Cellular Component: cell wall (GO:0005618);; Cellular Component: Golgi apparatus (GO:0005794);; Biological Process: xyloglucan metabolic process (GO:0010411);; Molecular Function: xyloglucan:xyloglucosyl transferase activity (GO:0016762);; Biological Process: cell wall biogenesis (GO:0042546);; Cellular Compon…	K14504|0.0|gsj:114392741|K14504 TCH4; xyloglucan:xyloglucosyl transferase TCH4 [EC:2.4.1.207]	--	--	Glycosyl hydrolases family 16;; Xyloglucan endo-transglycosylase (XET) C-terminus	Probable xyloglucan endotransglucosylase/hydrolase protein 23 OS=Arabidopsis thaliana OX=3702 GN=XTH23 PE=2 SV=1	probable xyloglucan endotransglucosylase/hydrolase protein 23 [Glycine max] XP_028209770.1 probable xyloglucan endotransglucosylase/hydrolase protein 23 [Glycine soja] KRH02892.1 hypothetical protein GLYMA_17G065100 [Glycine max] RZB55564.1 putative xyloglucan endotransglucosylase/hydrolase protein 23 [Glycine soja]
Glyma.03G201550	69	145	101	410	433	423	1.93007	6.71424e-26	1.76898e-23	up	--	--	Molecular Function: obsolete signal transducer activity (GO:0004871);; Cellular Component: plasmodesma (GO:0009506);; Cellular Component: chloroplast (GO:0009507);; Biological Process: leaf senescence (GO:0010150);; Cellular Component: integral component of membrane (GO:0016021);; Cellular Component: anchored component of plasma membrane (GO:0046658);; Biological Process: defense response to viru…	--|1e-149|gsj:114407261|hypothetical protein	--	--	Late embryogenesis abundant protein	NDR1/HIN1-like protein 10 OS=Arabidopsis thaliana OX=3702 GN=NHL10 PE=2 SV=1	syringolide-induced protein B13-1-9 [Glycine max] XP_028226097.1 NDR1/HIN1-like protein 10 [Glycine soja] BAB86894.1 syringolide-induced protein B13-1-9 [Glycine max] KHN33159.1 Putative syntaxin-24 [Glycine soja] RZC21587.1 NDR1/HIN1-like protein 10 [Glycine soja]
Glyma.11G077500	164	175	112	341	374	571	1.43556	1.50653e-13	1.47915e-11	up	--	--	Molecular Function: enzyme inhibitor activity (GO:0004857);;	--|0.0|gsj:114376820|hypothetical protein	--	--	Armadillo/beta-catenin-like repeat	Pectinesterase inhibitor 10 OS=Arabidopsis thaliana OX=3702 GN=PMEI10 PE=2 SV=1	uncharacterized protein LOC100801498 [Glycine max] XP_028190915.1 uncharacterized protein LOC114376820 [Glycine soja] KRH28803.1 hypothetical protein GLYMA_11G077500 [Glycine max] RZB78832.1 hypothetical protein D0Y65_029282 [Glycine soja]
Glyma.03G068600	191	224	174	447	416	394	1.01329	9.17203e-13	8.31431e-11	up	[RTKL]	--	Biological Process: defense response to oomycetes (GO:0002229);; Molecular Function: protein serine/threonine kinase activity (GO:0004674);; Molecular Function: ATP binding (GO:0005524);; Cellular Component: plasma membrane (GO:0005886);; Cellular Component: integral component of membrane (GO:0016021);; Molecular Function: carbohydrate binding (GO:0030246);; Biological Process: defense response t…	--|0.0|gsj:114406189|hypothetical protein	--	--	Legume lectin domain;; Protein kinase domain;; Protein tyrosine and serine/threonine kinase	L-type lectin-domain containing receptor kinase S.4 OS=Arabidopsis thaliana OX=3702 GN=LECRKS4 PE=2 SV=1	L-type lectin-domain containing receptor kinase S.4 [Glycine max] XP_028224633.1 L-type lectin-domain containing receptor kinase S.4-like [Glycine soja] KRH65884.1 hypothetical protein GLYMA_03G068600 [Glycine max] RZC19434.1 L-type lectin-domain containing receptor kinase S.4 [Glycine soja]
Glyma.02G242900	9	4	3	107	112	104	4.24939	1.31471e-21	2.6167e-19	up	--	--	Molecular Function: ubiquitin-protein transferase activity (GO:0004842);; Biological Process: response to chitin (GO:0010200);;	--|0.0|gsj:114397980|hypothetical protein	--	--	U-box domain	U-box domain-containing protein 21 OS=Arabidopsis thaliana OX=3702 GN=PUB21 PE=2 SV=1	U-box domain-containing protein 21 [Glycine max] XP_028215878.1 U-box domain-containing protein 21-like [Glycine soja] KHN41050.1 U-box domain-containing protein 20 [Glycine soja] KRH72959.1 hypothetical protein GLYMA_02G242900 [Glycine max] RZC26532.1 U-box domain-containing protein 20 [Glycine soja]
DD_newGene_2426	228	259	251	0	1	0	-9.51263	1.45775e-15	1.72212e-13	down	[O]	Posttranslational modification, protein turnover, chaperones	Cellular Component: Golgi membrane (GO:0000139);; Cellular Component: cytoplasm (GO:0005737);; Cellular Component: endosome (GO:0005768);; Cellular Component: Golgi apparatus (GO:0005794);; Cellular Component: trans-Golgi network (GO:0005802);; Molecular Function: S-adenosylmethionine-dependent methyltransferase activity (GO:0008757);; Cellular Component: integral component of membrane (GO:001602…	--|7e-35|gsj:114415796|hypothetical protein	--	--	Putative S-adenosyl-L-methionine-dependent methyltransferase	Probable methyltransferase PMT26 OS=Arabidopsis thaliana OX=3702 GN=At5g64030 PE=2 SV=1	putative methyltransferase PMT26 [Glycine soja]
Glyma.13G032700	138	148	140	331	419	343	1.26741	9.01493e-17	1.17073e-14	up	[RTKL]	--	Molecular Function: protein serine/threonine kinase activity (GO:0004674);; Molecular Function: ATP binding (GO:0005524);; Cellular Component: plasma membrane (GO:0005886);; Cellular Component: integral component of membrane (GO:0016021);;	K04733|0.0|gsj:114381125|K04733 IRAK4; interleukin-1 receptor-associated kinase 4 [EC:2.7.11.1]	[T]	Signal transduction mechanisms	Protein kinase domain;; Protein tyrosine and serine/threonine kinase;; Wall-associated receptor kinase galacturonan-binding	Rust resistance kinase Lr10 OS=Triticum aestivum OX=4565 GN=LRK10 PE=2 SV=1	rust resistance kinase Lr10 [Glycine max] XP_028196106.1 rust resistance kinase Lr10-like isoform X1 [Glycine soja] KRH18013.1 hypothetical protein GLYMA_13G032700 [Glycine max] RZB70667.1 Rust resistance kinase Lr10 [Glycine soja]
Glyma.15G086200	412	375	380	992	1100	1163	1.38837	3.84476e-34	1.61842e-31	up	--	--	Molecular Function: ubiquitin-protein transferase activity (GO:0004842);; Cellular Component: nucleus (GO:0005634);; Cellular Component: cytoplasm (GO:0005737);; Biological Process: defense response, incompatible interaction (GO:0009814);; Biological Process: protein ubiquitination (GO:0016567);;	--|0.0|gsj:114387827|hypothetical protein	[S]	Function unknown	Armadillo/beta-catenin-like repeat;; U-box domain;; Armadillo-like	U-box domain-containing protein 17 OS=Arabidopsis thaliana OX=3702 GN=PUB17 PE=2 SV=1	U-box domain-containing protein 17 [Glycine max] XP_028203831.1 U-box domain-containing protein 17-like [Glycine soja] KRH11061.1 hypothetical protein GLYMA_15G086200 [Glycine max] RZB63707.1 U-box domain-containing protein 17 [Glycine soja]
Glyma.07G065700	48	73	71	24	40	21	-1.27309	0.000186918	0.00308347	down	[E]	Amino acid transport and metabolism	Biological Process: ethylene biosynthetic process (GO:0009693);; Biological Process: fruit ripening (GO:0009835);; Molecular Function: 1-aminocyclopropane-1-carboxylate synthase activity (GO:0016847);; Molecular Function: pyridoxal phosphate binding (GO:0030170);;	K20772|0.0|gsj:114417692|K20772 ACS1_2_6; 1-aminocyclopropane-1-carboxylate synthase 1/2/6 [EC:4.4.1.14]	[T]	Signal transduction mechanisms	Aminotransferase class I and II	1-aminocyclopropane-1-carboxylate synthase 1 OS=Prunus mume OX=102107 GN=ACS1 PE=2 SV=1	1-aminocyclopropane-1-carboxylate synthase [Glycine max] XP_028238585.1 1-aminocyclopropane-1-carboxylate synthase-like [Glycine soja] KRH48058.1 hypothetical protein GLYMA_07G065700 [Glycine max] RZC01733.1 1-aminocyclopropane-1-carboxylate synthase [Glycine soja]
Glyma.01G066100	104	93	118	37	65	41	-1.2471	4.97899e-06	0.000137824	down	--	--	Cellular Component: extracellular region (GO:0005576);; Cellular Component: endoplasmic reticulum (GO:0005783);; Cellular Component: Golgi apparatus (GO:0005794);; Cellular Component: plant-type cell wall (GO:0009505);; Biological Process: pollen tube growth (GO:0009860);; Molecular Function: pectinesterase activity (GO:0030599);; Biological Process: cell wall modification (GO:0042545);; Molecula…	K01051|0.0|gsj:114412510|K01051 E3.1.1.11; pectinesterase [EC:3.1.1.11]	--	--	Pectinesterase	Pectinesterase PPME1 OS=Arabidopsis thaliana OX=3702 GN=PPME1 PE=1 SV=1	pectinesterase PPME1 [Glycine max] XP_028232233.1 pectinesterase PPME1-like [Glycine soja] XP_028232241.1 pectinesterase PPME1-like [Glycine soja] KHN04070.1 Pectinesterase PPME1 [Glycine soja] KHN32883.1 Pectinesterase PPME1 [Glycine soja] KHN44801.1 Pectinesterase PPME1 [Glycine soja] KRH75157.1 hypothetical protein GLYMA_01G066100 [Glycine max] RZC28796.1 Pectinesterase PPME1 [Glycine soja] RZ…
Glyma.17G061000	340	347	306	1091	1144	1289	1.74163	3.22385e-54	2.36128e-51	up	--	--	Biological Process: pollen development (GO:0009555);; Biological Process: pollen exine formation (GO:0010584);; Molecular Function: N-acyltransferase activity (GO:0016410);; Molecular Function: spermidine:sinapoyl CoA N-acyltransferase activity (GO:0080072);; Molecular Function: spermidine:coumaroyl CoA N-acyltransferase activity (GO:0080073);; Molecular Function: spermidine:caffeoyl CoA N-acyltr…	K13065|0.0|gmx:100777007|K13065 E2.3.1.133; shikimate O-hydroxycinnamoyltransferase [EC:2.3.1.133]	--	--	Transferase family	Spermidine hydroxycinnamoyl transferase OS=Arabidopsis thaliana OX=3702 GN=SHT PE=1 SV=1	spermidine hydroxycinnamoyl transferase [Glycine max] KRH02825.1 hypothetical protein GLYMA_17G061000 [Glycine max]
Glyma.11G153800	60	33	33	83	106	94	1.07212	0.000227996	0.00362241	up	--	--	Molecular Function: calcium ion binding (GO:0005509);; Molecular Function: calcium-dependent phospholipid binding (GO:0005544);;	K17098|0.0|gmx:100806472|K17098 ANNAT; annexin D	[U]	Intracellular trafficking, secretion, and vesicular transport	Annexin	Annexin-like protein RJ4 OS=Fragaria ananassa OX=3747 PE=2 SV=2	hypothetical protein GLYMA_11G153800 [Glycine max]
Glyma.15G031000	28	35	27	79	80	32	1.00164	0.00627492	0.048318	up	--	--	--	--|1e-23|pvu:PHAVU_005G152100g|hypothetical protein	--	--	--	--	hypothetical protein GLYMA_15G031000 [Glycine max]
Glyma.19G016100	74	98	87	542	646	537	2.64718	4.42454e-66	4.50099e-63	up	--	--	Cellular Component: Golgi membrane (GO:0000139);; Biological Process: polysaccharide biosynthetic process (GO:0000271);; Cellular Component: Golgi apparatus (GO:0005794);; Cellular Component: integral component of membrane (GO:0016021);; Molecular Function: transferase activity, transferring glycosyl groups (GO:0016757);; Biological Process: pectin biosynthetic process (GO:0045489);; Molecular Fu…	--|0.0|gmx:100780084|hypothetical protein	--	--	Glycosyl transferase family 8;; Glucosyltransferase 24	Probable galacturonosyltransferase-like 9 OS=Arabidopsis thaliana OX=3702 GN=GATL9 PE=2 SV=1	probable galacturonosyltransferase-like 10 [Glycine max] KRG93434.1 hypothetical protein GLYMA_19G016100 [Glycine max]
Glyma.20G061300	16	22	29	49	63	55	1.21827	0.000708384	0.00905179	up	[R]	General function prediction only	Molecular Function: ATP binding (GO:0005524);; Cellular Component: cytoplasm (GO:0005737);; Biological Process: signal transduction (GO:0007165);; Biological Process: plant-type hypersensitive response (GO:0009626);; Molecular Function: ADP binding (GO:0043531);;	--|0.0|gsj:114401341|hypothetical protein	--	--	TIR domain;; NB-ARC domain;; TIR domain;; Leucine Rich repeats (2 copies);; NACHT domain	TMV resistance protein N OS=Nicotiana glutinosa OX=35889 GN=N PE=1 SV=1	hypothetical protein GLYMA_20G061300 [Glycine max]
Glyma.15G222900	69	91	72	8	5	7	-3.61547	6.09033e-17	8.02302e-15	down	--	--	--	--	--	--	--	--	hypothetical protein GLYMA_15G222900 [Glycine max]
[truncated: 232 more rows]

## Sheet: Figure 4 D
GeneID	HT_WT_1_count	HT_WT_2_count	HT_WT_3_count	HT_GmMYB21a-OE2_1_count	HT_GmMYB21a-OE2_2_count	HT_GmMYB21a-OE2_3_count
[truncated: 32 more rows]

[truncated: 1 more sheets: Figure 4 E]
